# Supplementary material for: Williams-Beuren Syndrome Related Methyltransferase WBSCR27: From Structure to Possible Function
Source: Front Mol Biosci. 2022 Jun 15;9:865743. doi: 10.3389/fmolb.2022.865743 (PMC9240639; doi:10.3389/fmolb.2022.865743)
Supplement: Supplementary file 2 [file DataSheet2.xlsx]

## Sheet: Proteins
BirA			BirA-WBSCR27
#1	#2	#3	#1	#2	#3
Myosin-11 (E9QPE7_MOUSE)	Protein Ahnak (E9Q616_MOUSE)	Protein Ahnak (E9Q616_MOUSE)	Protein Ahnak (E9Q616_MOUSE)	Protein Ahnak (E9Q616_MOUSE)	Protein Ahnak (E9Q616_MOUSE)
Myosin-11 (MYH11_MOUSE)	Microtubule-associated protein (A0A0B4J1F2_MOUSE)	Protein Ahnak2 (Fragment) (F7CVJ5_MOUSE)	Fibronectin (A0A087WR50_MOUSE)	Protein Wbscr27 (Fragment) (A0A0J9YUG5_MOUSE)	Protein Wbscr27 (Fragment) (A0A0J9YUG5_MOUSE)
Actin, aortic smooth muscle (ACTA_MOUSE)	Nucleolin (NUCL_MOUSE)	Protein Ahnak2 (Fragment) (E9PYB0_MOUSE)	Fibronectin (A0A087WSN6_MOUSE)	Septin-9 (A2A6U3_MOUSE)	Protein Ahnak2 (Fragment) (E9PYB0_MOUSE)
Actin, aortic smooth muscle (ACTA_MOUSE)	Myosin-9 (MYH9_MOUSE)	Nucleolin (NUCL_MOUSE)	Fibronectin (A0A087WR50_MOUSE)	Myosin-9 (MYH9_MOUSE)	Protein Ahnak2 (Fragment) (F7CVJ5_MOUSE)
Vimentin (VIME_MOUSE)	Protein PRRC2C (A0A0A0MQ79_MOUSE)	Protein Cald1 (D3Z6I7_MOUSE)	Protein Ahnak2 (Fragment) (F7DBB3_MOUSE)	Protein Ahnak2 (Fragment) (E9PYB0_MOUSE)	Acetyl-CoA carboxylase 1 (ACACA_MOUSE)
Myosin-10 (Q3UH59_MOUSE)	Septin-9 (A2A6U3_MOUSE)	Reticulon-4 (RTN4_MOUSE)	Pyruvate carboxylase (E9QPD7_MOUSE)	LIM domain and actin-binding protein 1 (LIMA1_MOUSE)	Pyruvate carboxylase (E9QPD7_MOUSE)
Myosin-10 (Q3UH59_MOUSE)	Src substrate cortactin (SRC8_MOUSE)	Keratin, type II cytoskeletal 6A (K2C6A_MOUSE)	Acetyl-CoA carboxylase 1 (ACACA_MOUSE)	Prothymosin alpha (A0A087WP98_MOUSE)	Protein Cald1 (D3Z6I7_MOUSE)
Myosin-9 (MYH9_MOUSE)	Vimentin (A0A0A6YWC8_MOUSE)	Pyruvate carboxylase (E9QPD7_MOUSE)	Protein Wbscr27 (Fragment) (A0A0J9YUG5_MOUSE)	Protein Wbscr27 (Fragment) (A0A0J9YUG5_MOUSE)	Propionyl-CoA carboxylase alpha chain, mitochondrial (Q3UGC8_MOUSE)
Actin, beta (B2RRX1_MOUSE)	Hemoglobin subunit alpha (HBA_MOUSE)	Keratin 5 (Q32P04_MOUSE)	Protein Ahnak2 (Fragment) (E9PYB0_MOUSE)	Protein Cald1 (D3Z6I7_MOUSE)	Myosin-9 (MYH9_MOUSE)
Beta-actin-like protein 2 (ACTBL_MOUSE)	Protein Cald1 (D3Z6I7_MOUSE)	T-complex protein 1 subunit theta (H3BL49_MOUSE)	Src substrate cortactin (SRC8_MOUSE)	Propionyl-CoA carboxylase alpha chain, mitochondrial (Q3UGC8_MOUSE)	Microtubule-associated protein (A0A0B4J1F2_MOUSE)
Actin, beta (B2RRX1_MOUSE)	Reticulon-4 (RTN4_MOUSE)	Keratin, type I cytoskeletal 10 (A2A513_MOUSE)	Propionyl-CoA carboxylase alpha chain, mitochondrial (Q3UGC8_MOUSE)	Nucleosome assembly protein 1-like 4 (Fragment) (A0A140LJ37_MOUSE)	Plectin (E9Q3W4_MOUSE)
Actin, cytoplasmic 2 (B1ATY1_MOUSE)	Chromodomain-helicase-DNA-binding protein 4 (E9QAS4_MOUSE)	Keratin, type I cytoskeletal 42 (K1C42_MOUSE)	Keratin, type I cytoskeletal 10 (A2A513_MOUSE)	Pyruvate carboxylase (E9QPD7_MOUSE)	Protein PRRC2C (A0A0A0MQ79_MOUSE)
Annexin A5 (ANXA5_MOUSE)	Protein Cald1 (D3Z6I7_MOUSE)	Keratin, type I cytoskeletal 14 (K1C14_MOUSE)	Vimentin (VIME_MOUSE)	Vimentin (A0A0A6YWC8_MOUSE)	Eukaryotic translation initiation factor 4 gamma 1 (A0A0J9YUS5_MOUSE)
Ig gamma-1 chain C region secreted form (Fragment) (A0A075B5P4_MOUSE)	Pyruvate carboxylase (E9QPD7_MOUSE)	Myosin-9 (MYH9_MOUSE)	Keratin 16 (Q3SYP5_MOUSE)	Deubiquitinating protein VCIP135 (A0A0R4J0M9_MOUSE)	Reticulon-4 (RTN4_MOUSE)
Tubulin beta-4B chain (TBB4B_MOUSE)	Adapter molecule crk (CRK_MOUSE)	Keratin, type I cytoskeletal 17 (K1C17_MOUSE)	Keratin, type I cytoskeletal 42 (K1C42_MOUSE)	Ubiquitin carboxyl-terminal hydrolase 15 (UBP15_MOUSE)	Src substrate cortactin (SRC8_MOUSE)
Serum albumin (ALBU_MOUSE)	Ubiquitin carboxyl-terminal hydrolase 15 (UBP15_MOUSE)	Protein PRRC2C (A0A0A0MQ79_MOUSE)	Reticulon-4 (RTN4_MOUSE)	Afadin (E9PYX7_MOUSE)	Protein Ahnak2 (Fragment) (F7DBB3_MOUSE)
Actin, gamma-enteric smooth muscle (Fragment) (D3YZY0_MOUSE)	Nuclear fragile X mental retardation-interacting protein 2 (NUFP2_MOUSE)	Vimentin (VIME_MOUSE)	Septin-9 (A2A6U3_MOUSE)	Keratin, type I cytoskeletal 10 (A2A513_MOUSE)	Vimentin (VIME_MOUSE)
Heat shock cognate 71 kDa protein (HSP7C_MOUSE)	Histone H4 (B2RTM0_MOUSE)	Nuclear autoantigenic sperm protein (B1AU75_MOUSE)	Eukaryotic translation initiation factor 4 gamma 1 (A0A0J9YUS5_MOUSE)	Plasminogen activator inhibitor 1 RNA-binding protein (A0A0N4SV32_MOUSE)	Keratin 5 (Q32P04_MOUSE)
Tubulin beta-5 chain (TBB5_MOUSE)	Protein PRRC2C (Fragment) (S4R2E2_MOUSE)	Eukaryotic translation initiation factor 4 gamma 1 (A0A0J9YUS5_MOUSE)	Protein Cald1 (D3Z6I7_MOUSE)	Splicing factor 3A subunit 1 (SF3A1_MOUSE)	T-complex protein 1 subunit theta (H3BL49_MOUSE)
Annexin (F8WIT2_MOUSE)	Plasminogen activator inhibitor 1 RNA-binding protein (A0A0N4SV32_MOUSE)	Treacle protein (H3BL37_MOUSE)	Myosin-9 (MYH9_MOUSE)	Eukaryotic translation initiation factor 4B (IF4B_MOUSE)	Lipoma-preferred partner homolog (LPP_MOUSE)
Protein Igkc (Fragment) (A0A075B5P2_MOUSE)	Nuclear autoantigenic sperm protein (B1AU75_MOUSE)	Propionyl-CoA carboxylase alpha chain, mitochondrial (Q3UGC8_MOUSE)	Eukaryotic translation initiation factor 4 gamma 1 (Fragment) (A0A0J9YUC1_MOUSE)	Protein PRRC2C (A0A0A0MQ79_MOUSE)	Deubiquitinating protein VCIP135 (A0A0R4J0M9_MOUSE)
Myosin regulatory light polypeptide 9 (MYL9_MOUSE)	Splicing factor 3A subunit 1 (SF3A1_MOUSE)	Keratin 16 (Q3SYP5_MOUSE)	Keratin, type I cytoskeletal 14 (K1C14_MOUSE)	Splicing factor 1 (E9Q4Q2_MOUSE)	Nucleolin (NUCL_MOUSE)
Complement C1q subcomponent subunit A (C1QA_MOUSE)	Ankycorbin (RAI14_MOUSE)	Keratin, type II cytoskeletal 1 (K2C1_MOUSE)	T-complex protein 1 subunit theta (H3BL49_MOUSE)	Squamous cell carcinoma antigen recognized by T-cells 3 (SART3_MOUSE)	La-related protein 1 (LARP1_MOUSE)
78 kDa glucose-regulated protein (GRP78_MOUSE)	T-complex protein 1 subunit theta (H3BL49_MOUSE)	La-related protein 1 (LARP1_MOUSE)	Keratin, type II cytoskeletal 6A (K2C6A_MOUSE)	Hemoglobin subunit alpha (HBA_MOUSE)	Keratin, type I cytoskeletal 10 (A2A513_MOUSE)
Heat shock-related 70 kDa protein 2 (HSP72_MOUSE)	Tubulin alpha-1B chain (TBA1B_MOUSE)	Keratin, type II cytoskeletal 79 (K2C79_MOUSE)	Keratin, type II cytoskeletal 2 oral (K22O_MOUSE)	Heterogeneous nuclear ribonucleoprotein M (B8JK32_MOUSE)	Afadin (E9PYX7_MOUSE)
Tpm1 protein (B7ZNL3_MOUSE)	Eukaryotic translation initiation factor 4B (IF4B_MOUSE)	Protein Krt78 (E9Q0F0_MOUSE)	Coronin (A2RS22_MOUSE)	Ankycorbin (RAI14_MOUSE)	Cordon-bleu protein-like 1 (B1AZ14_MOUSE)
Myosin regulatory light chain 12B (ML12B_MOUSE)	TIP41-like protein (TIPRL_MOUSE)	Treacle protein (Fragment) (H3BIX0_MOUSE)	Fibronectin (A0A087WR50_MOUSE)	Talin-2 (E9PUM4_MOUSE)	STE20-like serine/threonine-protein kinase (SLK_MOUSE)
Tropomyosin beta chain (A2AIM4_MOUSE)	Afadin (E9PYX7_MOUSE)	Afadin (E9PYX7_MOUSE)	Elongation factor 1-delta (A0A0R4J1E2_MOUSE)	Eukaryotic translation initiation factor 2A (EIF2A_MOUSE)	Protein Cald1 (E9QA16_MOUSE)
Actin, beta (B2RRX1_MOUSE)	Protein Cald1 (E9QA16_MOUSE)	Lipoma-preferred partner homolog (LPP_MOUSE)	Keratin 5 (Q32P04_MOUSE)	Keratin, type II cytoskeletal 6A (K2C6A_MOUSE)	Band 4.1-like protein 3 (E41L3_MOUSE)
Tropomyosin alpha-1 chain (E9Q453_MOUSE)	Propionyl-CoA carboxylase alpha chain, mitochondrial (Q3UGC8_MOUSE)	Protein Cald1 (E9QA16_MOUSE)	Keratin, type II cytoskeletal 2 epidermal (K22E_MOUSE)	Adapter molecule crk (CRK_MOUSE)	Eukaryotic translation initiation factor 4B (IF4B_MOUSE)
Keratin, type I cytoskeletal 10 (A2A513_MOUSE)	Deubiquitinating protein VCIP135 (A0A0R4J0M9_MOUSE)	Microtubule-associated protein (A0A0B4J1F2_MOUSE)	Keratin, type II cytoskeletal 1 (K2C1_MOUSE)	Band 4.1-like protein 3 (E41L3_MOUSE)	Protein Cald1 (E9Q0M9_MOUSE)
Tropomyosin alpha-3 chain (D3Z6I8_MOUSE)	Adapter molecule crk (Q3TQV3_MOUSE)	Deubiquitinating protein VCIP135 (A0A0R4J0M9_MOUSE)	Coatomer subunit gamma (A0A0M3HEQ7_MOUSE)	Nuclear pore complex protein Nup214 (Fragment) (A0A0A6YW83_MOUSE)	Coatomer subunit gamma (A0A0M3HEQ7_MOUSE)
Guanine nucleotide-binding protein G(i) subunit alpha-2 (GNAI2_MOUSE)	Eukaryotic translation initiation factor 4 gamma 1 (A0A0J9YUS5_MOUSE)	Band 4.1-like protein 3 (E41L3_MOUSE)	Tubulin alpha-1B chain (TBA1B_MOUSE)	Microfibrillar-associated protein 1 (MFAP1_MOUSE)	Nuclear autoantigenic sperm protein (B1AU75_MOUSE)
Desmin (DESM_MOUSE)	Prothymosin alpha (A0A087WP98_MOUSE)	Protein Cald1 (E9Q0M9_MOUSE)	Transgelin-2 (TAGL2_MOUSE)	Cytoplasmic protein NCK1 (Fragment) (A0A087WQD1_MOUSE)	Protein Cald1 (E9QA15_MOUSE)
Annexin (Fragment) (B0V2N5_MOUSE)	Treacle protein (Fragment) (H3BIX0_MOUSE)	Cordon-bleu protein-like 1 (B1AZ14_MOUSE)	Filamin, alpha (B7FAU9_MOUSE)	Protein Ahnak2 (Fragment) (F7DBB3_MOUSE)	Ankycorbin (RAI14_MOUSE)
Protein Ighg2c (Fragment) (A0A0A6YY53_MOUSE)	Nucleophosmin (Q5SQB0_MOUSE)	Plasminogen activator inhibitor 1 RNA-binding protein (A0A0N4SV32_MOUSE)	Keratin, type II cytoskeletal 79 (K2C79_MOUSE)	Histone H2A type 2-B (H2A2B_MOUSE)	Talin-1 (TLN1_MOUSE)
Sodium/potassium-transporting ATPase subunit alpha-1 (AT1A1_MOUSE)	40S ribosomal protein S3a (RS3A_MOUSE)	Splicing factor 3B subunit 1 (G5E866_MOUSE)	Protein PRRC2C (A0A0A0MQ79_MOUSE)	Reticulon (Q8BH78_MOUSE)	Septin-9 (A2A6U3_MOUSE)
Tpm1 protein (B7ZNL3_MOUSE)	RuvB-like 1 (RUVB1_MOUSE)	Ankycorbin (RAI14_MOUSE)	Microtubule-associated protein (A0A0B4J1F2_MOUSE)	Protein Raph1 (F2Z3U3_MOUSE)	Eukaryotic translation initiation factor 4 gamma 1 (E9PVC5_MOUSE)
Myosin light polypeptide 6 (MYL6_MOUSE)	Protein Nup153 (E9Q3G8_MOUSE)	MYB binding protein (P160) 1a, isoform CRA_b (Q3U2W2_MOUSE)	Protein Krt78 (E9Q0F0_MOUSE)	Acetyl-CoA carboxylase 1 (ACACA_MOUSE)	Keratin, type II cytoskeletal 6A (K2C6A_MOUSE)
Protein C1s1 (E9Q6C2_MOUSE)	LIM domain and actin-binding protein 1 (LIMA1_MOUSE)	Ataxin-2-like protein (A0A0U1RPL0_MOUSE)	Ankycorbin (RAI14_MOUSE)	Ataxin-2-like protein (A0A0U1RPL0_MOUSE)	Tight junction protein ZO-1 (B9EHJ3_MOUSE)
Annexin (Fragment) (B0V2N7_MOUSE)	PDZ and LIM domain protein 5 (PDLI5_MOUSE)	Eukaryotic translation initiation factor 4B (IF4B_MOUSE)	High density lipoprotein (HDL) binding protein, isoform CRA_d (Q3U4Z7_MOUSE)	RuvB-like 1 (RUVB1_MOUSE)	Keratin, type II cytoskeletal 1 (K2C1_MOUSE)
Tropomyosin alpha-3 chain (E9Q5J9_MOUSE)	Eukaryotic translation initiation factor 5 (IF5_MOUSE)	Src substrate cortactin (SRC8_MOUSE)	Nucleolin (NUCL_MOUSE)	28 kDa heat- and acid-stable phosphoprotein (B2RTB0_MOUSE)	Elongation factor 1-delta (A0A0R4J1E2_MOUSE)
Glutathione S-transferase Mu 1 (A2AE89_MOUSE)	Eukaryotic translation initiation factor 4 gamma 1 (E9PVC5_MOUSE)	Eukaryotic translation initiation factor 5 (IF5_MOUSE)	Talin-1 (TLN1_MOUSE)	Glyceraldehyde-3-phosphate dehydrogenase (A0A0A0MQF6_MOUSE)	Keratin, type II cytoskeletal 2 epidermal (K22E_MOUSE)
Complement C1q subcomponent subunit C (C1QC_MOUSE)	Nucleophosmin (Q5SQB5_MOUSE)	STE20-like serine/threonine-protein kinase (SLK_MOUSE)	Centrosome-associated protein CEP250 (A3KGJ7_MOUSE)	Perilipin-3 (PLIN3_MOUSE)	Eukaryotic translation initiation factor 4 gamma 1 (Fragment) (A0A0J9YUC1_MOUSE)
Complement C1q subcomponent subunit B (C1QB_MOUSE)	Pre-mRNA 3'-end-processing factor FIP1 (FIP1_MOUSE)	Calpastatin (ICAL_MOUSE)	Arpin (ARPIN_MOUSE)	MYB binding protein (P160) 1a, isoform CRA_b (Q3U2W2_MOUSE)	Protein Raph1 (F2Z3U3_MOUSE)
Guanine nucleotide-binding protein G(i) subunit alpha-2 (Fragment) (A0A0A6YWA9_MOUSE)	Keratin, type I cytoskeletal 10 (A2A513_MOUSE)	Zyxin (ZYX_MOUSE)	Elongation factor 1-alpha 1 (EF1A1_MOUSE)	Polymerase I and transcript release factor (PTRF_MOUSE)	Nuclear pore complex protein Nup214 (NU214_MOUSE)
Gelsolin (GELS_MOUSE)	Eukaryotic translation initiation factor 4 gamma 2 (IF4G2_MOUSE)	Coatomer subunit gamma (A0A0M3HEQ7_MOUSE)	Protein BTG3 (BTG3_MOUSE)	Zyxin (ZYX_MOUSE)	Vigilin (A0A087WP83_MOUSE)
Tubulin alpha-1B chain (TBA1B_MOUSE)	STE20-like serine/threonine-protein kinase (SLK_MOUSE)	Septin-9 (A2A6U3_MOUSE)	Transcription factor AP-1 (JUN_MOUSE)	Plectin (E9Q3W4_MOUSE)	Elongation factor 1-delta (A0A0R4J1L2_MOUSE)
Plasma membrane calcium-transporting ATPase 1 (AT2B1_MOUSE)	Nucleosome assembly protein 1-like 4 (Fragment) (A0A140LJ37_MOUSE)	Tubulin alpha-1B chain (TBA1B_MOUSE)	Zyxin (ZYX_MOUSE)	Epidermal growth factor receptor substrate 15 (F6W2Q5_MOUSE)	Host cell factor 1 (B1AUX2_MOUSE)
Clathrin heavy chain (Q5SXR6_MOUSE)	Ataxin-2-like protein (Q3TGG2_MOUSE)	Keratin, type II cytoskeletal 2 epidermal (K22E_MOUSE)	Dynein heavy chain 8, axonemal (DYH8_MOUSE)	Keratin, type II cytoskeletal 1 (K2C1_MOUSE)	Eukaryotic translation initiation factor 2A (EIF2A_MOUSE)
Tubulin alpha-3 chain (TBA3_MOUSE)	Protein Cald1 (E9Q0M9_MOUSE)	Band 4.1-like protein 2 (E41L2_MOUSE)	La-related protein 1 (LARP1_MOUSE)	Ran-binding protein 3 (RANB3_MOUSE)	Kelch-like protein 25 (A0A0U1RQ03_MOUSE)
Low affinity immunoglobulin gamma Fc region receptor II (A0A0B4J1G1_MOUSE)	Band 4.1-like protein 3 (E41L3_MOUSE)	Nuclear fragile X mental retardation-interacting protein 2 (NUFP2_MOUSE)	Lipoma-preferred partner homolog (LPP_MOUSE)	Poly(rC)-binding protein 3 (E9Q7D8_MOUSE)	Elongation factor 1-alpha 1 (EF1A1_MOUSE)
Dipeptidase 3 (DPEP3_MOUSE)	Zinc finger protein 638 (A0A0N4SV80_MOUSE)	Eukaryotic translation initiation factor 4 gamma 1 (Fragment) (A0A0J9YUC1_MOUSE)	Eukaryotic translation initiation factor 4B (IF4B_MOUSE)	Nucleoprotein TPR (Fragment) (F6RX08_MOUSE)	Rab11 family-interacting protein 5 (A0A0N4SW73_MOUSE)
Ras-related protein Rab-11B (RB11B_MOUSE)	E3 SUMO-protein ligase RanBP2 (RBP2_MOUSE)	Acetyl-CoA carboxylase 1 (ACACA_MOUSE)	Nuclear autoantigenic sperm protein (B1AU75_MOUSE)	Cordon-bleu protein-like 1 (B1AZ14_MOUSE)	Transgelin-2 (TAGL2_MOUSE)
Protein Ighg2b (Fragment) (A0A075B5P3_MOUSE)	Ubiquitin-associated protein 2 (A2AMY5_MOUSE)	Elongation factor 1-alpha 1 (EF1A1_MOUSE)	Ankyrin repeat and BTB/POZ domain-containing protein 2 (Q3T9J9_MOUSE)	L-lactate dehydrogenase (Fragment) (D3YZQ9_MOUSE)	Calpastatin (ICAL_MOUSE)
Coagulation factor XIII A chain (F13A_MOUSE)	Structural maintenance of chromosomes flexible hinge domain-containing protein 1 (SMHD1_MOUSE)	RuvB-like 1 (RUVB1_MOUSE)	Plectin (E9Q3W4_MOUSE)	Histone H2A (A0A0N4SV66_MOUSE)	Treacle protein (H3BL37_MOUSE)
Guanine nucleotide-binding protein G(s) subunit alpha isoforms short (GNAS2_MOUSE)	GTP-binding nuclear protein Ran (RAN_MOUSE)	Protein Raph1 (F2Z3U3_MOUSE)	RuvB-like 1 (RUVB1_MOUSE)	SAFB-like transcription modulator (SLTM_MOUSE)	Nuclear fragile X mental retardation-interacting protein 2 (NUFP2_MOUSE)
MCG1051009 (A0A0R4J0I1_MOUSE)	Ran-binding protein 3 (RANB3_MOUSE)	Lamina-associated polypeptide 2, isoforms beta/delta/epsilon/gamma (LAP2B_MOUSE)	Annexin (Fragment) (B0V2N5_MOUSE)	Vinculin (VINC_MOUSE)	E3 SUMO-protein ligase RanBP2 (RBP2_MOUSE)
Histone H4 (B2RTM0_MOUSE)	Talin-1 (TLN1_MOUSE)	Protein Ahnak2 (Fragment) (F7DBB3_MOUSE)	Protein Cald1 (E9Q0M9_MOUSE)	Microtubule-associated protein (A0A0B4J1F2_MOUSE)	Nucleoprotein TPR (TPR_MOUSE)
Ras-related protein Rab-11B (G3UZD3_MOUSE)	Nuclear pore complex protein Nup214 (NU214_MOUSE)	Protein Nolc1 (E9Q5C9_MOUSE)	Protein Haus6 (Q6NV99_MOUSE)	Zinc finger protein-like 1 (Fragment) (E0CXM9_MOUSE)	Protein Nup153 (E9Q3G8_MOUSE)
Guanine nucleotide-binding protein G(k) subunit alpha (GNAI3_MOUSE)	Lysine-specific demethylase PHF2 (PHF2_MOUSE)	Pinin (PININ_MOUSE)	Adapter molecule crk (CRK_MOUSE)		Keratin, type I cytoskeletal 42 (K1C42_MOUSE)
Ferritin light chain 1 (FRIL1_MOUSE)	Protein LYRIC (LYRIC_MOUSE)	Probable ATP-dependent RNA helicase DDX46 (DDX46_MOUSE)	Adenomatous polyposis coli protein 2 (D3YTR0_MOUSE)		Zyxin (ZYX_MOUSE)
Keratin, type I cytoskeletal 13 (K1C13_MOUSE)	La-related protein 1 (LARP1_MOUSE)	Ubiquitin associated protein 2-like, isoform CRA_g (A0A0G2JDV6_MOUSE)	Protein FAM188B (F188B_MOUSE)		Ataxin-2-like protein (Q3TGG2_MOUSE)
KxDL motif-containing protein 1 (Fragment) (E9Q4P0_MOUSE)	Filamin-C (D3YW87_MOUSE)	Lamina-associated polypeptide 2, isoforms alpha/zeta (LAP2A_MOUSE)	Collagen alpha-3(IV) chain (Fragment) (M0QWQ2_MOUSE)		Ubiquitin associated protein 2-like, isoform CRA_g (A0A0G2JDV6_MOUSE)
Keratin 16 (Q3SYP5_MOUSE)	Switch-associated protein 70 (SWP70_MOUSE)	Host cell factor 1 (B1AUX2_MOUSE)	TOX high mobility group box family member 4 (TOX4_MOUSE)		Cold shock domain-containing protein E1 (Q3U1S6_MOUSE)
Macrophage colony-stimulating factor 1 receptor (CSF1R_MOUSE)	Microfibrillar-associated protein 1 (MFAP1_MOUSE)	Plectin (E9Q3W4_MOUSE)	T-complex protein 1 subunit theta (Fragment) (H3BKG2_MOUSE)		Eukaryotic translation initiation factor 4 gamma 2 (IF4G2_MOUSE)
Keratin, type II cytoskeletal 1 (K2C1_MOUSE)	Pre-mRNA-splicing factor SLU7 (SLU7_MOUSE)	Probable ATP-dependent RNA helicase DDX46 (F8WHR6_MOUSE)	KN motif and ankyrin repeat domain-containing protein 2 (KANK2_MOUSE)		Lamina-associated polypeptide 2, isoforms beta/delta/epsilon/gamma (LAP2B_MOUSE)
Myosin phosphatase Rho-interacting protein (Fragment) (F6RND9_MOUSE)	Filamin, alpha (B7FAU9_MOUSE)	ESF1 homolog (A2APY6_MOUSE)	28 kDa heat- and acid-stable phosphoprotein (B2RTB0_MOUSE)		Eukaryotic translation initiation factor 5 (IF5_MOUSE)
Protein Igkv1-135 (Fragment) (A0A0B4J1H7_MOUSE)	Acetyl-CoA carboxylase 1 (ACACA_MOUSE)	Protein Nup153 (E9Q3G8_MOUSE)	Microtubule-associated protein 1B (MAP1B_MOUSE)		Coronin (A2RS22_MOUSE)
Glutathione S-transferase Mu 2 (GSTM2_MOUSE)	Beta-globin (A8DUK4_MOUSE)	Vigilin (A0A087WP83_MOUSE)	Thymidylate synthase (D6RCW9_MOUSE)		KN motif and ankyrin repeat domain-containing protein 2 (KANK2_MOUSE)
Complement C1r-A subcomponent (C1RA_MOUSE)	Histone H1.4 (H14_MOUSE)	Tight junction protein ZO-1 (B9EHJ3_MOUSE)	Tubulin alpha-4A chain (Fragment) (A0A0A0MQA5_MOUSE)		RNA-binding protein 10 (RBM10_MOUSE)
Endoplasmin (ENPL_MOUSE)	Adapter molecule crk (Fragment) (F7D232_MOUSE)	Protein Haus6 (Q6NV99_MOUSE)	Eukaryotic translation initiation factor 2A (EIF2A_MOUSE)		BAG family molecular chaperone regulator 3 (BAG3_MOUSE)
Peroxiredoxin-1 (Fragment) (B1AXW5_MOUSE)	Pinin (PININ_MOUSE)	Targeting protein for Xklp2 (TPX2_MOUSE)	Band 4.1-like protein 3 (E41L3_MOUSE)		Elongation factor 2 (EF2_MOUSE)
Keratin, type I cytoskeletal 42 (K1C42_MOUSE)	Protein LYRIC (Fragment) (F6QFT1_MOUSE)	E3 SUMO-protein ligase RanBP2 (RBP2_MOUSE)	Filamin-C (D3YW87_MOUSE)		Filamin, alpha (B7FAU9_MOUSE)
Multidrug resistance protein 1A (MDR1A_MOUSE)	Tubulin alpha-1C chain (TBA1C_MOUSE)	Arginine--tRNA ligase, cytoplasmic (SYRC_MOUSE)	E3 SUMO-protein ligase RanBP2 (RBP2_MOUSE)		Targeting protein for Xklp2 (TPX2_MOUSE)
Keratin 5 (Q32P04_MOUSE)	Protein Ahnak2 (Fragment) (F7DBB3_MOUSE)	Elongation factor 1-delta (A0A0R4J1E2_MOUSE)	A disintegrin and metalloproteinase with thrombospondin motifs 15 (ATS15_MOUSE)		Splicing factor 3B subunit 1 (G5E866_MOUSE)
14-3-3 protein zeta/delta (1433Z_MOUSE)	Poly(U)-binding-splicing factor PUF60 (PUF60_MOUSE)	KN motif and ankyrin repeat domain-containing protein 2 (KANK2_MOUSE)	Nuclear pore complex protein Nup214 (NU214_MOUSE)		RuvB-like 1 (RUVB1_MOUSE)
Histone H3 (B9EI85_MOUSE)	Cordon-bleu protein-like 1 (B1AZ14_MOUSE)	Protein Mki67 (E9PVX6_MOUSE)	AP2-associated protein kinase 1 (AAK1_MOUSE)		Keratin 16 (Q3SYP5_MOUSE)
14-3-3 protein epsilon (1433E_MOUSE)	Eukaryotic translation initiation factor 4H (IF4H_MOUSE)	Cytosolic phospholipase A2 (PA24A_MOUSE)	Afadin (E9PYX7_MOUSE)		Zinc finger protein 516 (ZN516_MOUSE)
Tropomodulin-3 (TMOD3_MOUSE)	Microtubule-associated protein 1B (MAP1B_MOUSE)	Cold shock domain-containing protein E1 (Q3U1S6_MOUSE)	TSC22 domain family protein 4 (Fragment) (F6VXN4_MOUSE)		LIM domain and actin-binding protein 1 (LIMA1_MOUSE)
Vesicle-associated membrane protein 3 (VAMP3_MOUSE)	Cytosolic phospholipase A2 (PA24A_MOUSE)	Eukaryotic translation initiation factor 4 gamma 2 (IF4G2_MOUSE)	Calpastatin (ICAL_MOUSE)		Lamina-associated polypeptide 2, isoforms alpha/zeta (LAP2A_MOUSE)
Testis-expressed sequence 101 protein (TX101_MOUSE)	Splicing factor 1 (D3YZC9_MOUSE)	T-complex protein 1 subunit theta (Fragment) (H3BKG2_MOUSE)	U2 small nuclear ribonucleoprotein A' (RU2A_MOUSE)		Uncharacterized protein FLJ45252 homolog (YJ005_MOUSE)
Integrin beta (M0QWA7_MOUSE)	Keratin, type II cytoskeletal 2 oral (K22O_MOUSE)	Eukaryotic translation initiation factor 2A (EIF2A_MOUSE)	Signal transducing adapter molecule 2 (STAM2_MOUSE)		Protein Krt78 (E9Q0F0_MOUSE)
Annexin (Fragment) (A0A0N4SV57_MOUSE)	PC4 and SFRS1-interacting protein (A2BI12_MOUSE)	Tyrosine-protein kinase BAZ1B (BAZ1B_MOUSE)	STE20-like serine/threonine-protein kinase (SLK_MOUSE)		PDZ and LIM domain protein 5 (PDLI5_MOUSE)
C-type lectin domain family 10 member A (Fragment) (A2CF65_MOUSE)	Transgelin-2 (TAGL2_MOUSE)	Squamous cell carcinoma antigen recognized by T-cells 3 (SART3_MOUSE)	Host cell factor 1 (B1AUX2_MOUSE)		MICAL-like protein 2 (E9PZD2_MOUSE)
RAS related protein 1b (Q52L50_MOUSE)	Cofilin-1 (F8WGL3_MOUSE)	Ubiquitin-associated protein 2 (A2AMY5_MOUSE)	Cytosolic phospholipase A2 (PA24A_MOUSE)		Tyrosine-protein phosphatase non-receptor type 23 (PTN23_MOUSE)
Keratin, type I cytoskeletal 14 (K1C14_MOUSE)	Protein Ahnak2 (Fragment) (E9PYB0_MOUSE)	Rab11 family-interacting protein 5 (A0A0N4SW73_MOUSE)	Eukaryotic translation initiation factor 5 (IF5_MOUSE)		Probable ATP-dependent RNA helicase DDX46 (F8WHR6_MOUSE)
Lactadherin (MFGM_MOUSE)	Pescadillo homolog (Q5SQ20_MOUSE)	Heterogeneous nuclear ribonucleoprotein K (B2M1R6_MOUSE)	Nucleophosmin (Q5SQB0_MOUSE)		Switch-associated protein 70 (SWP70_MOUSE)
Protein disulfide-isomerase A3 (PDIA3_MOUSE)	Vigilin (A0A087WP83_MOUSE)	MICAL-like protein 2 (E9PZD2_MOUSE)	Peroxiredoxin-1 (Fragment) (B1AXW5_MOUSE)		Filamin-C (D3YW87_MOUSE)
Macrophage mannose receptor 1 (Q2HZ94_MOUSE)	Calpastatin (ICAL_MOUSE)	Zinc finger protein 516 (ZN516_MOUSE)	Deubiquitinating protein VCIP135 (A0A0R4J0M9_MOUSE)		PERQ amino acid-rich with GYF domain-containing protein 2 (G3UYG6_MOUSE)
Alpha-1-antitrypsin 1-1 (A0A0A0MQA3_MOUSE)	Squamous cell carcinoma antigen recognized by T-cells 3 (SART3_MOUSE)	LIM domain and actin-binding protein 1 (LIMA1_MOUSE)	Rab11 family-interacting protein 5 (A0A0N4SW73_MOUSE)		Arginine--tRNA ligase, cytoplasmic (SYRC_MOUSE)
Protein Ighv1-31 (A0A075B5V1_MOUSE)	Tight junction protein ZO-1 (B9EHJ3_MOUSE)	Bromodomain-containing protein 4 (Q3UH70_MOUSE)	Switch-associated protein 70 (SWP70_MOUSE)		Protein Haus6 (Q6NV99_MOUSE)
High affinity immunoglobulin epsilon receptor subunit gamma (FCERG_MOUSE)	Protein Slco6c1 (Q8C0X7_MOUSE)	Tight junction protein ZO-1 (A0A0U1RPW2_MOUSE)	PERQ amino acid-rich with GYF domain-containing protein 2 (G3UWR2_MOUSE)		Drebrin-like protein (DBNL_MOUSE)
Outer dense fiber protein 2 (ODFP2_MOUSE)	SAFB-like transcription modulator (SLTM_MOUSE)	PDZ and LIM domain protein 5 (PDLI5_MOUSE)	Heat shock protein HSP 90-alpha (Fragment) (B7ZC50_MOUSE)		Squamous cell carcinoma antigen recognized by T-cells 3 (SART3_MOUSE)
L-lactate dehydrogenase C chain (LDHC_MOUSE)	Keratin, type II cytoskeletal 2 epidermal (K22E_MOUSE)	Nuclear pore complex protein Nup214 (NU214_MOUSE)	Pinin (PININ_MOUSE)		Probable JmjC domain-containing histone demethylation protein 2C (A0A0A0MQ98_MOUSE)
MCG10748, isoform CRA_b (A0A0G2JDL9_MOUSE)	Plectin (E9Q3W4_MOUSE)	Filamin, alpha (B7FAU9_MOUSE)	Poly(rC)-binding protein 3 (E9Q7D8_MOUSE)		Band 4.1-like protein 2 (E41L2_MOUSE)
Guanine nucleotide-binding protein G(I)/G(S)/G(T) subunit beta-1 (Fragment) (H3BKR2_MOUSE)	Hemoglobin subunit beta-2 (HBB2_MOUSE)	Protein Sf3b2 (Q3UJB0_MOUSE)	WD repeat domain phosphoinositide-interacting protein 2 (D3YWK1_MOUSE)		Pinin (PININ_MOUSE)
Annexin (Fragment) (A0A0N4SV57_MOUSE)	Protein Nolc1 (E9Q5C9_MOUSE)	Keratin, type II cytoskeletal 2 oral (K22O_MOUSE)	Collagen alpha-1(I) chain (CO1A1_MOUSE)		Chromosome alignment-maintaining phosphoprotein 1 (CHAP1_MOUSE)
Heat shock protein HSP 90-alpha (HS90A_MOUSE)	Crk-like protein (A2RS58_MOUSE)	Splicing factor 1 (D3YZC9_MOUSE)	Tight junction protein ZO-1 (B9EHJ3_MOUSE)		Protein Sf3b2 (Q3UJB0_MOUSE)
Ig gamma-2A chain C region, A allele (GCAA_MOUSE)	Keratin 5 (Q32P04_MOUSE)	BAG family molecular chaperone regulator 3 (BAG3_MOUSE)	Elongation factor 2 (EF2_MOUSE)		Plasminogen activator inhibitor 1 RNA-binding protein (A0A0N4SUN8_MOUSE)
Angiotensin-converting enzyme (Fragment) (F6QCP8_MOUSE)	Thyroid hormone receptor-associated protein 3 (TR150_MOUSE)	Splicing factor 3A subunit 1 (SF3A1_MOUSE)	INO80 complex subunit B (IN80B_MOUSE)		Kinectin (A0A087WP14_MOUSE)
Ferritin heavy chain (FRIH_MOUSE)	Protein Ahnak2 (Fragment) (E9PYB0_MOUSE)	RNA-binding protein 10 (RBM10_MOUSE)	Nucleosome assembly protein 1-like 4 (Fragment) (A0A140LJ37_MOUSE)		Elongation factor 1-delta (A0A0R4J1E2_MOUSE)
Collagen alpha-1(VI) chain (CO6A1_MOUSE)	Cold shock domain-containing protein E1 (Q3U1S6_MOUSE)	Ran-binding protein 3 (RANB3_MOUSE)	Plasminogen activator inhibitor 1 RNA-binding protein (A0A0N4SUN8_MOUSE)		Keratin, type I cytoskeletal 14 (K1C14_MOUSE)
Alpha-1-antitrypsin 1-2 (A1AT2_MOUSE)	SAPS domain family, member 3, isoform CRA_c (G5E8R4_MOUSE)	Segment polarity protein dishevelled homolog DVL-2 (DVL2_MOUSE)	SH3 domain-containing kinase-binding protein 1 (Fragment) (B0R0Y8_MOUSE)		E3 ubiquitin-protein ligase NEDD4 (B2RSC8_MOUSE)
Cytosolic non-specific dipeptidase (CNDP2_MOUSE)	Heat shock protein HSP 90-beta (HS90B_MOUSE)	ATP-dependent RNA helicase DDX42 (DDX42_MOUSE)	Elongation factor 1-beta (A0A087WS46_MOUSE)		Arpin (ARPIN_MOUSE)
Endoplasmin (Fragment) (F7C312_MOUSE)	Signal recognition particle subunit SRP68 (A2AAN2_MOUSE)	Nuclear pore complex protein Nup50 (NUP50_MOUSE)	Double-strand break repair protein MRE11A (Fragment) (F6RX99_MOUSE)		Signal-induced proliferation-associated protein 1 (E9Q0Y4_MOUSE)
Alpha-enolase (Fragment) (B1ARR7_MOUSE)	Splicing factor 1 (Fragment) (D3YVH4_MOUSE)	KxDL motif-containing protein 1 (Fragment) (E9Q4P0_MOUSE)	Heat shock protein HSP 90-beta (Fragment) (E9Q3D6_MOUSE)		Cytoskeleton-associated protein 5 (A0A0R4J0K2_MOUSE)
H-2 class II histocompatibility antigen, A beta chain (HB2A_MOUSE)	Poly(rC)-binding protein 1 (PCBP1_MOUSE)	Chromodomain-helicase-DNA-binding protein 4 (E9QAS4_MOUSE)	Arginine--tRNA ligase, cytoplasmic (SYRC_MOUSE)		MYB binding protein (P160) 1a, isoform CRA_b (Q3U2W2_MOUSE)
Ras-related protein Rab-11B (G3UZD3_MOUSE)	SEC14 domain and spectrin repeat-containing protein 1 (SESD1_MOUSE)	Heat shock protein HSP 90-alpha (Fragment) (B7ZC50_MOUSE)	HN1-like protein (Q3TM10_MOUSE)		Segment polarity protein dishevelled homolog DVL-2 (DVL2_MOUSE)
Keratin, type II cytoskeletal 2 epidermal (K22E_MOUSE)	HIV Tat-specific factor 1 homolog (HTSF1_MOUSE)	Heterogeneous nuclear ribonucleoprotein A1 (ROA1_MOUSE)	Signal recognition particle subunit SRP68 (A2AAN2_MOUSE)		Microtubule-associated protein 1B (MAP1B_MOUSE)
Vesicle-associated membrane protein-associated protein A (VAPA_MOUSE)	ESF1 homolog (A2APY6_MOUSE)	Signal-induced proliferation-associated protein 1 (E9Q0Y4_MOUSE)	Mitotic interactor and substrate of PLK1 (MISP_MOUSE)		Bromodomain-containing protein 4 (Q3UH70_MOUSE)
Alpha-enolase (ENOA_MOUSE)	T-complex protein 1 subunit theta (Fragment) (H3BKG2_MOUSE)	Elongation factor 2 (EF2_MOUSE)	182 kDa tankyrase-1-binding protein (TB182_MOUSE)		Zinc finger CCCH-type antiviral protein 1 (D3Z5I1_MOUSE)
Pyruvate kinase PKM (KPYM_MOUSE)	Microtubule-associated protein (A0A0B4J1M9_MOUSE)	Zinc finger CCCH domain-containing protein 4 (E9Q8K8_MOUSE)	PDZ and LIM domain protein 5 (Fragment) (A0A0G2JEJ0_MOUSE)		ELKS/Rab6-interacting/CAST family member 1 (F8VPM7_MOUSE)
Histone H2A (A0A0N4SV66_MOUSE)	Ubiquitin associated protein 2-like, isoform CRA_g (A0A0G2JDV6_MOUSE)	Protein PRRC2A (G3UX48_MOUSE)	Eukaryotic translation initiation factor 4E transporter (A8Y5K6_MOUSE)		Ubiquitin-associated protein 2 (A2AMY5_MOUSE)
Histone H2B type 1-A (H2B1A_MOUSE)	PERQ amino acid-rich with GYF domain-containing protein 2 (G3UYG6_MOUSE)	Pescadillo homolog (Q5SQ20_MOUSE)	Ataxin-2-like protein (A0A0U1RPL0_MOUSE)		Splicing factor 3A subunit 1 (SF3A1_MOUSE)
Integrin alpha-M (A0A0R4J1B4_MOUSE)	28 kDa heat- and acid-stable phosphoprotein (B2RTB0_MOUSE)	U4/U6 small nuclear ribonucleoprotein Prp3 (PRPF3_MOUSE)	Protein Gm5129 (F6YHA9_MOUSE)		Clathrin interactor 1 (Q5SUH6_MOUSE)
Histone H2B (B2RTK3_MOUSE)	Peroxisomal membrane protein PEX14 (D6RH82_MOUSE)	40S ribosomal protein S3a (RS3A_MOUSE)	Protein prune homolog (PRUNE_MOUSE)		PEST proteolytic signal-containing nuclear protein (Q3TM89_MOUSE)
Solute carrier family 2, facilitated glucose transporter member 3 (GTR3_MOUSE)	Histone H2B (B2RTK3_MOUSE)	Heat shock protein HSP 90-beta (Fragment) (E9Q0C3_MOUSE)	Ran-binding protein 3 (RANB3_MOUSE)		Centrosomal protein of 170 kDa (H7BX26_MOUSE)
Keratin, type II cytoskeletal 8 (K2C8_MOUSE)	182 kDa tankyrase-1-binding protein (TB182_MOUSE)	Afadin (E9Q852_MOUSE)	Probable JmjC domain-containing histone demethylation protein 2C (A0A0A0MQ98_MOUSE)		Cordon-bleu protein-like 1 (B1AZ14_MOUSE)
Ig mu chain C region (Fragment) (A0A075B5P6_MOUSE)	Apoptotic chromatin condensation inducer in the nucleus (B8JJ91_MOUSE)	Zinc finger CCCH-type antiviral protein 1 (D3Z5I1_MOUSE)	Protein Inpp5a (E9QAS7_MOUSE)		Ran-binding protein 3 (RANB3_MOUSE)
4F2 cell-surface antigen heavy chain (Fragment) (A0A0U1RP98_MOUSE)	Elongation factor 1-delta (A0A0R4J1E2_MOUSE)	Perilipin-3 (PLIN3_MOUSE)	Afadin (E9Q852_MOUSE)		A-kinase anchor protein 1, mitochondrial (AKAP1_MOUSE)
Moesin (MOES_MOUSE)	Arginine--tRNA ligase, cytoplasmic (SYRC_MOUSE)	Switch-associated protein 70 (SWP70_MOUSE)	Nucleoprotein TPR (TPR_MOUSE)		A-kinase anchor protein 2 (A2API8_MOUSE)
Guanine nucleotide-binding protein subunit alpha-13 (GNA13_MOUSE)	WASH complex subunit FAM21 (Fragment) (A0A0N4SUJ0_MOUSE)	Protein FAM114A2 (F1142_MOUSE)	RNA-binding protein 10 (RBM10_MOUSE)		TOX high mobility group box family member 4 (TOX4_MOUSE)
Phosphatidylethanolamine-binding protein 1 (PEBP1_MOUSE)	Coatomer subunit gamma (A0A0M3HEQ7_MOUSE)	Heat shock cognate 71 kDa protein (HSP7C_MOUSE)	Vinculin (VINC_MOUSE)		Nuclear pore complex protein Nup50 (NUP50_MOUSE)
Unconventional myosin-VI (E9PVU0_MOUSE)	Surfeit locus protein 6 (SURF6_MOUSE)	Pyruvate kinase PKM (KPYM_MOUSE)	Sorting nexin-32 (SNX32_MOUSE)		Apoptotic chromatin condensation inducer in the nucleus (Fragment) (B8JJ90_MOUSE)
Plastin-2 (PLSL_MOUSE)	Staphylococcal nuclease domain-containing protein 1 (E9Q3E9_MOUSE)	Heterogeneous nuclear ribonucleoprotein U (HNRPU_MOUSE)	Protein Utrn (E9Q6R7_MOUSE)		La-related protein 4 (E9Q066_MOUSE)
Aldose reductase (ALDR_MOUSE)	Nuclear ubiquitous casein and cyclin-dependent kinase substrate 1 (A0A087WRY3_MOUSE)	Arpin (ARPIN_MOUSE)	Protein PRRC2A (G3UX48_MOUSE)		Bifunctional glutamate/proline--tRNA ligase (SYEP_MOUSE)
E3 ubiquitin-protein ligase TRIM21 (Q3U7K7_MOUSE)	A-kinase anchor protein 2 (A2API8_MOUSE)	La-related protein 4 (E9Q066_MOUSE)			182 kDa tankyrase-1-binding protein (TB182_MOUSE)
Keratin, type II cytoskeletal 73 (K2C73_MOUSE)	Elongation factor 1-alpha 1 (EF1A1_MOUSE)	Activity-dependent neuroprotector homeobox protein (ADNP_MOUSE)			Heat shock protein HSP 90-beta (Fragment) (E9Q0C3_MOUSE)
RAB1B, member RAS oncogene family, isoform CRA_c (Q0PD66_MOUSE)	WD repeat domain phosphoinositide-interacting protein 1 (B1AT64_MOUSE)	Heat shock protein HSP 90-beta (E9PX27_MOUSE)			Keratin, type II cytoskeletal 2 oral (K22O_MOUSE)
Kininogen-1 (A0A0R4J038_MOUSE)	Host cell factor 1 (B1AUX2_MOUSE)	Transgelin-2 (Fragment) (A0A0A6YXG6_MOUSE)			Zinc finger CCCH domain-containing protein 11A (Q3UL31_MOUSE)
GTPase NRas (Fragment) (A0A0G2JE25_MOUSE)	Rab GTPase-binding effector protein 1 (RABE1_MOUSE)	Uncharacterized protein FLJ45252 homolog (YJ005_MOUSE)			Protein Numa1 (E9Q7G0_MOUSE)
Guanine nucleotide-binding protein subunit alpha-13 (GNA13_MOUSE)	MYB binding protein (P160) 1a, isoform CRA_b (Q3U2W2_MOUSE)	Spartin (D3Z3F8_MOUSE)			Leucine-rich repeat flightless-interacting protein 1 (LRRF1_MOUSE)
Tumor suppressor p53-binding protein 1 (A2AU89_MOUSE)	Filamin-B (FLNB_MOUSE)	WD repeat and HMG-box DNA-binding protein 1 (A0A0R4J1F8_MOUSE)			AP2-associated protein kinase 1 (AAK1_MOUSE)
Hemoglobin subunit alpha (HBA_MOUSE)	Splicing factor 3B subunit 1 (G5E866_MOUSE)	Ubiquitin carboxyl-terminal hydrolase 15 (UBP15_MOUSE)			T-complex protein 1 subunit theta (Fragment) (H3BKG2_MOUSE)
Protein Gm14569 (E9Q0C6_MOUSE)	Ran GTPase-activating protein 1 (RAGP1_MOUSE)	Clathrin interactor 1 (Q5SUH6_MOUSE)			Membrane-associated progesterone receptor component 2 (PGRC2_MOUSE)
Hexokinase 1, isoform CRA_f (G3UVV4_MOUSE)	Protein Numa1 (E9Q7G0_MOUSE)	U4/U6.U5 tri-snRNP-associated protein 1 (SNUT1_MOUSE)			28 kDa heat- and acid-stable phosphoprotein (B2RTB0_MOUSE)
Keratin, type I cytoskeletal 18 (K1C18_MOUSE)	Pericentriolar material 1 protein (PCM1_MOUSE)	Heat shock protein HSP 90-beta (Fragment) (E9Q3D6_MOUSE)			Spartin (D3Z3F8_MOUSE)
H-2 class I histocompatibility antigen, D-B alpha chain (HA11_MOUSE)	Pyruvate kinase PKM (KPYM_MOUSE)	Chromosome alignment-maintaining phosphoprotein 1 (Fragment) (A0A140T8S5_MOUSE)			Heterogeneous nuclear ribonucleoprotein K (B2M1R6_MOUSE)
Retinal dehydrogenase 1 (AL1A1_MOUSE)	Protein LYRIC (Fragment) (F6QHD1_MOUSE)	A-kinase anchor protein 1, mitochondrial (AKAP1_MOUSE)			Protein Noxp20 (NXP20_MOUSE)
Cofilin-1 (F8WGL3_MOUSE)	Proliferation-associated protein 2G4 (PA2G4_MOUSE)	Centrosomal protein of 170 kDa (H7BX26_MOUSE)			Ubiquitin carboxyl-terminal hydrolase 15 (UBP15_MOUSE)
Heat shock protein HSP 90-beta (Fragment) (E9Q3D6_MOUSE)	Zyxin (ZYX_MOUSE)	Surfeit locus protein 6 (SURF6_MOUSE)			Perilipin-3 (PLIN3_MOUSE)
H-2 class II histocompatibility antigen, A-K alpha chain (HA2K_MOUSE)	60S ribosomal protein L29 (RL29_MOUSE)	Heat shock protein 105 kDa (E9Q0U7_MOUSE)			Autophagy-related protein 2 homolog B (ATG2B_MOUSE)
Histone H2B (B2RTK3_MOUSE)	PDZ and LIM domain protein 1 (PDLI1_MOUSE)	A-kinase anchor protein 2 (A2API8_MOUSE)			KxDL motif-containing protein 1 (Fragment) (E9Q4P0_MOUSE)
Guanine nucleotide-binding protein G(q) subunit alpha (GNAQ_MOUSE)	Paralemmin-2 (PALM2_MOUSE)	E3 ubiquitin-protein ligase NEDD4 (B2RSC8_MOUSE)			Nuclear ubiquitous casein and cyclin-dependent kinase substrate 1 (A0A087WRY3_MOUSE)
Low affinity immunoglobulin gamma Fc region receptor III (A0A0B4J1M6_MOUSE)	Peroxiredoxin-1 (Fragment) (B1AXW5_MOUSE)	SWI/SNF-related matrix-associated actin-dependent regulator of chromatin subfamily A member 5 (SMCA5_MOUSE)			Protein prune homolog (PRUNE_MOUSE)
Synaptosomal-associated protein (A2AKH4_MOUSE)	Band 4.1-like protein 2 (E41L2_MOUSE)	Transcription elongation regulator 1 (TCRG1_MOUSE)			Nuclear migration protein nudC (NUDC_MOUSE)
Dolichyl-diphosphooligosaccharide--protein glycosyltransferase subunit 1 (RPN1_MOUSE)	Transcriptional coactivator YAP1 (G3UY62_MOUSE)	Heterogeneous nuclear ribonucleoprotein M (B8JK33_MOUSE)			Zinc finger CCCH domain-containing protein 4 (E9Q8K8_MOUSE)
Actin-related protein 2/3 complex subunit 4 (ARPC4_MOUSE)	HN1-like protein (Q3TM10_MOUSE)	PDZ and LIM domain protein 1 (PDLI1_MOUSE)			Keratin 15, isoform CRA_a (B1AQ77_MOUSE)
Protein Igkv6-15 (Fragment) (A0A140T8M5_MOUSE)	Ankyrin repeat domain-containing protein 17 (A0A0G2JDZ9_MOUSE)	HN1-like protein (Q3TM10_MOUSE)			Protein Nolc1 (E9Q5C9_MOUSE)
Heat shock protein HSP 90-beta (E9PX27_MOUSE)	MCG1031578 (D3YYZ2_MOUSE)	PERQ amino acid-rich with GYF domain-containing protein 2 (G3UYG6_MOUSE)			TIP41-like protein (TIPRL_MOUSE)
Elongation factor 1-alpha 1 (EF1A1_MOUSE)	Protein PRRC2A (G3UX48_MOUSE)	Microtubule-associated protein 6 (A0A140LIT9_MOUSE)			PDZ and LIM domain protein 1 (PDLI1_MOUSE)
Elongation factor 1-alpha 1 (Fragment) (D3YZ68_MOUSE)	RNA-binding protein 10 (RBM10_MOUSE)	Leucine-rich repeat flightless-interacting protein 1 (LRRF1_MOUSE)			Poly(rC)-binding protein 1 (PCBP1_MOUSE)
Syntaxin-12 (STX12_MOUSE)	Targeting protein for Xklp2 (TPX2_MOUSE)	Histone H2B (B2RTK3_MOUSE)			Protein N4bp2 (Fragment) (A0A0J9YUP5_MOUSE)
Phospholipid hydroperoxide glutathione peroxidase, mitochondrial (F7A8H6_MOUSE)	Eukaryotic translation initiation factor 5A (Fragment) (A0A0A0MQM0_MOUSE)	Heat shock protein HSP 90-alpha (Fragment) (B7ZC49_MOUSE)			Chromodomain-helicase-DNA-binding protein 4 (E9QAS4_MOUSE)
Nucleoside diphosphate kinase B (NDKB_MOUSE)	Probable JmjC domain-containing histone demethylation protein 2C (A0A0A0MQ98_MOUSE)	SURP and G-patch domain-containing protein 1 (SUGP1_MOUSE)			Paralemmin-2 (PALM2_MOUSE)
Fructose-bisphosphate aldolase A (Fragment) (A0A0U1RPN8_MOUSE)	A-kinase anchor protein 1, mitochondrial (AKAP1_MOUSE)	Microtubule-associated protein 1B (MAP1B_MOUSE)			PEST proteolytic signal-containing nuclear protein (D3YWA4_MOUSE)
Basigin (Fragment) (J3QP71_MOUSE)	Drebrin-like protein (DBNL_MOUSE)	Talin-1 (TLN1_MOUSE)			Transcription factor AP-1 (JUN_MOUSE)
Ras-related protein Rab-5C (RAB5C_MOUSE)	Flap endonuclease 1 (FEN1_MOUSE)	Signal recognition particle subunit SRP68 (A2AAN2_MOUSE)			C-Jun-amino-terminal kinase-interacting protein 4 (JIP4_MOUSE)
Tyrosine-protein kinase Lyn (LYN_MOUSE)	Protein Haus6 (Q6NV99_MOUSE)	Kinectin (A0A087WNW3_MOUSE)			CD2-associated protein (CD2AP_MOUSE)
ESP-1 (Q54AE4_MOUSE)	Nuclear migration protein nudC (NUDC_MOUSE)	Tubulin beta-5 chain (TBB5_MOUSE)			HN1-like protein (Q3TM10_MOUSE)
V-type proton ATPase subunit d 1 (VA0D1_MOUSE)	Protein Raph1 (F2Z3U3_MOUSE)	CD2-associated protein (CD2AP_MOUSE)			Trinucleotide repeat-containing gene 6B protein (TNR6B_MOUSE)
Superoxide dismutase [Cu-Zn] (SODC_MOUSE)	Elongation factor 1-alpha 1 (Fragment) (D3YZ68_MOUSE)	Histone H4 (B2RTM0_MOUSE)			Signal transducing adapter molecule 2 (STAM2_MOUSE)
14-3-3 protein beta/alpha (Fragment) (A2A5N1_MOUSE)	Tyrosine-protein kinase BAZ1B (BAZ1B_MOUSE)	Ankyrin repeat domain-containing protein 17 (A0A0G2JDZ9_MOUSE)			U4/U6 small nuclear ribonucleoprotein Prp3 (PRPF3_MOUSE)
Ras-related protein Rab-7a (RAB7A_MOUSE)	Ubiquitin carboxyl-terminal hydrolase 14 (E9PYI8_MOUSE)	Protein Noxp20 (NXP20_MOUSE)			Transcriptional coactivator YAP1 (G3UYV4_MOUSE)
Protein Krt78 (E9Q0F0_MOUSE)	Breast cancer type 1 susceptibility protein homolog (BRCA1_MOUSE)	DNA replication licensing factor MCM4 (MCM4_MOUSE)			Supervillin (E9Q3Z5_MOUSE)
Glyceraldehyde-3-phosphate dehydrogenase (A0A0A0MQF6_MOUSE)	Lamina-associated polypeptide 2, isoforms beta/delta/epsilon/gamma (LAP2B_MOUSE)	Bcl-2-associated transcription factor 1 (A0A087WQA0_MOUSE)			Protein SHQ1 homolog (SHQ1_MOUSE)
14-3-3 protein eta (1433F_MOUSE)	DNA segment, Chr 1, Pasteur Institute 1 (B9EIA2_MOUSE)	Ran GTPase-activating protein 1 (RAGP1_MOUSE)			SH3 domain-containing kinase-binding protein 1 (E9Q0C1_MOUSE)
L-lactate dehydrogenase (G5E8N5_MOUSE)	Methylcrotonoyl-CoA carboxylase subunit alpha, mitochondrial (MCCA_MOUSE)	Actin, cytoplasmic 2 (B1ATY1_MOUSE)			SH3 domain-containing kinase-binding protein 1 (Fragment) (B0R0Y8_MOUSE)
Protein Ighv1-62-2 (A0A075B680_MOUSE)	Acyl-protein thioesterase 2 (LYPA2_MOUSE)	Heterogeneous nuclear ribonucleoprotein L (G3UY38_MOUSE)			Methylcrotonoyl-CoA carboxylase subunit alpha, mitochondrial (A0A0G2JFQ5_MOUSE)
Ras-related protein Rap-2b (RAP2B_MOUSE)	Annexin (Fragment) (B0V2N7_MOUSE)	Nucleophosmin (Q5SQB0_MOUSE)			Microtubule-associated protein RP/EB family member 2 (Fragment) (D3YYK8_MOUSE)
Peptidyl-prolyl cis-trans isomerase A (PPIA_MOUSE)	Protein Sf3b2 (Q3UJB0_MOUSE)	PERQ amino acid-rich with GYF domain-containing protein 2 (G3UWR2_MOUSE)			Serine/threonine-protein kinase 38 (STK38_MOUSE)
Protein Igkv6-17 (Fragment) (A0A140T8Q3_MOUSE)	Poly(ADP-ribose) glycohydrolase ARH3 (ARHL2_MOUSE)	PEST proteolytic signal-containing nuclear protein (Q3TM89_MOUSE)			Heterogeneous nuclear ribonucleoprotein A1 (ROA1_MOUSE)
Fructose-bisphosphate aldolase A (Fragment) (A0A0U1RPN8_MOUSE)	Heterogeneous nuclear ribonucleoprotein M (B8JK33_MOUSE)	Cytoskeleton-associated protein 5 (A0A0R4J0K2_MOUSE)			Protein FAM114A2 (F1142_MOUSE)
Hemoglobin subunit beta-1 (HBB1_MOUSE)	Ras GTPase-activating protein-binding protein 1 (G3BP1_MOUSE)	Structural maintenance of chromosomes flexible hinge domain-containing protein 1 (SMHD1_MOUSE)			Calponin-2 (CNN2_MOUSE)
H-2 class I histocompatibility antigen, K-D alpha chain (HA1D_MOUSE)	Eukaryotic translation initiation factor 4E transporter (Fragment) (Q5NBZ4_MOUSE)	Probable JmjC domain-containing histone demethylation protein 2C (A0A0A0MQ98_MOUSE)			Heat shock protein HSP 90-alpha (Fragment) (B7ZC50_MOUSE)
Histone H1t (I7HFT9_MOUSE)	BAG family molecular chaperone regulator 3 (BAG3_MOUSE)	Thyroid hormone receptor-associated protein 3 (TR150_MOUSE)			Splicing factor 1 (D3YZC9_MOUSE)
Secretory carrier membrane protein 1 (Q3TD71_MOUSE)	Transcription intermediary factor 1-beta (TIF1B_MOUSE)	ELKS/Rab6-interacting/CAST family member 1 (F8VPM7_MOUSE)			Elongator complex protein 1 (ELP1_MOUSE)
Ly6/PLAUR domain-containing protein 4 (LYPD4_MOUSE)	Stimulated by retinoic acid gene 6 protein (A0A0R4J115_MOUSE)	Zinc finger CCCH domain-containing protein 11A (Q3UL31_MOUSE)			Arf-GAP with SH3 domain, ANK repeat and PH domain-containing protein 1 (E9QMI7_MOUSE)
Erythrocyte band 7 integral membrane protein (STOM_MOUSE)	Centrosomal protein of 170 kDa (H7BX26_MOUSE)	Coronin (A2RS22_MOUSE)			ATP-dependent RNA helicase DDX42 (DDX42_MOUSE)
Receptor-type tyrosine-protein phosphatase C (PTPRC_MOUSE)	Tumor protein D54 (A2AUD5_MOUSE)	28 kDa heat- and acid-stable phosphoprotein (B2RTB0_MOUSE)			Signal transducer and activator of transcription (B7ZC18_MOUSE)
ADP-ribosyl cyclase/cyclic ADP-ribose hydrolase 1 (CD38_MOUSE)	Nucleolar GTP-binding protein 2 (NOG2_MOUSE)	Nuclear ubiquitous casein and cyclin-dependent kinase substrate 1 (A0A087WRY3_MOUSE)			Heterogeneous nuclear ribonucleoprotein L (G3UY38_MOUSE)
14-3-3 protein theta (Fragment) (F6VW30_MOUSE)	Scaffold attachment factor B1 (SAFB1_MOUSE)	Protein Numa1 (E9Q7G0_MOUSE)			Protein transport protein Sec31A (SC31A_MOUSE)
Malate dehydrogenase, cytoplasmic (MDHC_MOUSE)	GPN-loop GTPase 1 (Q4VAB2_MOUSE)	Drebrin-like protein (DBNL_MOUSE)			Protein arginine N-methyltransferase 7 (ANM7_MOUSE)
Heat shock protein HSP 90-alpha (Fragment) (B7ZC50_MOUSE)	Erbb2ip protein (B2RUJ2_MOUSE)	U2 small nuclear ribonucleoprotein A' (RU2A_MOUSE)			Transcriptional coactivator YAP1 (G3UY62_MOUSE)
Beta-enolase (Fragment) (Q5SX59_MOUSE)	Keratin, type I cytoskeletal 14 (K1C14_MOUSE)	N-myc downstream regulated gene 1 (Q545R3_MOUSE)			WW domain-containing oxidoreductase (WWOX_MOUSE)
4F2 cell-surface antigen heavy chain (Fragment) (A0A0U1RP98_MOUSE)	Splicing factor, proline- and glutamine-rich (SFPQ_MOUSE)	Spliceosome-associated protein CWC15 homolog (CWC15_MOUSE)			Cyclin-T1 (CCNT1_MOUSE)
Serotransferrin (Fragment) (D3YYR8_MOUSE)	Protein Mki67 (E9PVX6_MOUSE)	Bifunctional glutamate/proline--tRNA ligase (SYEP_MOUSE)			Pescadillo homolog (Q5SQ20_MOUSE)
F-actin-capping protein subunit alpha-2 (Fragment) (A0A0N4SVM0_MOUSE)	Rab11 family-interacting protein 5 (A0A0N4SW73_MOUSE)	MCG126099, isoform CRA_b (D3Z3A0_MOUSE)			Girdin (GRDN_MOUSE)
Myristoylated alanine-rich C-kinase substrate (MARCS_MOUSE)	Serum deprivation-response protein (SDPR_MOUSE)	Heterogeneous nuclear ribonucleoprotein K (B2M1R6_MOUSE)			WD repeat domain phosphoinositide-interacting protein 2 (WIPI2_MOUSE)
4F2 cell-surface antigen heavy chain (A0A0U1RPK4_MOUSE)	Actin, cytoplasmic 2 (B1ATY1_MOUSE)	Anamorsin (Fragment) (E0CYY1_MOUSE)			Heat shock protein 105 kDa (E9Q0U7_MOUSE)
Capping protein (Actin filament) muscle Z-line, beta, isoform CRA_a (A2AMW0_MOUSE)	Keratin, type II cytoskeletal 6A (K2C6A_MOUSE)	Cell division cycle 5-like protein (Q3UCF2_MOUSE)			Actin, beta (B2RRX1_MOUSE)
Protein Ighv1-42 (A0A075B5V6_MOUSE)	YLP motif-containing protein 1 (D3YWX2_MOUSE)	Heat shock protein HSP 90-beta (Fragment) (D3Z1R1_MOUSE)			U4/U6.U5 tri-snRNP-associated protein 1 (SNUT1_MOUSE)
Plasma protease C1 inhibitor (A2ATR8_MOUSE)	Vacuolar protein sorting-associated protein 51 homolog (E0CX85_MOUSE)	AP2-associated protein kinase 1 (AAK1_MOUSE)			Protein CDV3 (A0A087WNP6_MOUSE)
40S ribosomal protein SA (RSSA_MOUSE)	UPF0428 protein CXorf56 homolog (CX056_MOUSE)	RNA-binding protein 26 (E9PUF4_MOUSE)			Tubulin alpha-4A chain (Fragment) (A0A0A0MQA5_MOUSE)
Protein XRP2 (XRP2_MOUSE)	Transcription elongation regulator 1 (TCRG1_MOUSE)	Microtubule-associated protein RP/EB family member 2 (Fragment) (D3YYK8_MOUSE)			Vinculin (VINC_MOUSE)
Protein Igkv1-110 (Fragment) (A0A0B4J1I0_MOUSE)	Vesicle-associated membrane protein 2 (B0QZN5_MOUSE)	Chromodomain-helicase-DNA-binding protein 5 (CHD5_MOUSE)			Activity-dependent neuroprotector homeobox protein (ADNP_MOUSE)
Ectonucleoside triphosphate diphosphohydrolase 2 (ENTP2_MOUSE)	Actin, beta (B2RRX1_MOUSE)	Protein LYRIC (Fragment) (F6QHD1_MOUSE)			(E3-independent) E2 ubiquitin-conjugating enzyme UBE2O (UBE2O_MOUSE)
C5a anaphylatoxin chemotactic receptor 1 (C5AR1_MOUSE)	Heterogeneous nuclear ribonucleoprotein K (B2M1R6_MOUSE)	Ethanolamine kinase 2 (EKI2_MOUSE)			Unconventional myosin-Ic (MYO1C_MOUSE)
Annexin A1 (ANXA1_MOUSE)	Zinc finger CCCH domain-containing protein 11A (Q3UL31_MOUSE)	SNW domain-containing protein 1 (A0A0B4J1E2_MOUSE)			5'-3' exoribonuclease 1 (A0A087WQN7_MOUSE)
Histone H1t (I7HFT9_MOUSE)	Far upstream element-binding protein 1 (Fragment) (A0A0G2JFK2_MOUSE)	Nucleoprotein TPR (TPR_MOUSE)			Heterogeneous nuclear ribonucleoprotein U (HNRPU_MOUSE)
Profilin-1 (PROF1_MOUSE)	Gelsolin (Fragment) (A0A0J9YUQ8_MOUSE)	Blood vessel epicardial substance (Q8K205_MOUSE)			Structural maintenance of chromosomes flexible hinge domain-containing protein 1 (SMHD1_MOUSE)
Monocyte differentiation antigen CD14 (CD14_MOUSE)	Leucine-rich repeat flightless-interacting protein 1 (LRRF1_MOUSE)	Pogo transposable element with ZNF domain (B9EIG6_MOUSE)			Testin (Fragment) (D6RH72_MOUSE)
Beta-globin (A8DUK4_MOUSE)	DNA polymerase eta (POLH_MOUSE)	Cyclin-T1 (CCNT1_MOUSE)			Protein Qars (Fragment) (A0A0A6YY08_MOUSE)
Target of Myb protein 1 (TOM1_MOUSE)	Tyrosine--tRNA ligase (A2A7S7_MOUSE)	Cordon-bleu protein-like 1 (B1AZ14_MOUSE)			Peroxiredoxin-1 (Fragment) (B1AXW4_MOUSE)
Heat shock protein HSP 90-beta (Fragment) (E9Q0C3_MOUSE)	Bromodomain-containing protein 4 (B0V2V8_MOUSE)	Trinucleotide repeat-containing gene 6B protein (TNR6B_MOUSE)			Annexin A1 (ANXA1_MOUSE)
Ras-related protein Rab-11A (E9Q6B3_MOUSE)	Nucleoprotein TPR (TPR_MOUSE)	Zinc finger RNA-binding protein (ZFR_MOUSE)			Disabled homolog 2 (A0A0R4J104_MOUSE)
14-3-3 protein gamma (A8IP69_MOUSE)	Arf-GAP domain and FG repeat-containing protein 1 (A0A087WNV1_MOUSE)	Signal transducing adapter molecule 2 (STAM2_MOUSE)			60S ribosomal protein L29 (RL29_MOUSE)
RAB14 protein (Q50HX4_MOUSE)	Spliceosome-associated protein CWC15 homolog (CWC15_MOUSE)	Actin-binding protein anillin (ANLN_MOUSE)			U2 small nuclear ribonucleoprotein A' (RU2A_MOUSE)
Ras-related protein Rab-8B (RAB8B_MOUSE)	Zinc finger CCCH domain-containing protein 4 (E9Q8K8_MOUSE)	SH3 domain-containing kinase-binding protein 1 (E9Q0C1_MOUSE)			Protein-lysine methyltransferase METTL21E (MT21E_MOUSE)
Keratin, type II cytoskeletal 79 (K2C79_MOUSE)	F-actin-capping protein subunit alpha-2 (Fragment) (A0A0N4SVM0_MOUSE)	Protein prune homolog (PRUNE_MOUSE)			Adapter molecule crk (Fragment) (F7D232_MOUSE)
Vesicle-associated membrane protein, associated protein B and C (Q8BH80_MOUSE)	Proliferation-associated protein 2G4 (Fragment) (D3YVH7_MOUSE)	TIP41-like protein (TIPRL_MOUSE)			78 kDa glucose-regulated protein (GRP78_MOUSE)
Myosin light chain 4 (Fragment) (A2A6Q8_MOUSE)	Activity-dependent neuroprotector homeobox protein (ADNP_MOUSE)	Amyloid beta A4 precursor protein-binding family B member 2 (E9PWH3_MOUSE)			Histone H2B (B2RTK3_MOUSE)
Phosphotransferase (Fragment) (D3YYR4_MOUSE)	Mediator of DNA damage checkpoint protein 1 (E9QK89_MOUSE)	Adapter molecule crk (Fragment) (F7D232_MOUSE)			PAS domain-containing serine/threonine-protein kinase (PASK_MOUSE)
Protein Igkv6-17 (Fragment) (A0A140T8Q3_MOUSE)	E3 ubiquitin-protein ligase NEDD4 (B2RSC8_MOUSE)	Protein Qars (Fragment) (A0A140LHZ5_MOUSE)			Elongation factor-like GTPase 1 (EFL1_MOUSE)
Inactive serine protease 39 (PRS39_MOUSE)	Heterogeneous nuclear ribonucleoprotein K (B2M1R6_MOUSE)	Protein Tns1 (Fragment) (A0A087WQ94_MOUSE)			Protein Qars (Fragment) (A0A140LHZ5_MOUSE)
Protein Scml2 (B1AVB1_MOUSE)	SWI/SNF-related matrix-associated actin-dependent regulator of chromatin subfamily A member 5 (SMCA5_MOUSE)	SH3 domain-containing kinase-binding protein 1 (Fragment) (B0R0Y8_MOUSE)			Ubiquitin carboxyl-terminal hydrolase 14 (E9PYI8_MOUSE)
Secretory carrier membrane protein 2 (Q3TAL2_MOUSE)	ATP-binding cassette sub-family F member 1 (ABCF1_MOUSE)	Serine/threonine-protein phosphatase 1 regulatory subunit 10 (PP1RA_MOUSE)			Ubiquitin domain-containing protein UBFD1 (UBFD1_MOUSE)
Apolipoprotein A-I (APOA1_MOUSE)	U3 small nucleolar RNA-associated protein 14 homolog A (UT14A_MOUSE)	Membrane-associated progesterone receptor component 2 (PGRC2_MOUSE)			Ras GTPase-activating protein-binding protein 1 (G3BP1_MOUSE)
Actin-related protein 2/3 complex subunit 1B (Fragment) (F6THG2_MOUSE)	Eukaryotic translation initiation factor 2 subunit 2 (Fragment) (E0CXJ3_MOUSE)	Phosphoribosylformylglycinamidine synthase (Fragment) (F6RUL9_MOUSE)			Spliceosome-associated protein CWC15 homolog (CWC15_MOUSE)
Protein flightless-1 homolog (FLII_MOUSE)	U4/U6.U5 tri-snRNP-associated protein 1 (SNUT1_MOUSE)	Methylcrotonoyl-CoA carboxylase subunit alpha, mitochondrial (A0A0G2JFQ5_MOUSE)			Protein Sec24b (Q80ZX0_MOUSE)
Serotransferrin (TRFE_MOUSE)	SURP and G-patch domain-containing protein 1 (SUGP1_MOUSE)	Unconventional myosin-Ic (MYO1C_MOUSE)			ESF1 homolog (A2APY6_MOUSE)
Syntaxin-7 (STX7_MOUSE)	Serine/arginine repetitive matrix protein 2 (SRRM2_MOUSE)	Heterogeneous nuclear ribonucleoproteins A2/B1 (Fragment) (A0A0N4SUM2_MOUSE)			Heterogeneous nuclear ribonucleoprotein K (H3BJ43_MOUSE)
Erlin-2 (ERLN2_MOUSE)	Aftiphilin (H3BJH7_MOUSE)	Splicing factor, proline- and glutamine-rich (SFPQ_MOUSE)			LIM and calponin homology domains-containing protein 1 (D3YU22_MOUSE)
Alcohol dehydrogenase [NADP(+)] (Q540D7_MOUSE)	Coronin (A2RS22_MOUSE)	Adapter molecule crk (Q3TQV3_MOUSE)			SURP and G-patch domain-containing protein 1 (SUGP1_MOUSE)
Large neutral amino acids transporter small subunit 1 (LAT1_MOUSE)	Polyadenylate-binding protein 2 (G3UX74_MOUSE)	DNA repair protein XRCC1 (XRCC1_MOUSE)			Cell division cycle 5-like protein (Q3UCF2_MOUSE)
Membrane primary amine oxidase (AOC3_MOUSE)	Transmembrane protein 117 (TM117_MOUSE)	Ubiquitin domain-containing protein UBFD1 (UBFD1_MOUSE)			26S proteasome non-ATPase regulatory subunit 4 (Fragment) (F7AI87_MOUSE)
Sodium/potassium-transporting ATPase subunit beta-3 (AT1B3_MOUSE)	Elongator complex protein 4 (ELP4_MOUSE)	Glyceraldehyde-3-phosphate dehydrogenase (A0A0A0MQF6_MOUSE)			Coatomer subunit delta (COPD_MOUSE)
Actin-related protein 2 (ARP2_MOUSE)	Epidermal growth factor receptor substrate 15 (F6W2Q5_MOUSE)	Apoptotic chromatin condensation inducer in the nucleus (Fragment) (B8JJ90_MOUSE)			Caspase-3 (CASP3_MOUSE)
Protein 9530053A07Rik (E9PVG8_MOUSE)	Perilipin-3 (PLIN3_MOUSE)	Ankyrin repeat domain-containing protein 17 (A0A0G2JDZ9_MOUSE)			Arf-GAP domain and FG repeat-containing protein 1 (A0A087WNV1_MOUSE)
Platelet glycoprotein 4 (CD36_MOUSE)	Cyclin-T1 (CCNT1_MOUSE)	CTP synthase 1 (PYRG1_MOUSE)			Annexin (Fragment) (B0V2N5_MOUSE)
Aldose reductase (Fragment) (D3YVJ7_MOUSE)	MCG115964 (G3X934_MOUSE)	Eukaryotic translation initiation factor 4 gamma 1 (Fragment) (A0A0J9YU44_MOUSE)			Metastasis-associated protein MTA1 (E9PX23_MOUSE)
Annexin A7 (ANXA7_MOUSE)	Histone H1.3 (H13_MOUSE)	Fukutin (FKTN_MOUSE)			Disks large homolog 1 (D3Z3B8_MOUSE)
High affinity immunoglobulin gamma Fc receptor I (FCGR1_MOUSE)	General transcription factor IIF subunit 1 (T2FA_MOUSE)	Filamin-C (D3YW87_MOUSE)			Poly(rC)-binding protein 2 (PCBP2_MOUSE)
Ezrin (EZRI_MOUSE)	Dual-specificity mitogen-activated protein kinase kinase 3 (A0A0R4J1Q6_MOUSE)	C-Jun-amino-terminal kinase-interacting protein 4 (A0A0R4J196_MOUSE)			Septin-7 (E9Q1G8_MOUSE)
Protein Ahnak (E9Q616_MOUSE)	WD repeat domain phosphoinositide-interacting protein 2 (WIPI2_MOUSE)	Importin subunit beta-1 (IMB1_MOUSE)			Heat shock protein HSP 90-beta (Fragment) (E9Q3D6_MOUSE)
EH domain-containing protein 4 (Q3TM70_MOUSE)	Kinectin (A0A087WNW3_MOUSE)	Non-POU domain-containing octamer-binding protein (NONO_MOUSE)			Adapter molecule crk (Q3TQV3_MOUSE)
Leucine rich repeat containing 25 (B9EHD0_MOUSE)	Segment polarity protein dishevelled homolog DVL-2 (DVL2_MOUSE)	RNA cytidine acetyltransferase (NAT10_MOUSE)			Golgin subfamily A member 7B (GOG7B_MOUSE)
CD48 antigen (CD48_MOUSE)	E3 ubiquitin-protein ligase RBBP6 (RBBP6_MOUSE)	5'-3' exoribonuclease 1 (A0A087WQN7_MOUSE)			Retrovirus-related Env polyprotein from Fv-4 locus (ENV2_MOUSE)
V-type proton ATPase subunit a (K3W4T3_MOUSE)	Scaffold attachment factor B2 (SAFB2_MOUSE)	Microfibrillar-associated protein 1 (MFAP1_MOUSE)			Partner of Y14 and mago (PYM1_MOUSE)
ADP-ribosylation factor 1 (ARF1_MOUSE)	Protein Zmynd8 (A2A482_MOUSE)	OTU domain-containing protein 4 (A0A0R4J260_MOUSE)			Phosphoribosylformylglycinamidine synthase (Fragment) (F6RUL9_MOUSE)
Coronin-1A (COR1A_MOUSE)	Probable ATP-dependent RNA helicase DDX46 (F8WHR6_MOUSE)	Calponin (A0A0G2JDV8_MOUSE)			Protein Qars (Fragment) (A0A140LHB3_MOUSE)
Ig gamma-3 chain C region (IGHG3_MOUSE)	Sister chromatid cohesion protein PDS5 homolog B (F8WHU5_MOUSE)	Thymocyte selection-associated high mobility group box protein TOX (TOX_MOUSE)			Heat shock protein HSP 90-beta (Fragment) (D3Z1R1_MOUSE)
Disabled homolog 2 (A0A0R4J104_MOUSE)	Zinc finger Ran-binding domain-containing protein 2 (B2RRT9_MOUSE)	Far upstream element-binding protein 2 (FUBP2_MOUSE)			Disabled homolog 2 (A0A0R4J104_MOUSE)
Small integral membrane protein 1 (SMIM1_MOUSE)	SWI/SNF complex subunit SMARCC1 (SMRC1_MOUSE)	Crk-like protein (A2RS58_MOUSE)			Phosphoglycerate mutase 2 (PGAM2_MOUSE)
Protein BC049730 (Q810N3_MOUSE)	Heterogeneous nuclear ribonucleoprotein F (Fragment) (J3QM80_MOUSE)	Aftiphilin (Fragment) (H3BIZ9_MOUSE)			Protein Utrn (E9Q6R7_MOUSE)
Brain acid soluble protein 1 (BASP1_MOUSE)	Secretory phospholipase A2 receptor (A0A0A0MQE3_MOUSE)	Nuclear migration protein nudC (NUDC_MOUSE)			WASH complex subunit FAM21 (Fragment) (A0A0N4SUJ0_MOUSE)
Cell division control protein 42 homolog (CDC42_MOUSE)	Histone H2A (A0A0N4SV66_MOUSE)	Serine/threonine-protein phosphatase 4 regulatory subunit 3A (E9Q481_MOUSE)			Kinesin-like protein KIF14 (E9Q3T3_MOUSE)
Destrin (Q4FK36_MOUSE)	Tight junction-associated protein 1 (TJAP1_MOUSE)	Protein Myo18b (E9PV66_MOUSE)			Cytosolic phospholipase A2 (Fragment) (A0A087WPN8_MOUSE)
Cytochrome b-245 light chain (CY24A_MOUSE)	Splicing factor 45 (Fragment) (A2AP40_MOUSE)	ATP-dependent RNA helicase Dhx29 (DHX29_MOUSE)			Amyloid beta A4 precursor protein-binding family B member 2 (E9PWH3_MOUSE)
Alcohol dehydrogenase [NADP(+)] (Fragment) (B1AXW3_MOUSE)	Jumonji domain containing 1B (B9EKS2_MOUSE)	Isocitrate dehydrogenase [NADP] cytoplasmic (IDHC_MOUSE)			Nibrin (Fragment) (A2AMG5_MOUSE)
Calmodulin (Q3UKW2_MOUSE)	Eukaryotic translation initiation factor 2A (EIF2A_MOUSE)	Cleavage and polyadenylation-specificity factor subunit 6 (H3BJ30_MOUSE)			Nucleophosmin (Q5SQB0_MOUSE)
Plexin-B2 (PLXB2_MOUSE)	Ribosome-binding protein 1 (A2AVJ7_MOUSE)	Protein arginine N-methyltransferase 7 (ANM7_MOUSE)			WD repeat and HMG-box DNA-binding protein 1 (A0A0R4J1F8_MOUSE)
H-2 class II histocompatibility antigen, A-Q alpha chain (G3UWR9_MOUSE)	Tether containing UBX domain for GLUT4 (ASPC1_MOUSE)	Ras GTPase-activating protein-binding protein 1 (G3BP1_MOUSE)			Heterogeneous nuclear ribonucleoprotein M (B8JK32_MOUSE)
Ras-related protein R-Ras2 (RRAS2_MOUSE)	Cordon-bleu protein-like 1 (B1AZ14_MOUSE)	Heat shock 70 kDa protein 4 (Q3U2G2_MOUSE)			Synergin gamma (SYNRG_MOUSE)
Keratin, type II cuticular Hb5 (KRT85_MOUSE)	Tensin-4 (TENS4_MOUSE)	Protein Sec24b (Q80ZX0_MOUSE)			U2 snRNP-associated SURP motif-containing protein (SR140_MOUSE)
Protein Ighv5-6 (Fragment) (A0A075B5Q0_MOUSE)	Zinc finger protein 516 (ZN516_MOUSE)	WW domain-containing oxidoreductase (WWOX_MOUSE)			RNA-binding protein 33 (D3Z5I9_MOUSE)
Protein-glutamine gamma-glutamyltransferase 2 (TGM2_MOUSE)	YTH domain family 1, isoform CRA_a (A2AWN8_MOUSE)	Nucleolar GTP-binding protein 2 (NOG2_MOUSE)			Protein 1110065P20Rik (E9Q9M4_MOUSE)
Keratin, type II cytoskeletal 2 oral (K22O_MOUSE)	WW domain-containing oxidoreductase (WWOX_MOUSE)	DNA ligase 1 (Fragment) (E9PV36_MOUSE)			Importin subunit beta-1 (IMB1_MOUSE)
Annexin A3 (ANXA3_MOUSE)	Heterogeneous nuclear ribonucleoprotein Q (A0A0R4J259_MOUSE)	Protein CDV3 (A0A087WNP6_MOUSE)			Chloride intracellular channel protein (Q542F1_MOUSE)
Fatty acid-binding protein, heart (FABPH_MOUSE)	Tyrosine-protein phosphatase non-receptor type 12 (PTN12_MOUSE)	Disks large homolog 1 (D3Z3B8_MOUSE)			Serpin H1 (SERPH_MOUSE)
Integrin beta-1 (ITB1_MOUSE)	Trinucleotide repeat-containing gene 6B protein (TNR6B_MOUSE)	Nuclear pore complex protein Nup98-Nup96 (A0A140T8J8_MOUSE)			A-kinase anchor protein 2 (A2API8_MOUSE)
X-linked retinitis pigmentosa GTPase regulator (A0A067XG46_MOUSE)	Eukaryotic translation initiation factor 3 subunit B (EIF3B_MOUSE)	Signal transducer and activator of transcription (B7ZC18_MOUSE)			Synaptosomal-associated protein 29 (SNP29_MOUSE)
Arf-GAP with SH3 domain, ANK repeat and PH domain-containing protein 2 (D3YX85_MOUSE)	Protein Cdc20b (Fragment) (M0QW47_MOUSE)	Coatomer subunit delta (COPD_MOUSE)			Valine--tRNA ligase (Fragment) (G3UY93_MOUSE)
Cathepsin B (CATB_MOUSE)	Phosphatidylinositol 5-phosphate 4-kinase type-2 gamma (PI42C_MOUSE)	Arf-GAP domain and FG repeat-containing protein 1 (A0A087WNV1_MOUSE)			Eukaryotic translation initiation factor 4E transporter (Fragment) (Q5NBZ4_MOUSE)
Leukocyte surface antigen CD47 (CD47_MOUSE)	Ran-specific GTPase-activating protein (RANG_MOUSE)	Asparagine synthetase [glutamine-hydrolyzing] (ASNS_MOUSE)			Prelamin-A/C (Fragment) (D3YUF7_MOUSE)
Flavin reductase (NADPH) (E9PZC3_MOUSE)	PEST proteolytic signal-containing nuclear protein (D3YWA4_MOUSE)	Annexin (Fragment) (B0V2N5_MOUSE)			PDZ domain containing 8 (B9EJ80_MOUSE)
Protein Glipr1l1 (Q9DAG6_MOUSE)	PDZ domain containing 8 (B9EJ80_MOUSE)	Protein Qars (Fragment) (A0A140LHB3_MOUSE)			ATP-dependent RNA helicase Dhx29 (DHX29_MOUSE)
Synaptophysin-like protein 1 (SYPL1_MOUSE)	Protein Red (RED_MOUSE)	Nucleolar protein 58 (Fragment) (A0A087WSU5_MOUSE)			Glyceraldehyde-3-phosphate dehydrogenase (A0A0A0MQF6_MOUSE)
Rhomboid-related protein 2 (RHBL2_MOUSE)	Signal transducer and activator of transcription (B7ZC18_MOUSE)	Nuclear envelope pore membrane protein POM 121 (Q3U425_MOUSE)			Actin, cytoplasmic 2 (B1ATY1_MOUSE)
Rho GDP-dissociation inhibitor 1 (GDIR1_MOUSE)	RNA cytidine acetyltransferase (NAT10_MOUSE)	Tyrosine-protein phosphatase non-receptor type 12 (PTN12_MOUSE)			Gamma-adducin (ADDG_MOUSE)
Syntaxin-4 (STX4_MOUSE)	Membrane primary amine oxidase (AOC3_MOUSE)	Protein LYRIC (Fragment) (F6QFT1_MOUSE)			LIM domain-containing protein 1 (LIMD1_MOUSE)
Membrane-associated progesterone receptor component 1 (PGRC1_MOUSE)	Protein TASOR (TASOR_MOUSE)	Serum response factor-binding protein 1 (SRFB1_MOUSE)			Stromal membrane-associated protein 1 (D3YVX4_MOUSE)
Protein Ighv9-1 (A0A075B5S1_MOUSE)	RalBP1-associated Eps domain-containing protein 1 (D6RIN6_MOUSE)	Actin, beta (B2RRX1_MOUSE)			Serum deprivation-response protein (SDPR_MOUSE)
RAB32, member RAS oncogene family (Q0PD23_MOUSE)	Rab GTPase-binding effector protein 1 (J3QJV7_MOUSE)	Transcriptional coactivator YAP1 (G3UYV4_MOUSE)			HCLS1-binding protein 3 (H1BP3_MOUSE)
Ras-related protein Rab-2A (RAB2A_MOUSE)	DnaJ (Hsp40) homolog, subfamily C, member 8 (A2ALF2_MOUSE)	LIM domain-containing protein 1 (LIMD1_MOUSE)			DNA repair protein XRCC1 (XRCC1_MOUSE)
Synaptogyrin (A0A0R4J0K3_MOUSE)	RAC-beta serine/threonine-protein kinase (Fragment) (D3YXM7_MOUSE)	Stromal membrane-associated protein 1 (D3YVX4_MOUSE)			Nuclear factor 1 B-type (Fragment) (A2ADI3_MOUSE)
H-2 class II histocompatibility antigen, A-Q beta chain (HB2Q_MOUSE)	Cytoskeleton-associated protein 5 (A0A0R4J0K2_MOUSE)	Protein transport protein Sec31A (SC31A_MOUSE)			60S ribosomal protein L14 (RL14_MOUSE)
Protein Igkv12-46 (Fragment) (A0A140T8P6_MOUSE)	General transcription factor 3C polypeptide 4 (TF3C4_MOUSE)	A-kinase anchor protein 2 (A2API8_MOUSE)			Nuclear envelope pore membrane protein POM 121 (Q3U425_MOUSE)
Ig heavy chain V region 5-84 (HVM54_MOUSE)	Splicing factor, arginine/serine-rich 19 (SFR19_MOUSE)	Eukaryotic translation initiation factor 4E transporter (A8Y5K6_MOUSE)			Double-strand break repair protein MRE11A (Fragment) (B2KF76_MOUSE)
Complement component receptor 1-like protein (Fragment) (A0A0A6YVT1_MOUSE)	Dynamin-1-like protein (E9PUD2_MOUSE)	Transcription intermediary factor 1-beta (TIF1B_MOUSE)			Nuclear factor 1 (B1AUB9_MOUSE)
Solute carrier family 52, riboflavin transporter, member 3 (S52A3_MOUSE)	Protein Pcsk6 (E9Q4D0_MOUSE)	Protein Taf15 (Fragment) (F6QCI0_MOUSE)			pre-mRNA 3' end processing protein WDR33 (WDR33_MOUSE)
Cathepsin D (Fragment) (F6Y6L6_MOUSE)	Paralemmin-1 (PALM_MOUSE)	26S proteasome non-ATPase regulatory subunit 2 (Q3TKV1_MOUSE)			Fukutin (FKTN_MOUSE)
Integrin alpha-M (A0A0R4J1B4_MOUSE)	Zinc finger E-box-binding homeobox 1 (ZEB1_MOUSE)	Protein cramped-like (CRML_MOUSE)			Thyroid hormone receptor-associated protein 3 (TR150_MOUSE)
Unconventional myosin-Id (MYO1D_MOUSE)	Acyl-CoA-binding domain-containing protein 5 (E9QNH7_MOUSE)	Nucleolar protein 8 (E9QKD1_MOUSE)			Transcription intermediary factor 1-beta (TIF1B_MOUSE)
Coactosin-like protein (Q544F6_MOUSE)	Protein S100-A6 (S10A6_MOUSE)	DNA topoisomerase 2-alpha (TOP2A_MOUSE)			RNA-binding protein 26 (E9PUF4_MOUSE)
Peroxiredoxin-5, mitochondrial (G3UZJ4_MOUSE)	Swi5-dependent recombination DNA repair protein 1 homolog (SFR1_MOUSE)	(E3-independent) E2 ubiquitin-conjugating enzyme UBE2O (UBE2O_MOUSE)			Isocitrate dehydrogenase [NADP] cytoplasmic (IDHC_MOUSE)
Protein Cyp4a29 (A0A087WPC3_MOUSE)	26S proteasome non-ATPase regulatory subunit 12 (Q3TRH2_MOUSE)	Serine/threonine-protein kinase 38 (STK38_MOUSE)			Tight junction protein ZO-2 (ZO2_MOUSE)
Ig kappa chain V-V region K2 (Fragment) (KV5A3_MOUSE)	Zinc finger RNA-binding protein (Fragment) (D3Z5G4_MOUSE)	Gem-associated protein 5 (A2AFQ9_MOUSE)			Gelsolin (Fragment) (A0A0J9YUJ8_MOUSE)
Rab GDP dissociation inhibitor beta (GDIB_MOUSE)	Microtubule-associated protein RP/EB family member 1 (Q3U4H0_MOUSE)	Transgelin-3 (TAGL3_MOUSE)			Protein LYRIC (Fragment) (F6QHD1_MOUSE)
Leucine-rich repeat flightless-interacting protein 2 (Fragment) (A0A0G2JDR6_MOUSE)	SLAIN motif-containing protein 2 (SLAI2_MOUSE)	DNA polymerase eta (POLH_MOUSE)			SAP30-binding protein (S30BP_MOUSE)
Transmembrane emp24 domain-containing protein 10 (TMEDA_MOUSE)	Drebrin (A0A0R4J1E3_MOUSE)	Elongator complex protein 1 (ELP1_MOUSE)			Glycylpeptide N-tetradecanoyltransferase 1 (NMT1_MOUSE)
Interferon-induced transmembrane protein 2 (IFM2_MOUSE)	Multifunctional protein ADE2 (Fragment) (D3Z6P1_MOUSE)	Tyrosine-protein phosphatase non-receptor type 23 (PTN23_MOUSE)			Pyruvate kinase (E9Q509_MOUSE)
Ectonucleoside triphosphate diphosphohydrolase 1 (Fragment) (D6RFA9_MOUSE)	Double-strand break repair protein MRE11A (Fragment) (B2KF76_MOUSE)	Transcription factor AP-1 (JUN_MOUSE)			Exocyst complex component 4 (EXOC4_MOUSE)
Hereditary hemochromatosis protein homolog (HFE_MOUSE)	Protein capicua homolog (E9QP01_MOUSE)	Sorting nexin-9 (SNX9_MOUSE)			Aftiphilin (H3BJH7_MOUSE)
Serpin B6 (Fragment) (E9PYY0_MOUSE)	Coiled-coil domain-containing protein 63 (CCD63_MOUSE)	U2 snRNP-associated SURP motif-containing protein (SR140_MOUSE)			Heterogeneous nuclear ribonucleoproteins A2/B1 (Fragment) (A0A0N4SUM2_MOUSE)
Disabled homolog 2 (A0A0R4J104_MOUSE)	Transcription factor RFX3 (G3UWP0_MOUSE)	WD repeat domain phosphoinositide-interacting protein 2 (WIPI2_MOUSE)			Protein phosphatase 1 regulatory subunit 12A (MYPT1_MOUSE)
Hemopexin (HEMO_MOUSE)	Protein Urb2 (E9Q7L1_MOUSE)	40S ribosomal protein S14 (Fragment) (D3YVF4_MOUSE)			Actin, beta (B2RRX1_MOUSE)
Cleavage stimulation factor subunit 2 tau variant (CSTFT_MOUSE)	Extended synaptotagmin-3 (ESYT3_MOUSE)	Shugoshin 2 (SGO2_MOUSE)			Cullin-4B (CUL4B_MOUSE)
Platelet glycoprotein 4 (Fragment) (A0A0G2JFB7_MOUSE)	SUMO-specific isopeptidase USPL1 (USPL1_MOUSE)	Nucleolar RNA helicase 2 (DDX21_MOUSE)			Zinc finger C2HC domain-containing protein 1A (ZC21A_MOUSE)
Adenylyl cyclase-associated protein (D3YTR7_MOUSE)	COP9 signalosome complex subunit 3 (CSN3_MOUSE)	YTH domain-containing family protein 3 (YTHD3_MOUSE)			N-myc downstream regulated gene 1 (Q545R3_MOUSE)
Palmitoyl-protein thioesterase 1 (PPT1_MOUSE)	Zinc finger protein 503 (ZN503_MOUSE)	Cytoskeleton-associated protein 2 (CKAP2_MOUSE)			Jumonji domain containing 1B (B9EKS2_MOUSE)
MCG65130 (G3UW88_MOUSE)	Macrophage erythroblast attacher (MAEA_MOUSE)	RNA-binding motif, single-stranded-interacting protein 2 (E9Q7G6_MOUSE)			Dedicator of cytokinesis protein 7 (A0A0U1RNK7_MOUSE)
Probable threonine protease PRSS50 (Fragment) (A0A0G2JFA6_MOUSE)		T-complex protein 1 subunit alpha (TCPA_MOUSE)			Actin-binding protein anillin (ANLN_MOUSE)
Capping protein (Actin filament) muscle Z-line, beta, isoform CRA_a (A2AMW0_MOUSE)		Junction plakoglobin (PLAK_MOUSE)			Testis-expressed sequence 2 protein (Fragment) (A0A140LHL8_MOUSE)
Protein Ighv1-12 (A0A075B5U0_MOUSE)		SAP30-binding protein (S30BP_MOUSE)			YTH domain-containing family protein 3 (YTHD3_MOUSE)
Heat shock protein HSP 90-beta (Fragment) (D3Z1R1_MOUSE)		Vinculin (VINC_MOUSE)			Catenin delta-1 (D3Z2H2_MOUSE)
F-actin-capping protein subunit alpha-1 (Fragment) (A0A0G2JE27_MOUSE)		Nibrin (Fragment) (A2AMG5_MOUSE)			Stathmin (Fragment) (D3Z1Z8_MOUSE)
Protein Gm6169 (Q0VEW4_MOUSE)		Protein Red (RED_MOUSE)			Zinc finger RNA-binding protein (Fragment) (D3Z5G4_MOUSE)
G protein-regulated inducer of neurite outgrowth 3 (B2RQZ6_MOUSE)		Protein SHQ1 homolog (SHQ1_MOUSE)			Protein strawberry notch homolog 1 (Fragment) (A0A0G2JEM3_MOUSE)
Reticulon (Q8BH78_MOUSE)		Alpha-adducin (E9Q1K3_MOUSE)			Eukaryotic translation initiation factor 4H (IF4H_MOUSE)
Histone H2A (A0A0N4SV66_MOUSE)		Disabled homolog 2 (A0A0R4J104_MOUSE)			THO complex subunit 2 (THOC2_MOUSE)
Neuropilin-1 (NRP1_MOUSE)		Mediator of RNA polymerase II transcription subunit 1 (MED1_MOUSE)			Eukaryotic translation initiation factor 2-alpha kinase 3 (E9QQ30_MOUSE)
Uncharacterized protein KIAA1671 (K1671_MOUSE)		Cap-specific mRNA (nucleoside-2'-O-)-methyltransferase 1 (CMTR1_MOUSE)			Myb/SANT-like DNA-binding domain-containing protein 2 (MSD2_MOUSE)
HEAT repeat-containing protein 6 (HEAT6_MOUSE)		Scaffold attachment factor B1 (SAFB1_MOUSE)			Protein Red (RED_MOUSE)
Ubiquitin carboxyl-terminal hydrolase 26 (UBP26_MOUSE)		60S ribosomal protein L29 (RL29_MOUSE)			Nuclear factor of-activated T-cells 5 (Fragment) (F6VCW7_MOUSE)
ADP-ribosylation factor 1 (ARF1_MOUSE)		Poly(rC)-binding protein 1 (PCBP1_MOUSE)			TGF-beta-activated kinase 1 and MAP3K7-binding protein 2 (Fragment) (D3Z216_MOUSE)
Cathepsin Z (Q545I6_MOUSE)		CLIP-associating protein 1 (A0A087WNW8_MOUSE)			Protein phosphatase 1 regulatory subunit 37 (PPR37_MOUSE)
Protein Iglv2 (A0A075B664_MOUSE)		Testin (Fragment) (D6RH72_MOUSE)			Proline-rich protein 14 (Fragment) (D3Z5U4_MOUSE)
40S ribosomal protein S25 (RS25_MOUSE)		Cullin-4B (CUL4B_MOUSE)
Protein 1810009J06Rik (Q9CPN7_MOUSE)		Activator of 90 kDa heat shock protein ATPase homolog 1 (AHSA1_MOUSE)
Guanine nucleotide-binding protein G(I)/G(S)/G(T) subunit beta-2 (Fragment) (D3Z1M1_MOUSE)		Histone deacetylase 4 (HDAC4_MOUSE)
Peroxiredoxin-2 (Fragment) (D3Z4A4_MOUSE)		Zinc finger protein 638 (A0A0N4SV38_MOUSE)
Sorcin (SORCN_MOUSE)		Septin-7 (E9Q1G8_MOUSE)
Neuroplastin (A0A0A0MQN8_MOUSE)		Neurabin-2 (NEB2_MOUSE)
Rab11 family-interacting protein 1 (E9Q8L9_MOUSE)		Methylcrotonoyl-CoA carboxylase subunit alpha, mitochondrial (Fragment) (A0A0G2JF64_MOUSE)
Protein Igkv5-39 (A0A075B5M7_MOUSE)		Catenin delta-1 (D3Z2H2_MOUSE)
Unconventional myosin-Ic (MYO1C_MOUSE)		Phosphoglycerate mutase 2 (PGAM2_MOUSE)
DNA mismatch repair protein Msh6 (MSH6_MOUSE)		TAR DNA-binding protein 43 (Fragment) (A0A087WR97_MOUSE)
Lysosome-associated membrane glycoprotein 1 (LAMP1_MOUSE)		Tight junction protein ZO-2 (ZO2_MOUSE)
Annexin (D3Z7U0_MOUSE)		DnaJ (Hsp40) homolog, subfamily B, member 1 (Q3TU79_MOUSE)
Band 4.1-like protein 2 (E41L2_MOUSE)		Cytoplasmic dynein 1 light intermediate chain 2 (DC1L2_MOUSE)
Protein S100-A10 (S10AA_MOUSE)		Elongation factor-like GTPase 1 (EFL1_MOUSE)
Glyceraldehyde-3-phosphate dehydrogenase (A0A0R4J0X7_MOUSE)		Eukaryotic translation initiation factor 3 subunit C (Fragment) (M0QWV3_MOUSE)
Protein Cald1 (D3Z6I7_MOUSE)		Valine--tRNA ligase (Fragment) (G3UY93_MOUSE)
Serine protease 46 (F6U6W2_MOUSE)		Lysine-rich nucleolar protein 1 (H7BX94_MOUSE)
Beta-2-microglobulin (B2MG_MOUSE)		PEST proteolytic signal-containing nuclear protein (D3YWA4_MOUSE)
Sodium-coupled neutral amino acid transporter 9 (S38A9_MOUSE)		Nipped-B-like protein (NIPBL_MOUSE)
Nardilysin (A2A9Q2_MOUSE)		Valine--tRNA ligase, mitochondrial (SYVM_MOUSE)
Dipeptidase 1 (DPEP1_MOUSE)		182 kDa tankyrase-1-binding protein (TB182_MOUSE)
MCG1271 (Q3U1C4_MOUSE)		Acyl-protein thioesterase 2 (LYPA2_MOUSE)
Clusterin (CLUS_MOUSE)		pre-mRNA 3' end processing protein WDR33 (WDR33_MOUSE)
BTB/POZ domain-containing protein KCTD12 (A0A0R4J2B2_MOUSE)		Leucine zipper protein 1 (LUZP1_MOUSE)
Disintegrin and metalloproteinase domain-containing protein 7 (ADAM7_MOUSE)		Erbb2ip protein (B2RUJ2_MOUSE)
Glutathione S-transferase A1 (GSTA1_MOUSE)		Eukaryotic translation initiation factor 4E transporter (A8Y5K6_MOUSE)
Coronin (Q499X7_MOUSE)		Calponin (D3Z7R6_MOUSE)
Vesicle-trafficking protein SEC22b (A0A0G2JF08_MOUSE)		Double-strand break repair protein MRE11A (Fragment) (B2KF76_MOUSE)
Serine/threonine-protein kinase Nek9 (NEK9_MOUSE)		Mitochondrial antiviral-signaling protein (MAVS_MOUSE)
Flotillin 2, isoform CRA_a (Q5SS83_MOUSE)		DNA segment, Chr 1, Pasteur Institute 1 (B9EIA2_MOUSE)
Vesicle-fusing ATPase (NSF_MOUSE)		Mediator of DNA damage checkpoint protein 1 (E9QK89_MOUSE)
Ras-related protein Rab-1A (RAB1A_MOUSE)		Gatad2b protein (A1L3S7_MOUSE)
Protein Lrrc37a (Fragment) (B1AWG4_MOUSE)		Poly(rC)-binding protein 2 (PCBP2_MOUSE)
Phosphoglycerate mutase 2 (PGAM2_MOUSE)		Zinc finger C2HC domain-containing protein 1A (ZC21A_MOUSE)
Phosphoglycerate kinase 2 (PGK2_MOUSE)		Jumonji domain containing 1B (B9EKS2_MOUSE)
Isocitrate dehydrogenase [NADP] cytoplasmic (Fragment) (A0A087WPT4_MOUSE)		Serum deprivation-response protein (SDPR_MOUSE)
MCG140784 (Q792Z1_MOUSE)		Pseudopodium-enriched atypical kinase 1 (PEAK1_MOUSE)
Elongation factor 2 (EF2_MOUSE)		RNA-binding protein 33 (D3Z5I9_MOUSE)
Actin-related protein 3 (Fragment) (A0A087WP86_MOUSE)		Adenylyl cyclase-associated protein (Fragment) (B1ARS0_MOUSE)
Protein Igkv8-21 (Fragment) (A0A140T8P7_MOUSE)		Kinesin-like protein KIF14 (E9Q3T3_MOUSE)
Vacuolar protein sorting-associated protein 4B (VPS4B_MOUSE)		Poly(ADP-ribose) glycohydrolase (Fragment) (E9Q954_MOUSE)
Transmembrane emp24 domain-containing protein 4 (Fragment) (Q5SVW9_MOUSE)		Protein LYRIC (E9PUX0_MOUSE)
Sarcolemmal membrane-associated protein (Fragment) (D3YV81_MOUSE)		Annexin A1 (ANXA1_MOUSE)
Ig lambda-1 chain C region (LAC1_MOUSE)		Trichorhinophalangeal syndrome I (Human), isoform CRA_b (G3UW90_MOUSE)
H-2 class I histocompatibility antigen, K-K alpha chain (HA1K_MOUSE)		Protein Tox2 (A2A472_MOUSE)
Lysozyme C-1 (A0A077S9N1_MOUSE)		PDZ domain containing 8 (B9EJ80_MOUSE)
MCG10343, isoform CRA_b (G5E902_MOUSE)		Nuclear factor of-activated T-cells 5 (Fragment) (F6VCW7_MOUSE)
NAD(P)(+)--arginine ADP-ribosyltransferase (E9Q7Q8_MOUSE)		Far upstream element-binding protein 1 (A0A0G2JFY5_MOUSE)
Polymerase I and transcript release factor (PTRF_MOUSE)		Breast cancer anti-estrogen resistance protein 1 (BCAR1_MOUSE)
Transcription initiation factor TFIID subunit 3 (A2ASY0_MOUSE)		Zinc finger protein 768 (A0A0U1RNU4_MOUSE)
NADH-cytochrome b5 reductase 3 (Fragment) (A0A0A0MQM3_MOUSE)		Stathmin (Fragment) (D3Z1Z8_MOUSE)
Synaptic vesicle membrane protein VAT-1 homolog (Q499X4_MOUSE)		Eif2s2 protein (Q3ULL5_MOUSE)
Vesicle-associated membrane protein 8 (A0A0R4J0R1_MOUSE)		Heterochromatin protein 1-binding protein 3 (Fragment) (A2AM62_MOUSE)
Collagen alpha-2(VI) chain (D3Z7D5_MOUSE)		Protein strawberry notch homolog 1 (Fragment) (A0A0G2JEM3_MOUSE)
Calnexin (CALX_MOUSE)		TRIO and F-actin-binding protein (E9QMQ3_MOUSE)
Keratin, type II cytoskeletal 6A (K2C6A_MOUSE)		Nuclear factor 1 (B1AUB9_MOUSE)
Calreticulin (B2MWM9_MOUSE)		Sorting nexin-1 (Fragment) (D3YWH1_MOUSE)
Caveolin-1 (H3BKG0_MOUSE)		Sister chromatid cohesion protein PDS5 homolog B (F8WHU5_MOUSE)
Rab11 family-interacting protein 5 (A0A0N4SW73_MOUSE)		Protein phosphatase 1 regulatory subunit 37 (PPR37_MOUSE)
Protein Zfp626 (A0A0U1RQ84_MOUSE)		Sequestosome-1 (D3YZJ1_MOUSE)
Ankycorbin (RAI14_MOUSE)		General transcription factor IIE subunit 1 (T2EA_MOUSE)
Ceruloplasmin (E9PZD8_MOUSE)		Protein Qars (Fragment) (A0A140LHB3_MOUSE)
Tektin-2 (Fragment) (A3KFY5_MOUSE)		Cysteine and glycine-rich protein 1 (CSRP1_MOUSE)
Transitional endoplasmic reticulum ATPase (TERA_MOUSE)		Fragile X mental retardation protein 1 homolog (D3Z6U8_MOUSE)
Dolichyl-diphosphooligosaccharide--protein glycosyltransferase 48 kDa subunit (OST48_MOUSE)		Caspase-3 (CASP3_MOUSE)
Bone marrow stromal antigen 2 (BST2_MOUSE)		Coronin (Q499X7_MOUSE)
DnaJ homolog subfamily A member 1 (Fragment) (B1AXX9_MOUSE)		Serine/threonine-protein kinase PAK 2 (PAK2_MOUSE)
WD repeat-containing protein 1 (WDR1_MOUSE)		NudC domain-containing protein 1 (NUDC1_MOUSE)
Protein disulfide-isomerase A6 (Q3TML0_MOUSE)		Cysteine and histidine-rich domain-containing protein 1 (CHRD1_MOUSE)
Serine/threonine-protein phosphatase 2A 65 kDa regulatory subunit A alpha isoform (2AAA_MOUSE)		Proline-rich protein 14 (Fragment) (D3Z5U4_MOUSE)
Guanine nucleotide-binding protein subunit gamma (Fragment) (A0A0N4SVT3_MOUSE)		COP9 signalosome complex subunit 3 (CSN3_MOUSE)
Chemokine-like receptor 1 (CML1_MOUSE)		5-azacytidine induced gene 1 (B1AXI9_MOUSE)
Selenium-binding protein 2 (A0A0R4J135_MOUSE)		Glycogen [starch] synthase, muscle (GYS1_MOUSE)
Betaine--homocysteine S-methyltransferase 1 (BHMT1_MOUSE)		Attractin-like protein 1 (ATRN1_MOUSE)
Leucine-rich repeat flightless-interacting protein 2 (Fragment) (A0A0G2JDR6_MOUSE)		Breast cancer type 2 susceptibility protein homolog (BRCA2_MOUSE)
Calmegin (CLGN_MOUSE)		Semaphorin-6A (D3YWM8_MOUSE)
Rho-related GTP-binding protein RhoB (RHOB_MOUSE)		Serine/arginine repetitive matrix protein 1 (Fragment) (F6T4M4_MOUSE)
Inactive peptidyl-prolyl cis-trans isomerase FKBP6 (FKBP6_MOUSE)		Cullin-3 (E9Q4T8_MOUSE)
Selenium-binding protein 2 (A0A0R4J135_MOUSE)		Angiotensin converting enzyme-like 3 (D0G895_MOUSE)
Aminopeptidase N (AMPN_MOUSE)
Heparan-alpha-glucosaminide N-acetyltransferase (HGNAT_MOUSE)
P2Y purinoceptor 12 (Q546L4_MOUSE)
60S ribosomal protein L22 (RL22_MOUSE)
40S ribosomal protein S14 (Fragment) (D3YVF4_MOUSE)
Tmed9 protein (Q6PDC2_MOUSE)
Enhancer of rudimentary homolog (G3UW85_MOUSE)
CD81 antigen (Fragment) (A0A140LJL0_MOUSE)
Proteasome subunit alpha type (Q3TS44_MOUSE)
Lamin-B1 (LMNB1_MOUSE)
Creatine kinase B-type (KCRB_MOUSE)
6-phosphogluconate dehydrogenase, decarboxylating (6PGD_MOUSE)
Guanine nucleotide-binding protein G(I)/G(S)/G(O) subunit gamma-2 (GBG2_MOUSE)
Rab-like protein 3 (RABL3_MOUSE)
Multiple PDZ domain protein (D3YUX2_MOUSE)
Copine-3 (CPNE3_MOUSE)
Stromal interaction molecule 1 (STIM1_MOUSE)
Complement C3 (CO3_MOUSE)
Vascular cell adhesion protein 1 (Fragment) (A0A0G2JFP9_MOUSE)
TSC22 domain family protein 4 (Fragment) (F6VXN4_MOUSE)
Peptidyl-prolyl cis-trans isomerase B (PPIB_MOUSE)
Carnosine synthase 1 (E9PX09_MOUSE)
Voltage-dependent anion-selective channel protein 2 (Fragment) (G3UX26_MOUSE)
MCG124046 (Q9Z1R9_MOUSE)
Trophoblast glycoprotein (TPBG_MOUSE)
Potassium voltage-gated channel subfamily D member 1 (A2AEX0_MOUSE)
SNW domain-containing protein 1 (A0A0B4J1E2_MOUSE)

## Sheet: BirA#1
#	ID	Description	Gene Name	Chromosome	MW [kDa]	Possible Coverage [%]	Coverage [%]	Spectrum Counting	Confidently Localized Modification Sites	# Confidently Localized Modification Sites	Ambiguously Localized Modification Sites	#Ambiguously Localized Modification Sites	Protein Inference	Secondary Accessions	Protein Group	#Validated Peptides	#Peptides	#Unique	#Validated Unique	#Unique to Group	#Validated Unique to Group	#Validated PSMs	#PSMs	Confidence [%]	Validation
234	E9QPE7	Myosin-11 (E9QPE7_MOUSE)	Myh11	16	223.219	93.45	44.01	51.9246	Oxidation of M(M631, M634, M1356, M1401); Propionamide of C(C176)	Oxidation of M(4); Propionamide of C(1)			Single Protein		E9QPE7	92	100	2	2	2	2	305	332	100	Confident
159	O08638	Myosin-11 (MYH11_MOUSE)	Myh11	16	226.888	93.56	41.78	46.2188	Oxidation of M(M631, M634, M1356, M1401); Propionamide of C(C176)	Oxidation of M(4); Propionamide of C(1)			Single Protein		O08638	91	99	2	2	2	2	298	325	100	Confident
42	P62737	Actin, aortic smooth muscle (ACTA_MOUSE)	Acta2	19	41.9818	76.92	63.13	704.529	Oxidation of M(M46, M49, M84, M178, M192, M229, M307, M327, M357); Propionamide of C(C219, C287)	Oxidation of M(9); Propionamide of C(2)			Related Proteins	P63268, P68033, Q3UJ36, Q497E4	P62737, P63268, P68033, Q3UJ36, Q497E4	36	36	0	0	0	0	250	262	100	Confident
214	P62737	Actin, aortic smooth muscle (ACTA_MOUSE)	Acta2	19	41.9818	76.92	54.38	377.11	Oxidation of M(M46, M49, M84, M178, M192, M229, M327); Propionamide of C(C219, C287)	Oxidation of M(7); Propionamide of C(2)			Related Proteins	P68033, P68134, Q497E4	P62737, P68033, P68134, Q497E4	32	32	0	0	0	0	232	243	100	Confident
216	P20152	Vimentin (VIME_MOUSE)	Vim	2	53.6551	92.7	59.44	326.539	Oxidation of M(M154, M183, M193, M347, M372, M376, M391)	Oxidation of M(7)			Related Proteins	Q5FWJ3	P20152, Q5FWJ3	34	36	33	31	33	31	132	150	100	Confident
231	Q3UH59	Myosin-10 (Q3UH59_MOUSE)	Myh10	11	233.305	95.03	27.02	27.3017	Propionamide of C(C213)	Propionamide of C(1)			Related Proteins	Q61879	Q3UH59, Q61879	44	52	0	0	0	0	122	140	70.5882	Confident
276	Q3UH59	Myosin-10 (Q3UH59_MOUSE)	Myh10	11	233.305	95.03	26.53	25.9511	Propionamide of C(C213)	Propionamide of C(1)			Related Proteins	Q5SV64, Q61879	Q3UH59, Q5SV64, Q61879	43	51	0	0	0	0	120	137	100	Confident
363	Q8VDD5	Myosin-9 (MYH9_MOUSE)	Myh9	15	226.232	96.17	26.63	42.7869	Propionamide of C(C172)	Propionamide of C(1)			Single Protein		Q8VDD5	46	50	34	33	34	33	118	126	100	Confident
242	B2RRX1	Actin, beta (B2RRX1_MOUSE)	Actb	5	41.7097	76.8	30.4	204.805	Oxidation of M(M153, M190); Propionamide of C(C217)	Oxidation of M(2); Propionamide of C(1)			Related Proteins	E9Q1F2, E9Q5F4, P60710, P63260, Q4KL81	B2RRX1, E9Q1F2, E9Q5F4, P60710, P63260, Q4KL81	15	15	0	0	0	0	115	117	100	Confident
329	Q8BFZ3	Beta-actin-like protein 2 (ACTBL_MOUSE)	Actbl2	13	41.977	84.31	34.31	205.002	Oxidation of M(M45, M48, M154, M191, M356)	Oxidation of M(5)			Single Protein		Q8BFZ3	18	18	1	1	1	1	113	121	100	Confident
142	B2RRX1	Actin, beta (B2RRX1_MOUSE)	Actb	5	41.7097	76.8	18.13	360.075	Oxidation of M(M44, M47)	Oxidation of M(2)			Related Proteins	E9Q5F4, E9Q606, G3UYG0, G3UZ07, P60710, P63260, Q4KL81	B2RRX1, E9Q5F4, E9Q606, G3UYG0, G3UZ07, P60710, P63260, Q4KL81	16	16	0	0	0	0	99	108	100	Confident
190	B1ATY1	Actin, cytoplasmic 2 (B1ATY1_MOUSE)	Actg1	11	16.7233	100	30.07	1834.83	Oxidation of M(M83, M103)	Oxidation of M(2)			Related Proteins	B2RRX1, E9Q1F2, F8WGM8, P60710, P63260, Q4KL81	B1ATY1, B2RRX1, E9Q1F2, F8WGM8, P60710, P63260, Q4KL81	9	9	0	0	0	0	77	78	100	Confident
399	P48036	Annexin A5 (ANXA5_MOUSE)	Anxa5	3	35.7302	84.33	54.55	444.892	Oxidation of M(M82, M83)	Oxidation of M(2)			Single Protein		P48036	22	22	21	21	21	21	71	77	100	Confident
285	A0A075B5P4	Ig gamma-1 chain C region secreted form (Fragment) (A0A075B5P4_MOUSE)	Ighg1	12	35.7207	40.12	21.91	1035.23	Oxidation of M(M186, M235, M275)	Oxidation of M(3)			Related Proteins	A0A0A6YWR2	A0A075B5P4, A0A0A6YWR2	10	11	11	10	11	10	69	76	100	Confident
122	P68372	Tubulin beta-4B chain (TBB4B_MOUSE)	Tubb4b	2	49.799	54.38	38.88	220.162	Oxidation of M(M73, M164, M257, M330)	Oxidation of M(4)			Single Protein		P68372	18	19	5	5	5	5	66	68	100	Confident
116	P07724	Serum albumin (ALBU_MOUSE)	Alb	5	68.6477	85.86	22.04	239.54	Propionamide of C(C289)	Propionamide of C(1)			Related Proteins	Q546G4	P07724, Q546G4	14	15	15	14	15	14	66	72	100	Confident
208	D3YZY0	Actin, gamma-enteric smooth muscle (Fragment) (D3YZY0_MOUSE)	Actg2	6	24.6113	73.3	33.03	252.51	Oxidation of M(M177, M191)	Oxidation of M(2)			Related Proteins	A0A0U1RQ96, D3Z2K3, P62737, P63268, Q3UJ36	A0A0U1RQ96, D3YZY0, D3Z2K3, P62737, P63268, Q3UJ36	8	8	0	0	0	0	61	64	96.9697	Confident
377	P63017	Heat shock cognate 71 kDa protein (HSP7C_MOUSE)	Hspa8	9	70.8272	73.53	34.83	84.4472					Single Protein		P63017	18	18	8	8	10	10	57	57	100	Confident
69	P99024	Tubulin beta-5 chain (TBB5_MOUSE)	Tubb5	17	49.639	54.5	32.88	184.822	Oxidation of M(M73, M164, M257, M330)	Oxidation of M(4)			Single Protein		P99024	16	17	3	3	3	3	57	59	100	Confident
205	F8WIT2	Annexin (F8WIT2_MOUSE)	Anxa6	11	75.241	91.6	37.48	128.569					Related Proteins	P14824	F8WIT2, P14824	21	22	21	20	21	20	54	58	100	Confident
241	A0A075B5P2	Protein Igkc (Fragment) (A0A075B5P2_MOUSE)	Igkc	6	11.8806	68.22	38.32	1437.62	Oxidation of M(M68)	Oxidation of M(1)			Unrelated Proteins	P01837	A0A075B5P2, P01837	8	9	9	8	9	8	52	53	100	Confident
274	Q9CQ19	Myosin regulatory light polypeptide 9 (MYL9_MOUSE)	Myl9	2	19.8415	82.56	50.58	562.43	Oxidation of M(M25, M40, M130, M142)	Oxidation of M(4)			Single Protein		Q9CQ19	11	11	3	3	3	3	51	57	100	Confident
2	P98086	Complement C1q subcomponent subunit A (C1QA_MOUSE)	C1qa	4	25.9582	75.92	34.29	699.389	Oxidation of M(M125)	Oxidation of M(1)			Single Protein		P98086	10	11	11	10	11	10	50	53	100	Confident
133	P20029	78 kDa glucose-regulated protein (GRP78_MOUSE)	Hspa5	2	72.3775	85.95	30.84	145.588					Single Protein		P20029	17	18	16	15	16	15	48	53	100	Confident
309	P17156	Heat shock-related 70 kDa protein 2 (HSP72_MOUSE)	Hspa2	12	69.5987	78.99	28.91	163.969					Single Protein		P17156	15	15	7	7	7	7	47	48	100	Confident
283	B7ZNL3	Tpm1 protein (B7ZNL3_MOUSE)	Tpm1	9	32.6176	100	25.7	246.63	Oxidation of M(M141)	Oxidation of M(1)			Related Proteins	E9Q448, F8WID5	B7ZNL3, E9Q448, F8WID5	11	14	0	0	0	0	47	50	100	Confident
300	Q3THE2	Myosin regulatory light chain 12B (ML12B_MOUSE)	Myl12b	17	19.7665	82.56	40.12	538.747	Oxidation of M(M25, M40, M130)	Oxidation of M(3)			Related Proteins	Q6ZWQ9	Q3THE2, Q6ZWQ9	9	9	2	2	2	2	46	50	100	Confident
177	A2AIM4	Tropomyosin beta chain (A2AIM4_MOUSE)	Tpm2	4	32.9736	100	23.94	197.713					Single Protein		A2AIM4	10	13	7	5	7	5	45	49	100	Confident
240	B2RRX1	Actin, beta (B2RRX1_MOUSE)	Actb	5	41.7097	76.8	10.13	143.287	Propionamide of C(C17)	Propionamide of C(1)			Related Proteins	E9Q1F2, E9Q2D1, E9Q5F4, E9Q606, P60710	B2RRX1, E9Q1F2, E9Q2D1, E9Q5F4, E9Q606, P60710	7	7	0	0	0	0	44	44	100	Confident
181	E9Q453	Tropomyosin alpha-1 chain (E9Q453_MOUSE)	Tpm1	9	28.4656	100	26.53	261.379	Oxidation of M(M105)	Oxidation of M(1)			Related Proteins	E9Q455, E9Q456, G5E8R0, G5E8R1, G5E8R2	E9Q453, E9Q455, E9Q456, G5E8R0, G5E8R1, G5E8R2	10	12	0	0	0	0	44	46	100	Confident
380	A2A513	Keratin, type I cytoskeletal 10 (A2A513_MOUSE)	Krt10	11	57.0067	63.1	17.29	234.862	Oxidation of M(M139, M295, M310)	Oxidation of M(3)			Related Proteins	P02535	A2A513, P02535	14	16	9	7	9	7	44	47	100	Confident
123	D3Z6I8	Tropomyosin alpha-3 chain (D3Z6I8_MOUSE)	Tpm3	3	28.7058	100	28.74	287.452	Oxidation of M(M105)	Oxidation of M(1)			Related Proteins	E9Q7Q3	D3Z6I8, E9Q7Q3	12	12	0	0	2	2	43	43	100	Confident
91	P08752	Guanine nucleotide-binding protein G(i) subunit alpha-2 (GNAI2_MOUSE)	Gnai2	9	40.463	84.23	25.35	169.578	Oxidation of M(M88, M199)	Oxidation of M(2)			Single Protein		P08752	10	11	0	0	0	0	43	45	99.7059	Confident
127	P31001	Desmin (DESM_MOUSE)	Des	1	53.465	88.7	32.62	180.421					Related Proteins	Q3V1K9	P31001, Q3V1K9	15	15	12	12	12	12	43	46	100	Confident
379	B0V2N5	Annexin (Fragment) (B0V2N5_MOUSE)	Anxa2	9	31.2429	81.99	30.88	312.365	Oxidation of M(M104)	Oxidation of M(1)			Related Proteins	P07356, Q542G9	B0V2N5, P07356, Q542G9	13	15	0	0	0	0	43	50	100	Confident
137	A0A0A6YY53	Protein Ighg2c (Fragment) (A0A0A6YY53_MOUSE)	Ighg2c	12	36.4944	52.24	17.31	418.204	Oxidation of M(M202, M246, M294)	Oxidation of M(3)			Related and Unrelated Proteins	F6TQW2, P01864	A0A0A6YY53, F6TQW2, P01864	9	9	7	7	7	7	42	43	100	Confident
383	Q8VDN2	Sodium/potassium-transporting ATPase subunit alpha-1 (AT1A1_MOUSE)	Atp1a1	3	112.91	61.97	17.6	92.776	Oxidation of M(M164)	Oxidation of M(1)			Single Protein		Q8VDN2	14	15	9	9	15	14	37	39	100	Confident
403	B7ZNL3	Tpm1 protein (B7ZNL3_MOUSE)	Tpm1	9	32.6176	100	17.61	85.0283	Oxidation of M(M141); Propionamide of C(C190)	Oxidation of M(1); Propionamide of C(1)			Related Proteins	E9Q452, E9Q454, E9Q455, F8WID5, G5E8R0, G5E8R1, P58771, Q8BSH3	B7ZNL3, E9Q452, E9Q454, E9Q455, F8WID5, G5E8R0, G5E8R1, P58771, Q8BSH3	8	10	0	0	0	0	37	39	71.4286	Confident
223	Q60605	Myosin light polypeptide 6 (MYL6_MOUSE)	Myl6	10	16.9191	82.12	58.94	721.888	Propionamide of C(C2)	Propionamide of C(1)			Single Protein		Q60605	9	9	9	9	9	9	36	36	100	Confident
343	E9Q6C2	Protein C1s1 (E9Q6C2_MOUSE)	C1s1	6	77.4501	58.36	27.67	83.1562	Propionamide of C(C601)	Propionamide of C(1)			Single Protein		E9Q6C2	15	16	16	15	16	15	36	37	100	Confident
192	B0V2N7	Annexin (Fragment) (B0V2N7_MOUSE)	Anxa2	9	21.8432	86.22	52.04	410.705	Oxidation of M(M171)	Oxidation of M(1)			Related Proteins	B0V2N8, P07356, Q542G9	B0V2N7, B0V2N8, P07356, Q542G9	13	13	0	0	0	0	36	38	100	Confident
412	E9Q5J9	Tropomyosin alpha-3 chain (E9Q5J9_MOUSE)	Tpm3	3	33.2598	100	16.84	269.265	Oxidation of M(M142)	Oxidation of M(1)			Related Proteins	D3Z2H9	D3Z2H9, E9Q5J9	8	8	2	2	2	2	35	35	100	Confident
384	A2AE89	Glutathione S-transferase Mu 1 (A2AE89_MOUSE)	Gstm1	3	28.5375	88.52	38.11	330.885	Oxidation of M(M19, M35, M105)	Oxidation of M(3)			Related Proteins	P10649	A2AE89, P10649	12	13	9	8	10	9	34	38	100	Confident
419	Q02105	Complement C1q subcomponent subunit C (C1QC_MOUSE)	C1qc	4	25.9749	63.82	25.2	488.374					Single Protein		Q02105	7	8	8	7	8	7	34	39	100	Confident
4	P14106	Complement C1q subcomponent subunit B (C1QB_MOUSE)	C1qb	4	26.7006	68.38	33.2	635.131	Oxidation of M(M251)	Oxidation of M(1)			Single Protein		P14106	8	8	8	8	8	8	33	34	100	Confident
124	A0A0A6YWA9	Guanine nucleotide-binding protein G(i) subunit alpha-2 (Fragment) (A0A0A6YWA9_MOUSE)	Gnai2	9	18.4631	85	42.5	359.963	Oxidation of M(M36, M147)	Oxidation of M(2)			Related Proteins	P08752	A0A0A6YWA9, P08752	8	8	0	0	0	0	33	34	100	Confident
20	P13020	Gelsolin (GELS_MOUSE)	Gsn	2	85.8881	57.05	16.15	95.1677					Single Protein		P13020	11	13	13	11	13	11	33	35	100	Confident
353	P05213	Tubulin alpha-1B chain (TBA1B_MOUSE)	Tuba1b	15	50.1196	68.51	31.49	151.486					Related Proteins	P68369, P68373, Q52L87	P05213, P68369, P68373, Q52L87	11	11	2	2	2	2	32	33	100	Confident
58	G5E829	Plasma membrane calcium-transporting ATPase 1 (AT2B1_MOUSE)	Atp2b1	10	134.662	67.7	13.03	64.1724					Single Protein		G5E829	12	13	13	12	13	12	32	34	100	Confident
12	Q5SXR6	Clathrin heavy chain (Q5SXR6_MOUSE)	Cltc	11	191.864	74.57	10.84	42.1438					Related Proteins	Q68FD5	Q5SXR6, Q68FD5	16	19	19	16	19	16	32	40	100	Confident
18	P05214	Tubulin alpha-3 chain (TBA3_MOUSE)	Tuba3a	6	49.9276	68.44	29.56	181.958					Related Proteins	Q5FW91	P05214, Q5FW91	10	11	2	1	2	1	31	33	100	Confident
232	A0A0B4J1G1	Low affinity immunoglobulin gamma Fc region receptor II (A0A0B4J1G1_MOUSE)	Fcgr2b	1	32.9559	69.97	33.79	240.102					Single Protein		A0A0B4J1G1	9	9	7	7	7	7	30	32	100	Confident
61	Q9DA79	Dipeptidase 3 (DPEP3_MOUSE)	Dpep3	8	54.2129	71.2	25.56	203.982					Single Protein		Q9DA79	10	12	12	10	12	10	30	34	100	Confident
80	P46638	Ras-related protein Rab-11B (RB11B_MOUSE)	Rab11b	17	24.4745	87.61	44.5	275.607					Related Proteins	E9Q3P9, F8WGS1, G3UY29, P62492, Q0PD45, Q78ZJ8	E9Q3P9, F8WGS1, G3UY29, P46638, P62492, Q0PD45, Q78ZJ8	10	10	0	0	0	0	28	30	99.7024	Confident
233	A0A075B5P3	Protein Ighg2b (Fragment) (A0A075B5P3_MOUSE)	Ighg2b	12	36.6553	63.1	19.05	377.564	Oxidation of M(M141); Propionamide of C(C314)	Oxidation of M(1); Propionamide of C(1)			Related Proteins	P01867	A0A075B5P3, P01867	7	7	7	7	7	7	27	27	100	Confident
267	Q8BH61	Coagulation factor XIII A chain (F13A_MOUSE)	F13a1	13	83.1547	70.77	17.62	88.6485					Single Protein		Q8BH61	11	11	11	11	11	11	26	27	100	Confident
393	P63094	Guanine nucleotide-binding protein G(s) subunit alpha isoforms short (GNAS2_MOUSE)	Gnas	2	45.6349	80.71	14.72	165.016	Oxidation of M(M221)	Oxidation of M(1)			Related Proteins	Q6R0H7, Z4YKV1	P63094, Q6R0H7, Z4YKV1	6	7	4	3	4	3	26	28	100	Confident
193	A0A0R4J0I1	MCG1051009 (A0A0R4J0I1_MOUSE)	Serpina3k	12	46.6429	68.9	30.38	175.238					Single Protein		A0A0R4J0I1	9	9	9	9	9	9	25	25	100	Confident
174	B2RTM0	Histone H4 (B2RTM0_MOUSE)	Hist2h4	3	11.3604	100	40.78	1272.73	Oxidation of M(M85)	Oxidation of M(1)			Related Proteins	P62806	B2RTM0, P62806	5	5	5	5	5	5	24	25	100	Confident
22	G3UZD3	Ras-related protein Rab-11B (G3UZD3_MOUSE)	Rab11b	17	21.758	86.01	44.56	211.692					Related Proteins	P46638, Q78ZJ8	G3UZD3, P46638, Q78ZJ8	9	10	0	0	0	0	24	27	77.7778	Confident
408	Q9DC51	Guanine nucleotide-binding protein G(k) subunit alpha (GNAI3_MOUSE)	Gnai3	3	40.5122	81.92	15.25	107.187	Oxidation of M(M198)	Oxidation of M(1)			Single Protein		Q9DC51	6	8	3	2	3	2	24	27	100	Confident
287	P29391	Ferritin light chain 1 (FRIL1_MOUSE)	Ftl1	7	20.7895	100	49.18	406.271					Related Proteins	Q9CPX4	P29391, Q9CPX4	7	7	7	7	7	7	23	23	100	Confident
92	P08730	Keratin, type I cytoskeletal 13 (K1C13_MOUSE)	Krt13	11	47.7243	73.91	10.3	134.114					Single Protein		P08730	7	7	1	1	1	1	23	27	71.4286	Confident
409	E9Q4P0	KxDL motif-containing protein 1 (Fragment) (E9Q4P0_MOUSE)	Kxd1	8	22.2196	100	27.46	381.528	Oxidation of M(M105)	Oxidation of M(1)			Related and Unrelated Proteins	A0A0A6YW67, E9Q5F6, E9Q9J0, E9QNP0, J3QK04, P0CG49, P0CG50, P62983, P62984, Q5SX22, Q66JP1	A0A0A6YW67, E9Q4P0, E9Q5F6, E9Q9J0, E9QNP0, J3QK04, P0CG49, P0CG50, P62983, P62984, Q5SX22, Q66JP1	6	6	6	6	6	6	23	30	100	Confident
301	Q3SYP5	Keratin 16 (Q3SYP5_MOUSE)	Krt16	11	51.5743	86.57	9.17	88.2044	Oxidation of M(M117)	Oxidation of M(1)			Related Proteins	Q9Z2K1	Q3SYP5, Q9Z2K1	6	6	1	1	1	1	22	23	100	Confident
352	P09581	Macrophage colony-stimulating factor 1 receptor (CSF1R_MOUSE)	Csf1r	18	109.11	50.36	9.01	82.8425					Related Proteins	Q0P635	P09581, Q0P635	8	8	6	6	8	8	22	24	100	Confident
359	P04104	Keratin, type II cytoskeletal 1 (K2C1_MOUSE)	Krt1	15	65.5653	65.46	4.87	237.528					Single Protein		P04104	4	5	3	2	3	2	22	24	100	Confident
410	F6RND9	Myosin phosphatase Rho-interacting protein (Fragment) (F6RND9_MOUSE)	Mprip	11	114.036	87.23	10.5	31.4859					Related Proteins	F6S5I0, P97434, Q5SWZ5	F6RND9, F6S5I0, P97434, Q5SWZ5	9	9	0	0	9	9	22	25	100	Confident
36	A0A0B4J1H7	Protein Igkv1-135 (Fragment) (A0A0B4J1H7_MOUSE)	Igkv1-135	6	13.2968	76.67	23.33	1108.81					Related Proteins	A0A0B4J1H8	A0A0B4J1H7, A0A0B4J1H8	3	3	3	3	3	3	21	21	100	Confident
266	P15626	Glutathione S-transferase Mu 2 (GSTM2_MOUSE)	Gstm2	3	25.7	100	38.53	217.336					Single Protein		P15626	7	8	5	4	5	4	21	23	100	Confident
425	Q8CG16	Complement C1r-A subcomponent (C1RA_MOUSE)	C1ra	6	80.0216	56.15	16.69	113.147	Propionamide of C(C652)	Propionamide of C(1)			Related Proteins	Q8CFG9	Q8CFG9, Q8CG16	9	10	10	9	10	9	21	30	100	Confident
284	P08113	Endoplasmin (ENPL_MOUSE)	Hsp90b1	10	92.4183	86.78	10.22	53.2597					Related Proteins	Q3UAD6	P08113, Q3UAD6	8	8	0	0	0	0	20	20	89.4737	Confident
155	B1AXW5	Peroxiredoxin-1 (Fragment) (B1AXW5_MOUSE)	Prdx1	4	18.9147	71.18	39.41	403.478					Related Proteins	B1AXW6, P35700	B1AXW5, B1AXW6, P35700	8	10	10	8	10	8	20	22	100	Confident
357	Q6IFX2	Keratin, type I cytoskeletal 42 (K1C42_MOUSE)	Krt42	11	50.1019	91.81	13.94	114.707					Single Protein		Q6IFX2	7	8	3	3	3	3	20	24	100	Confident
390	P21447	Multidrug resistance protein 1A (MDR1A_MOUSE)	Abcb1a	5	140.558	63.64	9.01	43.22					Single Protein		P21447	9	10	8	8	10	9	20	25	100	Confident
322	Q32P04	Keratin 5 (Q32P04_MOUSE)	Krt5	15	61.7286	66.9	10.17	114.347	Oxidation of M(M268)	Oxidation of M(1)			Related Proteins	Q922U2	Q32P04, Q922U2	6	6	2	2	2	2	18	19	100	Confident
340	P63101	14-3-3 protein zeta/delta (1433Z_MOUSE)	Ywhaz	15	27.7537	100	33.88	291.653					Single Protein		P63101	7	7	5	5	5	5	18	19	100	Confident
136	B9EI85	Histone H3 (B9EI85_MOUSE)	Hist2h3b	3	15.3785	76.47	21.32	633.71					Related Proteins	E0CZ27, F8WI35, P02301, P68433, P84228, P84244	B9EI85, E0CZ27, F8WI35, P02301, P68433, P84228, P84244	4	4	4	4	4	4	17	17	100	Confident
209	P62259	14-3-3 protein epsilon (1433E_MOUSE)	Ywhae	11	29.1554	100	30.2	212.027					Related Proteins	Q5SS40	P62259, Q5SS40	7	7	5	5	5	5	17	17	100	Confident
316	Q9JHJ0	Tropomodulin-3 (TMOD3_MOUSE)	Tmod3	9	39.4783	82.39	19.89	212.575					Single Protein		Q9JHJ0	7	7	7	7	7	7	17	17	100	Confident
381	P63024	Vesicle-associated membrane protein 3 (VAMP3_MOUSE)	Vamp3	4	11.473	100	55.34	678.202					Single Protein		P63024	5	5	5	5	5	5	17	17	100	Confident
60	Q9JMI7	Testis-expressed sequence 101 protein (TX101_MOUSE)	Tex101	7	26.9801	60.4	20.4	228.702	Oxidation of M(M177, M195, M197)	Oxidation of M(3)			Single Protein		Q9JMI7	7	8	8	7	8	7	17	18	100	Confident
255	M0QWA7	Integrin beta (M0QWA7_MOUSE)	Itgb2	10	53.0083	83.33	16.46	128.116					Related Proteins	P11835, Q542I8	M0QWA7, P11835, Q542I8	6	7	6	5	7	6	17	18	100	Confident
182	A0A0N4SV57	Annexin (Fragment) (A0A0N4SV57_MOUSE)	Anxa4	6	29.1276	89.53	25.19	199.413					Related Proteins	A0A0N4SW89, D3Z0S1, P97429, S4R1F2	A0A0N4SV57, A0A0N4SW89, D3Z0S1, P97429, S4R1F2	6	6	0	0	0	0	16	16	100	Confident
206	A2CF65	C-type lectin domain family 10 member A (Fragment) (A2CF65_MOUSE)	Clec10a	11	24.5011	86.92	29.91	285.848					Related Proteins	F8WHB7, J3QPR7, P49300	A2CF65, F8WHB7, J3QPR7, P49300	6	6	5	5	6	6	16	16	100	Confident
270	Q52L50	RAS related protein 1b (Q52L50_MOUSE)	Rap1b	10	20.8116	72.83	26.63	199.46					Related Proteins	Q99JI6	Q52L50, Q99JI6	5	5	0	0	0	0	16	16	88.5714	Confident
295	Q61781	Keratin, type I cytoskeletal 14 (K1C14_MOUSE)	Krt14	11	52.8339	79.55	7.85	108.715					Related Proteins	Q9QWL7	Q61781, Q9QWL7	4	4	1	1	1	1	16	16	100	Confident
163	P21956	Lactadherin (MFGM_MOUSE)	Mfge8	7	51.2077	62.2	20.52	174.155					Single Protein		P21956	8	9	9	8	9	8	16	17	100	Confident
53	P27773	Protein disulfide-isomerase A3 (PDIA3_MOUSE)	Pdia3	2	56.6427	95.25	13.66	117.068					Single Protein		P27773	6	8	8	6	8	6	16	19	100	Confident
158	Q2HZ94	Macrophage mannose receptor 1 (Q2HZ94_MOUSE)	Mrc1	2	164.874	70.95	3.91	44.3883					Related Proteins	Q61830	Q2HZ94, Q61830	6	8	8	6	8	6	16	19	100	Confident
51	A0A0A0MQA3	Alpha-1-antitrypsin 1-1 (A0A0A0MQA3_MOUSE)	Serpina1a	12	48.7651	55.73	11.01	89.6049	Oxidation of M(M344)	Oxidation of M(1)			Related Proteins	A0A0R4J0X5, P07758, Q00896	A0A0A0MQA3, A0A0R4J0X5, P07758, Q00896	5	5	1	1	1	1	15	15	100	Confident
187	A0A075B5V1	Protein Ighv1-31 (A0A075B5V1_MOUSE)	Ighv1-31	12	10.9594	74.49	10.2	1388.58					Related Proteins	A0A075B5U4, A0A075B5U7, A0A075B5V0, A0A075B5V2, A0A075B5Y4, A0A0A6YVW3, A0A0A6YWK5, A0A0A6YXA5, A0A0A6YXN4	A0A075B5U4, A0A075B5U7, A0A075B5V0, A0A075B5V1, A0A075B5V2, A0A075B5Y4, A0A0A6YVW3, A0A0A6YWK5, A0A0A6YXA5, A0A0A6YXN4	1	1	0	0	0	0	15	15	96.9697	Doubtful
347	P20491	High affinity immunoglobulin epsilon receptor subunit gamma (FCERG_MOUSE)	Fcer1g	1	9.64629	48.84	32.56	923.029					Single Protein		P20491	4	4	4	4	4	4	15	15	100	Confident
83	A3KGV1	Outer dense fiber protein 2 (ODFP2_MOUSE)	Odf2	2	95.4818	100	8.55	73.9609					Related Proteins	A3KGV9, A3KGW0, V9GXZ0	A3KGV1, A3KGV9, A3KGW0, V9GXZ0	6	7	7	6	7	6	15	18	100	Confident
176	P00342	L-lactate dehydrogenase C chain (LDHC_MOUSE)	Ldhc	7	35.8891	89.46	19.88	153.348					Related Proteins	Q548Z6	P00342, Q548Z6	6	6	5	5	5	5	15	18	100	Confident
37	A0A0G2JDL9	MCG10748, isoform CRA_b (A0A0G2JDL9_MOUSE)	Rap1a	3	13.4171	100	28.81	197.971					Related Proteins	P62835, Q52L50, Q99JI6	A0A0G2JDL9, P62835, Q52L50, Q99JI6	4	4	0	0	0	0	14	14	100	Confident
212	H3BKR2	Guanine nucleotide-binding protein G(I)/G(S)/G(T) subunit beta-1 (Fragment) (H3BKR2_MOUSE)	Gnb1	4	30.2806	59.85	15.33	231.768					Related Proteins	H3BLF7, P62874, Q3TQ70	H3BKR2, H3BLF7, P62874, Q3TQ70	4	4	1	1	1	1	14	14	100	Confident
337	A0A0N4SV57	Annexin (Fragment) (A0A0N4SV57_MOUSE)	Anxa4	6	29.1276	89.53	28.29	65.2469					Related Proteins	A0A0N4SW89, D3Z0S1, F7ANV6, P97429	A0A0N4SV57, A0A0N4SW89, D3Z0S1, F7ANV6, P97429	7	7	0	0	0	0	14	14	100	Confident
375	P07901	Heat shock protein HSP 90-alpha (HS90A_MOUSE)	Hsp90aa1	12	84.7348	81.99	9.96	35.9542					Related Proteins	Q80Y52	P07901, Q80Y52	6	7	0	0	0	0	14	15	75	Confident
400	P01863	Ig gamma-2A chain C region, A allele (GCAA_MOUSE)	Ighg		36.3662	51.52	7.27	171.511	Oxidation of M(M197)	Oxidation of M(1)			Related Proteins	P01865	P01863, P01865	3	4	2	1	2	1	14	16	75.7576	Confident
402	F6QCP8	Angiotensin-converting enzyme (Fragment) (F6QCP8_MOUSE)	Ace	11	117.544	61.61	6.3	29.2856					Related Proteins	P09470	F6QCP8, P09470	6	8	0	0	8	6	14	16	100	Confident
413	P09528	Ferritin heavy chain (FRIH_MOUSE)	Fth1	19	21.0533	100	23.63	328.987					Single Protein		P09528	5	6	6	5	6	5	14	18	100	Confident
113	Q04857	Collagen alpha-1(VI) chain (CO6A1_MOUSE)	Col6a1	10	108.422	73.66	5.27	47.3517					Single Protein		Q04857	5	5	5	5	5	5	13	13	100	Confident
146	P22599	Alpha-1-antitrypsin 1-2 (A1AT2_MOUSE)	Serpina1b	12	45.9455	53.51	11.62	30.056	Oxidation of M(M321)	Oxidation of M(1)			Related Proteins	Q00897, Q00898	P22599, Q00897, Q00898	5	5	0	0	1	1	13	13	100	Confident
160	Q9D1A2	Cytosolic non-specific dipeptidase (CNDP2_MOUSE)	Cndp2	18	52.7336	81.05	12.63	123.189					Single Protein		Q9D1A2	5	5	5	5	5	5	13	13	100	Confident
197	F7C312	Endoplasmin (Fragment) (F7C312_MOUSE)	Hsp90b1	10	43.449	93.3	14.21	78.438					Related Proteins	P08113, Q3UAD6	F7C312, P08113, Q3UAD6	5	5	0	0	0	0	13	13	100	Confident
313	B1ARR7	Alpha-enolase (Fragment) (B1ARR7_MOUSE)	Eno1	4	12.9278	100	42.86	548.897					Related Proteins	P17182, Q5FW97	B1ARR7, P17182, Q5FW97	4	4	0	0	0	0	13	13	100	Confident
315	P14483	H-2 class II histocompatibility antigen, A beta chain (HB2A_MOUSE)	H2-Ab1	17	30.1092	88.3	25.66	220.81					Related Proteins	Q3TD53	P14483, Q3TD53	5	5	1	1	1	1	13	13	100	Confident
355	G3UZD3	Ras-related protein Rab-11B (G3UZD3_MOUSE)	Rab11b	17	21.758	86.01	29.02	98.9726					Related Proteins	E9Q3P9, F8WGS1, G3UY29, G3UZL4, P46638, P62492, Q0PD45, Q78ZJ8	E9Q3P9, F8WGS1, G3UY29, G3UZD3, G3UZL4, P46638, P62492, Q0PD45, Q78ZJ8	5	5	0	0	0	0	13	15	100	Confident
424	Q3TTY5	Keratin, type II cytoskeletal 2 epidermal (K22E_MOUSE)	Krt2	15	70.8798	75.67	5.52	106.664	Oxidation of M(M488)	Oxidation of M(1)			Single Protein		Q3TTY5	5	5	4	4	4	4	13	15	100	Confident
334	Q9WV55	Vesicle-associated membrane protein-associated protein A (VAPA_MOUSE)	Vapa	17	27.8373	77.11	24.1	194.314					Single Protein		Q9WV55	5	6	5	4	5	4	13	16	100	Confident
423	P17182	Alpha-enolase (ENOA_MOUSE)	Eno1	4	47.1112	87.33	12.21	125.42					Related Proteins	Q5FW97, Q6PHC1	P17182, Q5FW97, Q6PHC1	5	6	0	0	0	0	13	16	100	Confident
273	P52480	Pyruvate kinase PKM (KPYM_MOUSE)	Pkm	9	57.808	89.45	11.86	95.6751					Single Protein		P52480	5	5	5	5	5	5	12	12	100	Confident
349	A0A0N4SV66	Histone H2A (A0A0N4SV66_MOUSE)	H2afj	6	13.6517	76.98	22.22	648.004					Related Proteins	A2AB79, A3KPD0, B2RVF0, B2RWH3, F8WIX8, P22752, P27661, Q149V4, Q64522, Q64523, Q6GSS7, Q8BFU2, Q8CGP4, Q8CGP5, Q8CGP6, Q8CGP7, Q8R1M2	A0A0N4SV66, A2AB79, A3KPD0, B2RVF0, B2RWH3, F8WIX8, P22752, P27661, Q149V4, Q64522, Q64523, Q6GSS7, Q8BFU2, Q8CGP4, Q8CGP5, Q8CGP6, Q8CGP7, Q8R1M2	2	2	0	0	0	0	12	12	100	Confident
406	P70696	Histone H2B type 1-A (H2B1A_MOUSE)	Hist1h2ba	13	14.2278	100	22.83	329.104					Single Protein		P70696	3	3	0	0	0	0	12	12	88.5714	Confident
66	A0A0R4J1B4	Integrin alpha-M (A0A0R4J1B4_MOUSE)	Itgam	7	115.054	62.55	8.2	52.3852					Related Proteins	E9Q5K8, E9Q604, G5E8F1, P05555, Q3U1U4	A0A0R4J1B4, E9Q5K8, E9Q604, G5E8F1, P05555, Q3U1U4	7	7	0	0	0	0	12	13	100	Confident
199	B2RTK3	Histone H2B (B2RTK3_MOUSE)	Hist1h2bm	13	13.9276	100	23.02	331.716					Related Proteins	B2RVD5, P10853, P10854, Q64475, Q64478, Q64525, Q6ZWY9, Q8CBB6, Q8CGP1, Q8CGP2	B2RTK3, B2RVD5, P10853, P10854, Q64475, Q64478, Q64525, Q6ZWY9, Q8CBB6, Q8CGP1, Q8CGP2	3	4	0	0	0	0	12	13	76.4706	Confident
225	P32037	Solute carrier family 2, facilitated glucose transporter member 3 (GTR3_MOUSE)	Slc2a3	6	53.444	30.83	7.1	144.993					Related Proteins	Q3TPL8	P32037, Q3TPL8	5	6	6	5	6	5	12	14	100	Confident
24	P11679	Keratin, type II cytoskeletal 8 (K2C8_MOUSE)	Krt8	15	54.5315	84.29	13.47	88.4062					Single Protein		P11679	7	8	4	3	4	3	12	15	100	Confident
364	A0A075B5P6	Ig mu chain C region (Fragment) (A0A075B5P6_MOUSE)	Ighm	12	50.0223	69.89	11.21	140.347					Related Proteins	A0A075B6A0, P01872	A0A075B5P6, A0A075B6A0, P01872	5	5	5	5	5	5	12	15	100	Confident
297	A0A0U1RP98	4F2 cell-surface antigen heavy chain (Fragment) (A0A0U1RP98_MOUSE)	Slc3a2	19	25.5785	76.62	31.6	171.18					Related Proteins	P10852	A0A0U1RP98, P10852	6	6	0	0	0	0	12	17	96.9697	Confident
150	P26041	Moesin (MOES_MOUSE)	Msn	X	67.7249	90.12	6.93	95.647					Single Protein		P26041	4	8	0	0	0	0	12	18	97.0588	Confident
9	P27601	Guanine nucleotide-binding protein subunit alpha-13 (GNA13_MOUSE)	Gna13	11	44.0268	92.57	7.69	61.1622					Single Protein		P27601	3	3	0	0	0	0	11	11	75.7576	Confident
326	P70296	Phosphatidylethanolamine-binding protein 1 (PEBP1_MOUSE)	Pebp1	5	20.8173	72.73	32.62	254.697					Related Proteins	Q5EBQ2	P70296, Q5EBQ2	4	4	4	4	4	4	11	11	100	Confident
145	E9PVU0	Unconventional myosin-VI (E9PVU0_MOUSE)	Myo6	9	146.215	89.18	4.19	20.0049					Related Proteins	E9Q174, E9Q175, E9Q3L1, V9GX76, V9GXM4	E9PVU0, E9Q174, E9Q175, E9Q3L1, V9GX76, V9GXM4	4	5	0	0	5	4	11	12	100	Confident
411	Q61233	Plastin-2 (PLSL_MOUSE)	Lcp1	14	70.1048	82.78	8.29	81.9909					Single Protein		Q61233	4	5	5	4	5	4	11	12	100	Confident
275	P45376	Aldose reductase (ALDR_MOUSE)	Akr1b1		35.7095	71.52	11.08	194.907					Related Proteins	Q3UDY1	P45376, Q3UDY1	4	5	0	0	0	0	11	13	99.7033	Confident
356	Q3U7K7	E3 ubiquitin-protein ligase TRIM21 (Q3U7K7_MOUSE)	Trim21	7	53.2934	68.18	9.09	135.588					Related Proteins	Q62191	Q3U7K7, Q62191	4	7	7	4	7	4	11	15	100	Confident
202	Q6NXH9	Keratin, type II cytoskeletal 73 (K2C73_MOUSE)	Krt73	15	58.8747	76.81	9.09	43.0132					Single Protein		Q6NXH9	5	6	3	2	3	2	11	17	100	Confident
44	Q0PD66	RAB1B, member RAS oncogene family, isoform CRA_c (Q0PD66_MOUSE)	Rab1b	19	22.1732	100	20.9	204.986					Related Proteins	Q9D1G1	Q0PD66, Q9D1G1	4	4	1	1	1	1	10	10	100	Confident
74	A0A0R4J038	Kininogen-1 (A0A0R4J038_MOUSE)	Kng1	16	73.0554	72.31	1.36	137.247					Related Proteins	D3YTY9, O08677, Q6S9I0, Q6S9I2, Q6S9I3	A0A0R4J038, D3YTY9, O08677, Q6S9I0, Q6S9I2, Q6S9I3	1	1	1	1	1	1	10	10	100	Doubtful
108	A0A0G2JE25	GTPase NRas (Fragment) (A0A0G2JE25_MOUSE)	Nras	3	16.8244	66	22.67	154.441					Related Proteins	A0A0G2JGP4, P08556, P32883, Q9D091	A0A0G2JE25, A0A0G2JGP4, P08556, P32883, Q9D091	4	4	2	2	2	2	10	10	100	Confident
407	P27601	Guanine nucleotide-binding protein subunit alpha-13 (GNA13_MOUSE)	Gna13	11	44.0268	92.57	5.57	60.1595					Related Proteins	Q9D034	P27601, Q9D034	2	2	0	0	0	0	10	10	97.1429	Confident
102	A2AU89	Tumor suppressor p53-binding protein 1 (A2AU89_MOUSE)	Trp53bp1	2	207.525	52.32	3.39	25.4594					Related Proteins	A2AU91, P70399	A2AU89, A2AU91, P70399	5	6	6	5	6	5	10	11	100	Confident
203	P01942	Hemoglobin subunit alpha (HBA_MOUSE)	Hba		15.0758	59.86	21.83	383.326					Related Proteins	Q91VB8	P01942, Q91VB8	3	4	4	3	4	3	10	11	100	Confident
217	E9Q0C6	Protein Gm14569 (E9Q0C6_MOUSE)	Gm14569	X	180.92	76.85	2.26	30.4803					Single Protein		E9Q0C6	3	5	5	3	5	3	10	11	100	Confident
263	G3UVV4	Hexokinase 1, isoform CRA_f (G3UVV4_MOUSE)	Hk1	10	101.808	78.41	4.91	46.1211					Related Proteins	P17710	G3UVV4, P17710	5	6	0	0	0	0	10	12	100	Confident
250	P05784	Keratin, type I cytoskeletal 18 (K1C18_MOUSE)	Krt18	15	47.5092	87.94	8.51	89.3622					Single Protein		P05784	3	4	2	2	2	2	10	13	100	Confident
386	P01899	H-2 class I histocompatibility antigen, D-B alpha chain (HA11_MOUSE)	H2-D1	17	40.8103	70.99	13.26	96.4845					Related Proteins	Q792Z7	P01899, Q792Z7	4	5	2	1	2	1	10	13	100	Confident
164	P24549	Retinal dehydrogenase 1 (AL1A1_MOUSE)	Aldh1a1	19	54.4328	74.45	9.58	92.0484					Single Protein		P24549	4	4	4	4	4	4	9	9	100	Confident
166	F8WGL3	Cofilin-1 (F8WGL3_MOUSE)	Cfl1	19	24.5606	66.52	28.63	156.53					Related Proteins	P18760	F8WGL3, P18760	4	4	4	4	4	4	9	9	100	Confident
184	E9Q3D6	Heat shock protein HSP 90-beta (Fragment) (E9Q3D6_MOUSE)	Hsp90ab1	17	22.4682	100	20.11	204.001					Related Proteins	P11499, Q71LX8	E9Q3D6, P11499, Q71LX8	3	3	0	0	0	0	9	9	100	Confident
218	P01910	H-2 class II histocompatibility antigen, A-K alpha chain (HA2K_MOUSE)	H2-Aa	17	28.3333	48.83	19.53	181.287					Single Protein		P01910	5	5	4	4	4	4	9	9	100	Confident
220	B2RTK3	Histone H2B (B2RTK3_MOUSE)	Hist1h2bm	13	13.9276	100	15.87	144.001					Related Proteins	B2RVD5, P10853, P10854, P70696, Q64475, Q64478, Q64524, Q64525, Q6ZWY9, Q8CBB6, Q8CGP0, Q8CGP1, Q8CGP2, Q9D2U9	B2RTK3, B2RVD5, P10853, P10854, P70696, Q64475, Q64478, Q64524, Q64525, Q6ZWY9, Q8CBB6, Q8CGP0, Q8CGP1, Q8CGP2, Q9D2U9	2	2	0	0	0	0	9	9	100	Confident
227	P21279	Guanine nucleotide-binding protein G(q) subunit alpha (GNAQ_MOUSE)	Gnaq	19	42.1313	91.09	10.86	138.987					Related Proteins	Q3UHH5	P21279, Q3UHH5	3	3	3	3	3	3	9	9	100	Confident
254	A0A0B4J1M6	Low affinity immunoglobulin gamma Fc region receptor III (A0A0B4J1M6_MOUSE)	Fcgr3	1	30.7684	56.93	10.86	195.922					Related Proteins	E9PUV2	A0A0B4J1M6, E9PUV2	3	3	1	1	1	1	9	9	100	Confident
256	A2AKH4	Synaptosomal-associated protein (A2AKH4_MOUSE)	Snap23	2	23.2464	100	17.62	237.601					Related Proteins	B0R029, B0R030, E9Q8A1, O09044, Q9D3L3	A2AKH4, B0R029, B0R030, E9Q8A1, O09044, Q9D3L3	3	3	3	3	3	3	9	9	100	Confident
335	Q91YQ5	Dolichyl-diphosphooligosaccharide--protein glycosyltransferase subunit 1 (RPN1_MOUSE)	Rpn1	6	68.4857	77.3	7.07	73.3623					Single Protein		Q91YQ5	4	4	4	4	4	4	9	9	100	Confident
338	P59999	Actin-related protein 2/3 complex subunit 4 (ARPC4_MOUSE)	Arpc4	6	19.6543	100	25	274.502					Single Protein		P59999	4	4	4	4	4	4	9	9	100	Confident
417	A0A140T8M5	Protein Igkv6-15 (Fragment) (A0A140T8M5_MOUSE)	Igkv6-15	6	12.8621	44.83	41.38	333.685					Single Protein		A0A140T8M5	4	5	3	3	3	3	9	9	100	Confident
189	E9PX27	Heat shock protein HSP 90-beta (E9PX27_MOUSE)	Hsp90ab1	17	12.9498	68.75	32.14	338.466					Related Proteins	P11499, Q71LX8	E9PX27, P11499, Q71LX8	3	4	0	0	0	0	9	10	97.0588	Confident
152	P10126	Elongation factor 1-alpha 1 (EF1A1_MOUSE)	Eef1a1	9	50.0821	60.61	8.87	99.8188					Related Proteins	P62631, Q58E64	P10126, P62631, Q58E64	4	5	0	0	0	0	9	13	100	Confident
228	D3YZ68	Elongation factor 1-alpha 1 (Fragment) (D3YZ68_MOUSE)	Eef1a1	9	27.5683	64.26	18.07	185.206					Related Proteins	D3Z3I8, P10126, Q58E64	D3YZ68, D3Z3I8, P10126, Q58E64	4	6	0	0	0	0	9	15	100	Confident
39	Q9ER00	Syntaxin-12 (STX12_MOUSE)	Stx12	4	31.1759	67.88	13.87	132.439					Single Protein		Q9ER00	4	4	4	4	4	4	8	8	100	Confident
56	F7A8H6	Phospholipid hydroperoxide glutathione peroxidase, mitochondrial (F7A8H6_MOUSE)	Gpx4	10	29.1277	86.96	10.28	185.266	Oxidation of M(M239)	Oxidation of M(1)			Related Proteins	O70325, S4R1E5	F7A8H6, O70325, S4R1E5	3	3	3	3	3	3	8	8	100	Confident
101	Q01768	Nucleoside diphosphate kinase B (NDKB_MOUSE)	Nme2	11	17.3519	100	28.29	308.37					Related Proteins	E9PZF0, Q5NC82	E9PZF0, Q01768, Q5NC82	3	3	3	3	3	3	8	8	100	Confident
126	A0A0U1RPN8	Fructose-bisphosphate aldolase A (Fragment) (A0A0U1RPN8_MOUSE)	Aldoa	7	20.6087	100	21.05	140.06					Related Proteins	A0A0U1RPT5, A6ZI44, D3YV98, D3YWI1, D3Z510, P05064, Q5FWB7	A0A0U1RPN8, A0A0U1RPT5, A6ZI44, D3YV98, D3YWI1, D3Z510, P05064, Q5FWB7	3	3	0	0	0	0	8	8	47.0588	Confident
222	J3QP71	Basigin (Fragment) (J3QP71_MOUSE)	Bsg	10	21.6987	100	13.71	237.93					Related Proteins	K3W4Q8, P18572	J3QP71, K3W4Q8, P18572	3	3	3	3	3	3	8	8	100	Confident
230	P35278	Ras-related protein Rab-5C (RAB5C_MOUSE)	Rab5c	11	23.3978	75.93	17.13	189.001					Related Proteins	Q3TJ39, Q8C266	P35278, Q3TJ39, Q8C266	3	3	3	3	3	3	8	8	100	Confident
253	P25911	Tyrosine-protein kinase Lyn (LYN_MOUSE)	Lyn	4	58.7747	89.06	4.1	79.7348					Single Protein		P25911	2	4	3	2	4	2	8	8	100	Confident
294	Q54AE4	ESP-1 (Q54AE4_MOUSE)	Prss21	17	36.1519	39.2	10.8	174.897					Related Proteins	Q9JHJ7	Q54AE4, Q9JHJ7	3	3	3	3	3	3	8	8	100	Confident
296	P51863	V-type proton ATPase subunit d 1 (VA0D1_MOUSE)	Atp6v0d1	8	40.2752	67.24	9.69	157.819					Single Protein		P51863	3	3	3	3	3	3	8	8	100	Confident
328	P08228	Superoxide dismutase [Cu-Zn] (SODC_MOUSE)	Sod1	16	15.9328	70.13	23.38	304.365					Single Protein		P08228	3	3	3	3	3	3	8	8	100	Confident
365	A2A5N1	14-3-3 protein beta/alpha (Fragment) (A2A5N1_MOUSE)	Ywhab	2	18.3372	100	20.75	271.02					Related Proteins	Q9CQV8	A2A5N1, Q9CQV8	3	3	2	2	2	2	8	8	100	Confident
130	P51150	Ras-related protein Rab-7a (RAB7A_MOUSE)	Rab7a		23.4748	100	16.91	226.436					Related Proteins	Q4FJQ0	P51150, Q4FJQ0	3	3	3	3	3	3	8	9	100	Confident
221	E9Q0F0	Protein Krt78 (E9Q0F0_MOUSE)	Krt78	15	112.194	92.79	1.31	55.8205					Single Protein		E9Q0F0	3	4	3	2	3	2	8	10	100	Confident
129	A0A0A0MQF6	Glyceraldehyde-3-phosphate dehydrogenase (A0A0A0MQF6_MOUSE)	Gapdh	6	38.6288	74.93	8.36	126.352					Related Proteins	D2KHZ9, P16858, S4R1W1, S4R257	A0A0A0MQF6, D2KHZ9, P16858, S4R1W1, S4R257	3	5	3	2	3	2	8	11	100	Confident
1	P68510	14-3-3 protein eta (1433F_MOUSE)	Ywhah	5	28.194	89.43	13.01	129.074					Single Protein		P68510	3	3	1	1	1	1	7	7	100	Confident
17	G5E8N5	L-lactate dehydrogenase (G5E8N5_MOUSE)	Ldha	7	39.7328	82.83	8.31	106.804					Related Proteins	P06151, Q564E2	G5E8N5, P06151, Q564E2	3	3	2	2	2	2	7	7	100	Confident
30	A0A075B680	Protein Ighv1-62-2 (A0A075B680_MOUSE)	Ighv1-62-2	12	11.2175	100	30	453.603					Related Proteins	A0A0A6YXZ4, A0A0G2JFL3	A0A075B680, A0A0A6YXZ4, A0A0G2JFL3	2	2	2	2	2	2	7	7	100	Confident
33	P61226	Ras-related protein Rap-2b (RAP2B_MOUSE)	Rap2b	3	20.4912	72.68	18.03	173.509					Related Proteins	Q6ZWR0	P61226, Q6ZWR0	3	3	3	3	3	3	7	7	100	Confident
50	P17742	Peptidyl-prolyl cis-trans isomerase A (PPIA_MOUSE)	Ppia	11	17.9599	83.54	18.29	267.367					Related Proteins	Q5SVY2, V9GX31, V9GXC1	P17742, Q5SVY2, V9GX31, V9GXC1	3	3	0	0	3	3	7	7	100	Confident
82	A0A140T8Q3	Protein Igkv6-17 (Fragment) (A0A140T8Q3_MOUSE)	Igkv6-17	6	12.8492	44.83	15.52	293.278					Unrelated Proteins	P01633	A0A140T8Q3, P01633	2	3	0	0	0	0	7	7	97.1429	Confident
115	A0A0U1RPN8	Fructose-bisphosphate aldolase A (Fragment) (A0A0U1RPN8_MOUSE)	Aldoa	7	20.6087	100	14.74	119.369					Related Proteins	A0A0U1RPT5, A6ZI44, A6ZI47, D3YV98, D3YWI1, D3Z510, P05064, Q5FWB7	A0A0U1RPN8, A0A0U1RPT5, A6ZI44, A6ZI47, D3YV98, D3YWI1, D3Z510, P05064, Q5FWB7	2	2	0	0	0	0	7	7	100	Confident
128	P02088	Hemoglobin subunit beta-1 (HBB1_MOUSE)	Hbb-b1		15.8301	100	23.81	262.287					Single Protein		P02088	3	3	1	1	1	1	7	7	100	Confident
138	P01902	H-2 class I histocompatibility antigen, K-D alpha chain (HA1D_MOUSE)	H2-K1	17	41.4638	79.89	6.79	123.262					Related Proteins	G3UXW2, P01901, Q3TH01, Q7JJ15	G3UXW2, P01901, P01902, Q3TH01, Q7JJ15	2	2	1	1	1	1	7	7	88.5714	Confident
185	I7HFT9	Histone H1t (I7HFT9_MOUSE)	Hist1h1t	13	21.6562	89	22.01	112.858					Single Protein		I7HFT9	3	3	0	0	0	0	7	7	75.7576	Confident
196	Q3TD71	Secretory carrier membrane protein 1 (Q3TD71_MOUSE)	Scamp1	13	38.0038	45.86	15.38	93.9414	Oxidation of M(M308)	Oxidation of M(1)			Related Proteins	Q8K021	Q3TD71, Q8K021	3	3	3	3	3	3	7	7	100	Confident
215	Q8BVP6	Ly6/PLAUR domain-containing protein 4 (LYPD4_MOUSE)	Lypd4	7	26.9785	54.07	13.82	153.659					Single Protein		Q8BVP6	3	3	3	3	3	3	7	7	100	Confident
342	P54116	Erythrocyte band 7 integral membrane protein (STOM_MOUSE)	Stom	2	31.3555	89.08	9.51	111.803					Single Protein		P54116	3	3	3	3	3	3	7	7	100	Confident
370	P06800	Receptor-type tyrosine-protein phosphatase C (PTPRC_MOUSE)	Ptprc	1	144.514	59.41	3.02	35.7945					Related Proteins	S4R1M0, S4R1S4, S4R2V1	P06800, S4R1M0, S4R1S4, S4R2V1	3	3	3	3	3	3	7	7	100	Confident
374	P56528	ADP-ribosyl cyclase/cyclic ADP-ribose hydrolase 1 (CD38_MOUSE)	Cd38	5	34.3853	72.04	12.17	144.238					Related Proteins	Q4FJL8	P56528, Q4FJL8	3	3	3	3	3	3	7	7	100	Confident
401	F6VW30	14-3-3 protein theta (Fragment) (F6VW30_MOUSE)	Ywhaq	12	34.3275	91.42	10.56	104.793					Related Proteins	F6YY69, P68254	F6VW30, F6YY69, P68254	3	3	1	1	1	1	7	7	100	Confident
21	P14152	Malate dehydrogenase, cytoplasmic (MDHC_MOUSE)	Mdh1	11	36.4881	68.56	9.28	126.755					Single Protein		P14152	3	3	3	3	3	3	7	8	100	Confident
132	B7ZC50	Heat shock protein HSP 90-alpha (Fragment) (B7ZC50_MOUSE)	Hsp90aa1	12	22.3721	64.68	19.4	101.23					Related Proteins	P07901, P11499, Q71LX8, Q80Y52	B7ZC50, P07901, P11499, Q71LX8, Q80Y52	3	4	0	0	0	0	7	8	100	Confident
346	Q5SX59	Beta-enolase (Fragment) (Q5SX59_MOUSE)	Eno3	11	20.9471	84.69	27.55	225.258					Related Proteins	P21550	P21550, Q5SX59	3	3	1	1	1	1	7	8	100	Confident
171	A0A0U1RP98	4F2 cell-surface antigen heavy chain (Fragment) (A0A0U1RP98_MOUSE)	Slc3a2	19	25.5785	76.62	17.75	75.2732					Related Proteins	A0A0U1RPL8, P10852	A0A0U1RP98, A0A0U1RPL8, P10852	3	3	0	0	0	0	7	9	100	Confident
387	D3YYR8	Serotransferrin (Fragment) (D3YYR8_MOUSE)	Trf	9	25.6587	67.93	13.08	220.672					Related Proteins	Q921I1	D3YYR8, Q921I1	3	4	0	0	0	0	7	9	100	Confident
7	A0A0N4SVM0	F-actin-capping protein subunit alpha-2 (Fragment) (A0A0N4SVM0_MOUSE)	Capza2	6	19.5459	100	10.65	214.723					Related Proteins	D6RCW7, P47754, Q5DQJ3	A0A0N4SVM0, D6RCW7, P47754, Q5DQJ3	2	2	0	0	0	0	6	6	97.2222	Confident
14	P26645	Myristoylated alanine-rich C-kinase substrate (MARCS_MOUSE)	Marcks	10	29.6438	50.49	11	162.646					Single Protein		P26645	2	2	2	2	2	2	6	6	100	Confident
16	A0A0U1RPK4	4F2 cell-surface antigen heavy chain (A0A0U1RPK4_MOUSE)	Slc3a2	19	33.6723	57.76	8.58	134.733					Related Proteins	P10852	A0A0U1RPK4, P10852	2	2	0	0	0	0	6	6	100	Confident
26	A2AMW0	Capping protein (Actin filament) muscle Z-line, beta, isoform CRA_a (A2AMW0_MOUSE)	Capzb	4	29.2768	80	9.23	139.57					Related Proteins	P47757	A2AMW0, P47757	2	2	0	0	0	0	6	6	96.9697	Confident
27	A0A075B5V6	Protein Ighv1-42 (A0A075B5V6_MOUSE)	Ighv1-42	12	10.7693	100	19.39	509.146					Related and Unrelated Proteins	A0A075B5U4, A0A075B5U7, A0A075B5V0, A0A075B5V1, A0A075B5V2, A0A075B5V4, A0A0A6YW32, A0A0A6YWK5, A0A0A6YXN4, A0A0A6YY38, P01756, P01757, P01758, P06330	A0A075B5U4, A0A075B5U7, A0A075B5V0, A0A075B5V1, A0A075B5V2, A0A075B5V4, A0A075B5V6, A0A0A6YW32, A0A0A6YWK5, A0A0A6YXN4, A0A0A6YY38, P01756, P01757, P01758, P06330	2	2	0	0	0	0	6	6	100	Confident
46	A2ATR8	Plasma protease C1 inhibitor (A2ATR8_MOUSE)	Serping1	2	37.6488	59.08	5.76	142.245					Related Proteins	P97290	A2ATR8, P97290	2	2	2	2	2	2	6	6	100	Confident
57	P14206	40S ribosomal protein SA (RSSA_MOUSE)	Rpsa	9	32.8174	66.44	7.12	183.068					Single Protein		P14206	2	2	2	2	2	2	6	6	100	Confident
89	Q9EPK2	Protein XRP2 (XRP2_MOUSE)	Rp2	X	39.3512	65.99	5.19	117.649					Single Protein		Q9EPK2	2	2	2	2	2	2	6	6	100	Confident
104	A0A0B4J1I0	Protein Igkv1-110 (Fragment) (A0A0B4J1I0_MOUSE)	Igkv1-110	6	13.1677	47.5	16.67	340.202					Related and Unrelated Proteins	A0A075B5K8, A0A140T8M0, A0A140T8N1, F6XWB2, P01631	A0A075B5K8, A0A0B4J1I0, A0A140T8M0, A0A140T8N1, F6XWB2, P01631	2	2	2	2	2	2	6	6	100	Confident
110	O55026	Ectonucleoside triphosphate diphosphohydrolase 2 (ENTP2_MOUSE)	Entpd2	2	54.2848	55.56	4.85	82.4732					Single Protein		O55026	2	2	2	2	2	2	6	6	100	Confident
114	P30993	C5a anaphylatoxin chemotactic receptor 1 (C5AR1_MOUSE)	C5ar1	7	38.9976	36.75	6.27	143.243					Single Protein		P30993	2	2	2	2	2	2	6	6	100	Confident
135	P10107	Annexin A1 (ANXA1_MOUSE)	Anxa1	19	38.71	93.06	6.65	117.989					Related Proteins	Q4FJV4	P10107, Q4FJV4	2	2	2	2	2	2	6	6	100	Confident
139	I7HFT9	Histone H1t (I7HFT9_MOUSE)	Hist1h1t	13	21.6562	89	11	97.6656					Related Proteins	Q07133	I7HFT9, Q07133	2	2	0	0	0	0	6	6	100	Confident
168	P62962	Profilin-1 (PROF1_MOUSE)	Pfn1	11	14.9475	82.14	20	291.602					Related Proteins	Q5SX49, Q5SX50	P62962, Q5SX49, Q5SX50	2	2	2	2	2	2	6	6	100	Confident
172	P10810	Monocyte differentiation antigen CD14 (CD14_MOUSE)	Cd14	18	39.1795	59.02	10.11	112.544					Related Proteins	Q4FJP7	P10810, Q4FJP7	3	3	3	3	3	3	6	6	100	Confident
237	A8DUK4	Beta-globin (A8DUK4_MOUSE)	Hbbt1		15.7382	100	15.65	246.859					Related Proteins	E9Q223	A8DUK4, E9Q223	2	2	1	1	1	1	6	6	100	Confident
248	O88746	Target of Myb protein 1 (TOM1_MOUSE)	Tom1	8	54.2912	68.9	4.67	82.9761					Related Proteins	Q3UDC3	O88746, Q3UDC3	2	2	2	2	2	2	6	6	100	Confident
268	E9Q0C3	Heat shock protein HSP 90-beta (Fragment) (E9Q0C3_MOUSE)	Hsp90ab1	17	18.9002	78.26	13.04	253.567					Related Proteins	P11499, Q71LX8	E9Q0C3, P11499, Q71LX8	2	2	0	0	0	0	6	6	100	Confident
302	E9Q6B3	Ras-related protein Rab-11A (E9Q6B3_MOUSE)	Rab11a	9	9.83576	38.37	13.95	158.233					Related Proteins	E9Q3P9, F8WGS1, G3UY29, G3UZD3, P46638, P62492, Q0PD45, Q78ZJ8	E9Q3P9, E9Q6B3, F8WGS1, G3UY29, G3UZD3, P46638, P62492, Q0PD45, Q78ZJ8	2	2	0	0	0	0	6	6	100	Confident
317	A8IP69	14-3-3 protein gamma (A8IP69_MOUSE)	Ywhag	5	28.2849	89.47	12.96	91.8224					Related Proteins	P61982	A8IP69, P61982	3	3	1	1	1	1	6	6	100	Confident
368	Q50HX4	RAB14 protein (Q50HX4_MOUSE)	Rab14	2	23.8819	86.05	11.63	147.685					Related Proteins	Q91V41	Q50HX4, Q91V41	2	2	1	1	1	1	6	6	100	Confident
421	P61028	Ras-related protein Rab-8B (RAB8B_MOUSE)	Rab8b	9	23.5881	100	14.98	128.349					Related Proteins	Q0PD49	P61028, Q0PD49	3	3	2	2	2	2	6	6	100	Confident
49	Q8VED5	Keratin, type II cytoskeletal 79 (K2C79_MOUSE)	Krt79	15	57.5168	78.15	5.46	60.8648					Single Protein		Q8VED5	3	4	2	1	2	1	6	8	100	Confident
298	Q8BH80	Vesicle-associated membrane protein, associated protein B and C (Q8BH80_MOUSE)	Vapb	2	26.901	86.83	14.81	84.0005					Related Proteins	Q9QY76	Q8BH80, Q9QY76	3	3	2	2	2	2	6	11	99.705	Confident
3	A2A6Q8	Myosin light chain 4 (Fragment) (A2A6Q8_MOUSE)	Myl4	11	21.1186	85.94	11.46	189.001					Related Proteins	P09541, Q9CZ19	A2A6Q8, P09541, Q9CZ19	2	2	2	2	2	2	5	5	100	Confident
41	D3YYR4	Phosphotransferase (Fragment) (D3YYR4_MOUSE)	Hk1	10	20.7668	78.8	10.87	86.2831					Related Proteins	D3Z365, G3UVV4, P17710	D3YYR4, D3Z365, G3UVV4, P17710	2	2	0	0	0	0	5	5	100	Confident
43	A0A140T8Q3	Protein Igkv6-17 (Fragment) (A0A140T8Q3_MOUSE)	Igkv6-17	6	12.8492	44.83	25.86	136.863					Related Proteins	A0A140T8N7	A0A140T8N7, A0A140T8Q3	2	3	0	0	0	0	5	5	100	Confident
94	O70169	Inactive serine protease 39 (PRS39_MOUSE)	Prss39	1	40.7397	60.76	4.63	98.878					Single Protein		O70169	2	2	2	2	2	2	5	5	97.3684	Confident
100	B1AVB1	Protein Scml2 (B1AVB1_MOUSE)	Scml2	X	89.4654	76.48	5.58	21.9929					Related Proteins	B1AVB2, B1AVB3, B1AVB4, B1AVB5, E9Q796	B1AVB1, B1AVB2, B1AVB3, B1AVB4, B1AVB5, E9Q796	2	2	2	2	2	2	5	5	100	Confident
195	Q3TAL2	Secretory carrier membrane protein 2 (Q3TAL2_MOUSE)	Scamp2	9	36.4412	24.32	9.73	171.633					Related Proteins	Q9ERN0	Q3TAL2, Q9ERN0	2	2	2	2	2	2	5	5	100	Confident
235	Q00623	Apolipoprotein A-I (APOA1_MOUSE)	Apoa1	9	30.5966	74.62	12.12	131.728					Single Protein		Q00623	3	3	3	3	3	3	5	5	100	Confident
251	F6THG2	Actin-related protein 2/3 complex subunit 1B (Fragment) (F6THG2_MOUSE)	Arpc1b	5	11.1344	100	29.52	345.602					Related Proteins	Q91Z25, Q9WV32	F6THG2, Q91Z25, Q9WV32	2	2	2	2	2	2	5	5	100	Confident
272	Q9JJ28	Protein flightless-1 homolog (FLII_MOUSE)	Flii	11	144.712	73.01	2.75	27.3613					Single Protein		Q9JJ28	3	3	3	3	3	3	5	5	100	Confident
279	Q921I1	Serotransferrin (TRFE_MOUSE)	Tf		76.6737	82.21	3.01	56.2608					Related and Unrelated Proteins	E9Q035, F7BAE9, F7CJN9	E9Q035, F7BAE9, F7CJN9, Q921I1	2	2	0	0	0	0	5	5	100	Confident
325	O70439	Syntaxin-7 (STX7_MOUSE)	Stx7	10	29.8023	76.25	14.94	133.242					Related Proteins	Q8BH40	O70439, Q8BH40	3	3	3	3	3	3	5	5	100	Confident
327	Q8BFZ9	Erlin-2 (ERLN2_MOUSE)	Erlin2	8	37.8485	77.06	10.59	71.1534					Single Protein		Q8BFZ9	3	3	3	3	3	3	5	5	100	Confident
336	Q540D7	Alcohol dehydrogenase [NADP(+)] (Q540D7_MOUSE)	Akr1a1	4	36.5639	88.92	9.54	65.1327					Related Proteins	Q9JII6	Q540D7, Q9JII6	2	2	0	0	0	0	5	5	64.7059	Confident
398	Q9Z127	Large neutral amino acids transporter small subunit 1 (LAT1_MOUSE)	Slc7a5	8	55.8355	39.06	5.86	83.2298					Single Protein		Q9Z127	2	2	2	2	2	2	5	5	100	Confident
404	O70423	Membrane primary amine oxidase (AOC3_MOUSE)	Aoc3	11	84.4803	46.54	6.41	51.3681					Single Protein		O70423	3	3	3	3	3	3	5	5	100	Confident
78	P97370	Sodium/potassium-transporting ATPase subunit beta-3 (AT1B3_MOUSE)	Atp1b3	9	31.7552	66.91	5.76	130.533					Related Proteins	Q544Q7	P97370, Q544Q7	2	2	2	2	2	2	5	6	100	Confident
194	P61161	Actin-related protein 2 (ARP2_MOUSE)	Actr2	11	44.7322	76.14	4.57	87.7505					Related Proteins	Q5SW83	P61161, Q5SW83	2	2	1	1	1	1	5	6	100	Confident
211	E9PVG8	Protein 9530053A07Rik (E9PVG8_MOUSE)	9530053A07Rik	7	280.044	49.94	0.35	20.6747					Related Proteins	E9Q0B5, E9Q9C6	E9PVG8, E9Q0B5, E9Q9C6	1	1	1	1	1	1	5	6	96.9697	Doubtful
332	Q08857	Platelet glycoprotein 4 (CD36_MOUSE)	Cd36	5	52.6642	50	4.24	66.5432					Related Proteins	Q3UAI3	Q08857, Q3UAI3	2	2	0	0	0	0	5	6	74.359	Confident
11	D3YVJ7	Aldose reductase (Fragment) (D3YVJ7_MOUSE)	Akr1b3	6	19.6479	66.48	11.36	135.693					Related Proteins	P45376, Q3UDY1	D3YVJ7, P45376, Q3UDY1	2	3	0	0	0	0	5	7	100	Confident
219	Q07076	Annexin A7 (ANXA7_MOUSE)	Anxa7	14	49.8933	58.96	6.05	100.801					Single Protein		Q07076	3	4	3	3	3	3	5	7	100	Confident
319	P26151	High affinity immunoglobulin gamma Fc receptor I (FCGR1_MOUSE)	Fcgr1	3	44.8596	47.52	9.41	63.6241					Single Protein		P26151	3	3	3	3	3	3	5	7	100	Confident
98	P26040	Ezrin (EZRI_MOUSE)	Ezr	17	69.3636	86.69	3.75	33.9777					Related and Unrelated Proteins	P26041, P26043, Q4KML7, Q7TSG6	P26040, P26041, P26043, Q4KML7, Q7TSG6	2	4	0	0	0	0	5	8	100	Confident
358	E9Q616	Protein Ahnak (E9Q616_MOUSE)	Ahnak	19	603.866	93.56	5.09	0.481191					Single Protein		E9Q616	2	6	6	2	6	2	5	8	100	Confident
76	Q3TM70	EH domain-containing protein 4 (Q3TM70_MOUSE)	Ehd4	2	61.4414	80.78	4.25	58.6917					Related Proteins	Q9EQP2	Q3TM70, Q9EQP2	2	4	4	2	4	2	5	10	100	Confident
34	B9EHD0	Leucine rich repeat containing 25 (B9EHD0_MOUSE)	Lrrc25	8	32.6524	86.2	10.44	91.6369					Related Proteins	Q8K1T1	B9EHD0, Q8K1T1	2	2	2	2	2	2	4	4	100	Confident
52	P18181	CD48 antigen (CD48_MOUSE)	Cd48	1	27.366	84.58	10.42	94.5005					Single Protein		P18181	2	2	2	2	2	2	4	4	100	Confident
54	K3W4T3	V-type proton ATPase subunit a (K3W4T3_MOUSE)	Atp6v0a1	11	96.3642	53.34	4.06	25.2325					Related Proteins	Q9Z1G4	K3W4T3, Q9Z1G4	3	3	3	3	3	3	4	4	100	Confident
62	P84078	ADP-ribosylation factor 1 (ARF1_MOUSE)	Arf1	11	20.6837	85.08	16.02	125.305					Related Proteins	P61205, Q3U344, Q8BSL7	P61205, P84078, Q3U344, Q8BSL7	2	2	0	0	0	0	4	4	100	Confident
79	O89053	Coronin-1A (COR1A_MOUSE)	Coro1a	7	50.9569	64.43	5.64	77.824					Related Proteins	Q3U1N0	O89053, Q3U1N0	2	2	2	2	2	2	4	4	100	Confident
144	P03987	Ig gamma-3 chain C region (IGHG3_MOUSE)			43.9013	50.25	4.52	79.7794					Unrelated Proteins	A0A075B5P5	A0A075B5P5, P03987	2	2	2	2	2	2	4	4	100	Confident
170	A0A0R4J104	Disabled homolog 2 (A0A0R4J104_MOUSE)	Dab2	15	82.1619	61.1	2.48	50.5608					Related Proteins	E0CXT5, E0CZ53, E9PX84, E9QL31, P98078, Q3TRE6, Q9DCE6	A0A0R4J104, E0CXT5, E0CZ53, E9PX84, E9QL31, P98078, Q3TRE6, Q9DCE6	2	2	0	0	0	0	4	4	100	Confident
204	P0C8K7	Small integral membrane protein 1 (SMIM1_MOUSE)	Smim1	4	8.75829	69.23	15.38	407.079	Oxidation of M(M1)	Oxidation of M(1)			Related Proteins	S4R191, S4R1P3, S4R2T3	P0C8K7, S4R191, S4R1P3, S4R2T3	2	2	2	2	2	2	4	4	100	Confident
244	Q810N3	Protein BC049730 (Q810N3_MOUSE)	BC049730	7	26.5363	44.72	4.47	110.635					Single Protein		Q810N3	1	2	2	1	2	1	4	4	100	Doubtful
249	Q91XV3	Brain acid soluble protein 1 (BASP1_MOUSE)	Basp1	15	22.0736	72.57	26.11	140.496					Single Protein		Q91XV3	2	2	2	2	2	2	4	4	100	Confident
280	P60766	Cell division control protein 42 homolog (CDC42_MOUSE)	Cdc42	4	21.245	64.92	14.66	166.242					Single Protein		P60766	2	2	2	2	2	2	4	4	100	Confident
299	Q4FK36	Destrin (Q4FK36_MOUSE)	Dstn	2	18.5095	100	14.55	192.437					Related Proteins	Q9R0P5	Q4FK36, Q9R0P5	2	2	2	2	2	2	4	4	100	Confident
311	Q61462	Cytochrome b-245 light chain (CY24A_MOUSE)	Cyba	8	20.735	37.5	7.81	141.751					Single Protein		Q61462	1	2	2	1	2	1	4	4	96.9697	Doubtful
314	B1AXW3	Alcohol dehydrogenase [NADP(+)] (Fragment) (B1AXW3_MOUSE)	Akr1a1	4	22.6166	82.35	5.88	88.9417					Related Proteins	Q540D7, Q9JII6	B1AXW3, Q540D7, Q9JII6	1	1	0	0	0	0	4	4	100	Doubtful
318	Q3UKW2	Calmodulin (Q3UKW2_MOUSE)	Calm1	12	21.5462	81.22	15.23	115.128					Related Proteins	P62204	P62204, Q3UKW2	2	2	2	2	2	2	4	4	100	Confident
331	B2RXS4	Plexin-B2 (PLXB2_MOUSE)	Plxnb2	15	206.099	69.11	2.06	9.85022					Single Protein		B2RXS4	2	3	3	2	3	2	4	4	100	Confident
382	G3UWR9	H-2 class II histocompatibility antigen, A-Q alpha chain (G3UWR9_MOUSE)	H2-Aa	17	18.9587	39.88	15.61	139.839					Related Proteins	P14434, P14438	G3UWR9, P14434, P14438	2	2	1	1	1	1	4	4	100	Confident
405	P62071	Ras-related protein R-Ras2 (RRAS2_MOUSE)	Rras2	7	23.3847	87.25	11.27	111.177					Single Protein		P62071	2	2	2	2	2	2	4	4	100	Confident
45	Q9Z2T6	Keratin, type II cuticular Hb5 (KRT85_MOUSE)	Krt85		55.7233	87.38	7.3	47.7163	Propionamide of C(C265)	Propionamide of C(1)			Single Protein		Q9Z2T6	2	3	2	1	2	1	4	5	75.7576	Confident
86	A0A075B5Q0	Protein Ighv5-6 (Fragment) (A0A075B5Q0_MOUSE)	Ighv5-6	12	12.8544	100	25.64	232.617					Single Protein		A0A075B5Q0	2	2	2	2	2	2	4	5	100	Confident
149	P21981	Protein-glutamine gamma-glutamyltransferase 2 (TGM2_MOUSE)	Tgm2	2	77.0123	67.06	3.64	46.286					Single Protein		P21981	2	3	3	2	3	2	4	5	100	Confident
213	Q3UV17	Keratin, type II cytoskeletal 2 oral (K22O_MOUSE)	Krt76	15	62.806	81.14	4.21	36.1485					Single Protein		Q3UV17	3	3	1	1	1	1	4	5	78.3784	Confident
229	O35639	Annexin A3 (ANXA3_MOUSE)	Anxa3	5	36.3616	92.57	5.57	84.2606					Single Protein		O35639	2	3	2	2	2	2	4	5	100	Confident
265	P11404	Fatty acid-binding protein, heart (FABPH_MOUSE)	Fabp3	4	14.8097	100	17.29	170.527					Related Proteins	A0A140T8V1, Q5EBJ0	A0A140T8V1, P11404, Q5EBJ0	2	2	2	2	2	2	4	5	99.7041	Confident
291	P09055	Integrin beta-1 (ITB1_MOUSE)	Itgb1	8	88.1733	69.67	1.13	36.7786					Single Protein		P09055	1	3	3	1	3	1	4	5	100	Doubtful
290	A0A067XG46	X-linked retinitis pigmentosa GTPase regulator (A0A067XG46_MOUSE)	Rpgr	X	115.844	63.33	0.77	34.9261					Related Proteins	A2ADP2, A2ADP5, Q3UWJ5, Q8CDM3	A0A067XG46, A2ADP2, A2ADP5, Q3UWJ5, Q8CDM3	1	1	1	1	1	1	4	6	67.6471	Doubtful
292	D3YX85	Arf-GAP with SH3 domain, ANK repeat and PH domain-containing protein 2 (D3YX85_MOUSE)	Asap2	12	106.339	81.99	0.84	37.9981					Related Proteins	E9PX52, Q7SIG6	D3YX85, E9PX52, Q7SIG6	1	1	1	1	1	1	4	6	78.7879	Doubtful
19	P10605	Cathepsin B (CATB_MOUSE)	Ctsb	14	37.2557	58.11	2.36	80.2837					Single Protein		P10605	1	1	1	1	1	1	3	3	71.4286	Doubtful
28	Q61735	Leukocyte surface antigen CD47 (CD47_MOUSE)	Cd47	16	33.0758	47.85	4.29	124.845					Single Protein		Q61735	1	1	1	1	1	1	3	3	100	Doubtful
29	E9PZC3	Flavin reductase (NADPH) (E9PZC3_MOUSE)	Blvrb	7	26.6306	63.16	4.05	150.366					Related Proteins	E9PZC4, Q3U6G1, Q923D2	E9PZC3, E9PZC4, Q3U6G1, Q923D2	1	1	0	0	1	1	3	3	100	Doubtful
35	Q9DAG6	Protein Glipr1l1 (Q9DAG6_MOUSE)	Glipr1l1	10	27.0566	89.41	3.39	115.323					Single Protein		Q9DAG6	1	1	1	1	1	1	3	3	97.2222	Doubtful
63	O09117	Synaptophysin-like protein 1 (SYPL1_MOUSE)	Sypl1		28.8806	45.98	9.58	69.5176	Oxidation of M(M261)	Oxidation of M(1)			Single Protein		O09117	2	2	2	2	2	2	3	3	100	Confident
64	A2AGA4	Rhomboid-related protein 2 (RHBL2_MOUSE)	Rhbdl2	4	33.7127	50	2.32	90.1197					Single Protein		A2AGA4	1	1	1	1	1	1	3	3	60.6061	Doubtful
70	Q99PT1	Rho GDP-dissociation inhibitor 1 (GDIR1_MOUSE)	Arhgdia	11	23.3928	72.55	7.84	133.413					Single Protein		Q99PT1	1	1	1	1	1	1	3	3	97.2222	Doubtful
73	P70452	Syntaxin-4 (STX4_MOUSE)	Stx4		34.1438	81.21	3.02	91.3294					Single Protein		P70452	1	1	1	1	1	1	3	3	97.1429	Doubtful
75	O55022	Membrane-associated progesterone receptor component 1 (PGRC1_MOUSE)	Pgrmc1	X	21.6808	64.1	4.1	139.57					Related Proteins	Q3TXU8	O55022, Q3TXU8	1	1	1	1	1	1	3	3	100	Doubtful
81	A0A075B5S1	Protein Ighv9-1 (A0A075B5S1_MOUSE)	Ighv9-1	12	11.0824	100	12.24	277.716					Related Proteins	A0A075B5S9, A0A0A6YWH6, A0A0B4J1J5, A0A0B4J1P3	A0A075B5S1, A0A075B5S9, A0A0A6YWH6, A0A0B4J1J5, A0A0B4J1P3	1	1	1	1	1	1	3	3	100	Doubtful
85	Q0PD23	RAB32, member RAS oncogene family (Q0PD23_MOUSE)	Rab32	10	25.0527	100	4.93	122.046					Related Proteins	Q9CZE3	Q0PD23, Q9CZE3	1	1	1	1	1	1	3	3	64.7059	Doubtful
88	P53994	Ras-related protein Rab-2A (RAB2A_MOUSE)	Rab2a	4	23.5327	87.26	6.6	128.378					Related Proteins	Q0PD65	P53994, Q0PD65	1	1	1	1	1	1	3	3	100	Doubtful
90	A0A0R4J0K3	Synaptogyrin (A0A0R4J0K3_MOUSE)	Syngr4	7	25.8122	40.77	7.3	116.808	Oxidation of M(M1)	Oxidation of M(1)			Related Proteins	D3Z3G3, Q9Z1L2	A0A0R4J0K3, D3Z3G3, Q9Z1L2	1	1	1	1	1	1	3	3	100	Doubtful
93	P06342	H-2 class II histocompatibility antigen, A-Q beta chain (HB2Q_MOUSE)	H2-Ab1	17	29.9312	79.25	3.4	102.702					Related Proteins	P01915, P06343, P06344, P06345, P06346, P18469	P01915, P06342, P06343, P06344, P06345, P06346, P18469	1	1	1	1	1	1	3	3	99.711	Doubtful
95	A0A140T8P6	Protein Igkv12-46 (Fragment) (A0A140T8P6_MOUSE)	Igkv12-46	6	12.6512	78.45	11.21	234.622					Related and Unrelated Proteins	A0A140T8Q1, P01635	A0A140T8P6, A0A140T8Q1, P01635	1	1	0	0	0	0	3	3	100	Doubtful
97	P18525	Ig heavy chain V region 5-84 (HVM54_MOUSE)			12.8635	100	13.68	232.617					Related and Unrelated Proteins	A0A075B5Q4, A0A075B5Q9, A0A0A6YWC7	A0A075B5Q4, A0A075B5Q9, A0A0A6YWC7, P18525	1	1	1	1	1	1	3	3	100	Doubtful
107	A0A0A6YVT1	Complement component receptor 1-like protein (Fragment) (A0A0A6YVT1_MOUSE)	Cr1l	1	28.5036	68.24	3.92	53.365					Related Proteins	A0A0A6YXN9, A0A0A6YXR6, A0A0A6YY75, Q64735	A0A0A6YVT1, A0A0A6YXN9, A0A0A6YXR6, A0A0A6YY75, Q64735	1	1	0	0	1	1	3	3	100	Doubtful
109	Q9D6X5	Solute carrier family 52, riboflavin transporter, member 3 (S52A3_MOUSE)	Slc52a3	2	49.5259	16.09	3.7	210.978					Single Protein		Q9D6X5	1	1	1	1	1	1	3	3	100	Doubtful
117	F6Y6L6	Cathepsin D (Fragment) (F6Y6L6_MOUSE)	Ctsd	7	29.9331	70.86	3.6	97.8998					Related Proteins	P18242, Q3UCD9	F6Y6L6, P18242, Q3UCD9	1	1	1	1	1	1	3	3	100	Doubtful
121	A0A0R4J1B4	Integrin alpha-M (A0A0R4J1B4_MOUSE)	Itgam	7	115.054	62.55	3.76	21.5342					Related Proteins	D6RJ73, E9Q5K8, E9Q604, G5E8F1, Q3U1U4	A0A0R4J1B4, D6RJ73, E9Q5K8, E9Q604, G5E8F1, Q3U1U4	2	2	0	0	0	0	3	3	100	Confident
131	Q5SYD0	Unconventional myosin-Id (MYO1D_MOUSE)	Myo1d	11	116.007	91.75	0.89	27.0538					Single Protein		Q5SYD0	1	1	1	1	1	1	3	3	71.4286	Doubtful
134	Q544F6	Coactosin-like protein (Q544F6_MOUSE)	Cotl1	8	15.934	80.99	5.63	191.663					Related Proteins	Q9CQI6	Q544F6, Q9CQI6	1	1	1	1	1	1	3	3	88.5714	Doubtful
141	G3UZJ4	Peroxiredoxin-5, mitochondrial (G3UZJ4_MOUSE)	Prdx5	19	17.2421	100	6.63	163.953					Related Proteins	H3BJQ7, P99029	G3UZJ4, H3BJQ7, P99029	1	1	1	1	1	1	3	3	100	Doubtful
147	A0A087WPC3	Protein Cyp4a29 (A0A087WPC3_MOUSE)	Cyp4a29	4	58.5565	76.82	1.57	53.4699					Single Protein		A0A087WPC3	1	1	1	1	1	1	3	3	33.3333	Doubtful
151	P01635	Ig kappa chain V-V region K2 (Fragment) (KV5A3_MOUSE)			12.5733	78.26	8.7	236.662					Related and Unrelated Proteins	A0A140T8M2, A0A140T8Q1	A0A140T8M2, A0A140T8Q1, P01635	1	1	0	0	0	0	3	3	100	Doubtful
153	Q61598	Rab GDP dissociation inhibitor beta (GDIB_MOUSE)	Gdi2	13	50.5047	82.92	2.7	61.1599					Single Protein		Q61598	1	1	1	1	1	1	3	3	100	Doubtful
165	A0A0G2JDR6	Leucine-rich repeat flightless-interacting protein 2 (Fragment) (A0A0G2JDR6_MOUSE)	Lrrfip2	9	19.6459	100	8.62	156.415					Related Proteins	A0A0G2JEF6, A0A0G2JEP4, A0A0G2JFV5, A0A0G2JGZ1, A0A0R4J169, E9QN52	A0A0G2JDR6, A0A0G2JEF6, A0A0G2JEP4, A0A0G2JFV5, A0A0G2JGZ1, A0A0R4J169, E9QN52	1	1	0	0	0	0	3	3	100	Doubtful
169	Q9D1D4	Transmembrane emp24 domain-containing protein 10 (TMEDA_MOUSE)	Tmed10	12	24.8949	70.78	5.02	124.275					Single Protein		Q9D1D4	1	1	1	1	1	1	3	3	100	Doubtful
173	Q99J93	Interferon-induced transmembrane protein 2 (IFM2_MOUSE)	Ifitm2	7	15.7329	52.78	5.56	189.001					Related Proteins	Q9CQW9	Q99J93, Q9CQW9	1	1	1	1	1	1	3	3	77.7778	Doubtful
175	D6RFA9	Ectonucleoside triphosphate diphosphohydrolase 1 (Fragment) (D6RFA9_MOUSE)	Entpd1	19	6.85047	100	15.87	432.003					Related Proteins	D6RHQ2, P55772, Q544U5, Q8CDV7	D6RFA9, D6RHQ2, P55772, Q544U5, Q8CDV7	1	1	1	1	1	1	3	3	100	Doubtful
178	P70387	Hereditary hemochromatosis protein homolog (HFE_MOUSE)	Hfe	13	40.5086	63.23	3.34	75.811					Related Proteins	Q5SZ87	P70387, Q5SZ87	1	1	1	1	1	1	3	3	97.2222	Doubtful
179	E9PYY0	Serpin B6 (Fragment) (E9PYY0_MOUSE)	Serpinb6a	13	12.8124	100	6.67	226.801					Related Proteins	E9Q0P9, E9Q108, E9Q3Y1, E9Q6X2, F8WIV2, K7E6F1, Q4FJQ6, Q60854	E9PYY0, E9Q0P9, E9Q108, E9Q3Y1, E9Q6X2, F8WIV2, K7E6F1, Q4FJQ6, Q60854	1	1	1	1	1	1	3	3	99.7101	Doubtful
183	A0A0R4J104	Disabled homolog 2 (A0A0R4J104_MOUSE)	Dab2	15	82.1619	61.1	1.7	43.3378					Related Proteins	E0CXT5, E9PX84, E9QL31, F6TQN9, P98078, Q3TRE6, Q9DCE6	A0A0R4J104, E0CXT5, E9PX84, E9QL31, F6TQN9, P98078, Q3TRE6, Q9DCE6	1	1	0	0	0	0	3	3	100	Doubtful
188	Q91X72	Hemopexin (HEMO_MOUSE)	Hpx	7	51.2852	67.39	2.39	39.4437					Single Protein		Q91X72	1	2	2	1	2	1	3	3	100	Doubtful
198	Q8C7E9	Cleavage stimulation factor subunit 2 tau variant (CSTFT_MOUSE)	Cstf2t	19	65.8195	63.61	2.22	59.9475	Oxidation of M(M316, M325)	Oxidation of M(2)			Single Protein		Q8C7E9	1	1	1	1	1	1	3	3	96.9697	Doubtful
207	A0A0G2JFB7	Platelet glycoprotein 4 (Fragment) (A0A0G2JFB7_MOUSE)	Cd36	5	15.69	47.89	8.45	95.8315					Related Proteins	Q08857, Q3UAI3	A0A0G2JFB7, Q08857, Q3UAI3	1	1	0	0	0	0	3	3	100	Doubtful
210	D3YTR7	Adenylyl cyclase-associated protein (D3YTR7_MOUSE)	Cap2	13	39.8522	85.16	2.2	87.7941					Related Proteins	P40124, Q9CYT6	D3YTR7, P40124, Q9CYT6	1	1	1	1	1	1	3	3	97.1429	Doubtful
224	O88531	Palmitoyl-protein thioesterase 1 (PPT1_MOUSE)	Ppt1	4	34.4674	67.97	4.9	88.9417					Related Proteins	Q3U6J9	O88531, Q3U6J9	1	1	1	1	1	1	3	3	100	Doubtful
226	G3UW88	MCG65130 (G3UW88_MOUSE)	Gm44	X	37.7023	76.36	2.73	82.4732	Propionamide of C(C320)	Propionamide of C(1)			Single Protein		G3UW88	1	1	1	1	1	1	3	3	33.3333	Doubtful
257	A0A0G2JFA6	Probable threonine protease PRSS50 (Fragment) (A0A0G2JFA6_MOUSE)	Prss50	9	23.9083	40.72	4.52	186.412					Related Proteins	Q8BLH5	A0A0G2JFA6, Q8BLH5	1	1	1	1	1	1	3	3	77.7778	Doubtful
261	A2AMW0	Capping protein (Actin filament) muscle Z-line, beta, isoform CRA_a (A2AMW0_MOUSE)	Capzb	4	29.2768	80	5.38	52.3388					Related Proteins	F7CAZ6, P47757	A2AMW0, F7CAZ6, P47757	1	1	0	0	0	0	3	3	100	Doubtful
271	A0A075B5U0	Protein Ighv1-12 (A0A075B5U0_MOUSE)	Ighv1-12	12	10.7712	74.49	19.39	277.716					Related Proteins	A0A0A6YXJ9	A0A075B5U0, A0A0A6YXJ9	1	1	1	1	1	1	3	3	100	Doubtful
278	D3Z1R1	Heat shock protein HSP 90-beta (Fragment) (D3Z1R1_MOUSE)	Hsp90ab1	17	8.7104	53.95	15.79	119.369					Related Proteins	E9PX27, P08113, P11499, Q3UAD6, Q71LX8	D3Z1R1, E9PX27, P08113, P11499, Q3UAD6, Q71LX8	1	1	0	0	0	0	3	3	100	Doubtful
282	A0A0G2JE27	F-actin-capping protein subunit alpha-1 (Fragment) (A0A0G2JE27_MOUSE)	Capza1	3	13.1915	100	8.85	120.425					Related Proteins	A0A0N4SVM0, D6RCW7, P47753, P47754, Q5DQJ3, Q5RKN9	A0A0G2JE27, A0A0N4SVM0, D6RCW7, P47753, P47754, Q5DQJ3, Q5RKN9	1	1	0	0	0	0	3	3	100	Doubtful
286	Q0VEW4	Protein Gm6169 (Q0VEW4_MOUSE)	Plp2	X	16.5967	50	7.89	269.467					Related Proteins	Q9R1Q7	Q0VEW4, Q9R1Q7	1	1	1	1	1	1	3	3	96.9697	Doubtful
289	B2RQZ6	G protein-regulated inducer of neurite outgrowth 3 (B2RQZ6_MOUSE)	Gprin3	6	80.4352	78.64	1.44	39.0476					Related Proteins	Q8BWS5	B2RQZ6, Q8BWS5	1	1	1	1	1	1	3	3	78.7879	Doubtful
312	Q8BH78	Reticulon (Q8BH78_MOUSE)	Rtn4	11	38.3801	44.38	3.65	76.4499					Related Proteins	Q8BHF5, Q99P72	Q8BH78, Q8BHF5, Q99P72	1	1	1	1	1	1	3	3	100	Doubtful
324	A0A0N4SV66	Histone H2A (A0A0N4SV66_MOUSE)	H2afj	6	13.6517	76.98	5.56	216.001					Related Proteins	A2AB79, A3KPD0, B2RVF0, B2RVP5, B2RWH3, F8WIX8, P0C0S6, P22752, P27661, Q149V4, Q3THW5, Q64523, Q6GSS7, Q8BFU2, Q8CGP4, Q8CGP5, Q8CGP6, Q8CGP7, Q8R029, Q8R1M2	A0A0N4SV66, A2AB79, A3KPD0, B2RVF0, B2RVP5, B2RWH3, F8WIX8, P0C0S6, P22752, P27661, Q149V4, Q3THW5, Q64523, Q6GSS7, Q8BFU2, Q8CGP4, Q8CGP5, Q8CGP6, Q8CGP7, Q8R029, Q8R1M2	1	1	0	0	0	0	3	3	67.6471	Doubtful
333	P97333	Neuropilin-1 (NRP1_MOUSE)	Nrp1	8	102.935	65.66	1.41	32.3232					Single Protein		P97333	1	1	1	1	1	1	3	3	100	Doubtful
339	Q8BRV5	Uncharacterized protein KIAA1671 (K1671_MOUSE)	Kiaa1671		34.6468	72.73	2.6	88.3641					Single Protein		Q8BRV5	1	1	1	1	1	1	3	3	75	Doubtful
348	Q6P1G0	HEAT repeat-containing protein 6 (HEAT6_MOUSE)	Heatr6	11	128.84	65.03	1.44	22.9866					Single Protein		Q6P1G0	1	1	1	1	1	1	3	3	70.5882	Doubtful
350	Q99MX1	Ubiquitin carboxyl-terminal hydrolase 26 (UBP26_MOUSE)	Usp26	X	95.3922	79.76	1.8	32.5942	Oxidation of M(M12)	Oxidation of M(1)			Single Protein		Q99MX1	1	1	1	1	1	1	3	3	74.359	Doubtful
354	P84078	ADP-ribosylation factor 1 (ARF1_MOUSE)	Arf1	11	20.6837	85.08	5.52	75.1828					Related Proteins	P61205, P84084, Q3U344	P61205, P84078, P84084, Q3U344	1	1	0	0	0	0	3	3	99.7093	Doubtful
360	Q545I6	Cathepsin Z (Q545I6_MOUSE)	Ctsz	2	33.9742	61.11	3.27	110.635					Related Proteins	Q9WUU7	Q545I6, Q9WUU7	1	1	1	1	1	1	3	3	100	Doubtful
371	A0A075B664	Protein Iglv2 (A0A075B664_MOUSE)	Iglv2	16	12.157	13.79	7.76	234.622					Related and Unrelated Proteins	A0A075B663, P01723, P01726, P01727, P01728, P01729	A0A075B663, A0A075B664, P01723, P01726, P01727, P01728, P01729	1	1	1	1	1	1	3	3	67.6471	Doubtful
373	P62852	40S ribosomal protein S25 (RS25_MOUSE)	Rps25	9	13.7337	100	8	217.729					Related Proteins	Q58EA6	P62852, Q58EA6	1	1	1	1	1	1	3	3	100	Doubtful
376	Q9CPN7	Protein 1810009J06Rik (Q9CPN7_MOUSE)	1810009J06Rik	6	26.486	73.68	8.1	110.187					Related Proteins	F6R7E8	F6R7E8, Q9CPN7	1	1	1	1	1	1	3	3	97.1429	Doubtful
378	D3Z1M1	Guanine nucleotide-binding protein G(I)/G(S)/G(T) subunit beta-2 (Fragment) (D3Z1M1_MOUSE)	Gnb2	5	25.0093	65.64	6.17	119.895					Related Proteins	A0A0A6YVN9, D3Z1T4, E9QKR0, P29387, P62880, Q3U9V4, V9GWY1	A0A0A6YVN9, D3Z1M1, D3Z1T4, E9QKR0, P29387, P62880, Q3U9V4, V9GWY1	1	1	1	1	1	1	3	3	100	Doubtful
389	D3Z4A4	Peroxiredoxin-2 (Fragment) (D3Z4A4_MOUSE)	Prdx2	8	16.0643	63.27	6.8	92.572					Related Proteins	Q61171	D3Z4A4, Q61171	1	1	0	0	1	1	3	3	96.9697	Doubtful
395	Q6P069	Sorcin (SORCN_MOUSE)	Sri	5	21.6133	72.22	5.56	190.323					Single Protein		Q6P069	1	1	1	1	1	1	3	3	99.7067	Doubtful
414	A0A0A0MQN8	Neuroplastin (A0A0A0MQN8_MOUSE)	Nptn	9	13.1547	52.46	8.2	223.083					Related Proteins	H3BIX4, P97300, Z4YLB7	A0A0A0MQN8, H3BIX4, P97300, Z4YLB7	1	1	1	1	1	1	3	3	100	Doubtful
15	E9Q8L9	Rab11 family-interacting protein 1 (E9Q8L9_MOUSE)	Rab11fip1	8	124.948	66.38	0.94	24.431					Related Proteins	Q9D620	E9Q8L9, Q9D620	1	2	2	1	2	1	3	4	100	Doubtful
148	A0A075B5M7	Protein Igkv5-39 (A0A075B5M7_MOUSE)	Igkv5-39	6	10.436	62.5	12.5	283.502					Related Proteins	A0A0B4J1J1, A0A0B4J1J2, A0A0G2JDV4	A0A075B5M7, A0A0B4J1J1, A0A0B4J1J2, A0A0G2JDV4	1	2	2	1	2	1	3	4	100	Doubtful
369	Q9WTI7	Unconventional myosin-Ic (MYO1C_MOUSE)	Myo1c	11	121.868	87.96	0.85	25.6032					Single Protein		Q9WTI7	1	2	2	1	2	1	3	4	99.7093	Doubtful
396	P54276	DNA mismatch repair protein Msh6 (MSH6_MOUSE)	Msh6	17	150.989	74.89	0.96	20.0414			Oxidation of M (M491-{M490 M491})	Oxidation of M (1)	Single Protein		P54276	1	2	2	1	2	1	3	4	45.4545	Doubtful
415	P11438	Lysosome-associated membrane glycoprotein 1 (LAMP1_MOUSE)	Lamp1	8	43.8373	60.59	2.71	67.0349					Related Proteins	Q3TA96	P11438, Q3TA96	1	2	2	1	2	1	3	4	100	Doubtful
48	D3Z7U0	Annexin (D3Z7U0_MOUSE)	Anxa11	14	47.5754	57.94	5.15	87.5681					Related Proteins	P97384	D3Z7U0, P97384	2	3	3	2	3	2	3	5	100	Confident
156	O70318	Band 4.1-like protein 2 (E41L2_MOUSE)	Epb41l2	10	109.873	82.39	2.53	18.3645					Single Protein		O70318	2	3	3	2	3	2	3	5	100	Confident
162	P08207	Protein S100-A10 (S10AA_MOUSE)	S100a10	3	11.1785	73.2	17.53	280.579					Related Proteins	Q3TC45	P08207, Q3TC45	1	3	3	1	3	1	3	5	97.4359	Doubtful
238	A0A0R4J0X7	Glyceraldehyde-3-phosphate dehydrogenase (A0A0R4J0X7_MOUSE)	Gapdhs	7	47.4121	59.36	7.08	34.5207	Oxidation of M(M277)	Oxidation of M(1)			Related Proteins	Q64467, S4R2G5	A0A0R4J0X7, Q64467, S4R2G5	2	3	1	1	1	1	3	5	100	Doubtful
269	D3Z6I7	Protein Cald1 (D3Z6I7_MOUSE)	Cald1	6	63.2973	91.7	2.17	49.1266					Related Proteins	E9Q0M9, E9QA15, E9QA16, Q8VCQ8, S4R1T7	D3Z6I7, E9Q0M9, E9QA15, E9QA16, Q8VCQ8, S4R1T7	1	3	3	1	3	1	3	5	100	Doubtful
277	F6U6W2	Serine protease 46 (F6U6W2_MOUSE)	Prss46	9	35.0398	48.55	3.54	87.5118					Related Proteins	Q5M8S2	F6U6W2, Q5M8S2	1	2	2	1	2	1	3	5	100	Doubtful
288	P01887	Beta-2-microglobulin (B2MG_MOUSE)	B2m	2	13.7699	75.63	7.56	228.707					Single Protein		P01887	1	2	2	1	2	1	3	5	100	Doubtful
303	Q8BGD6	Sodium-coupled neutral amino acid transporter 9 (S38A9_MOUSE)	Slc38a9	13	63.3506	42.32	1.79	53.7869					Single Protein		Q8BGD6	1	1	1	1	1	1	3	5	54.5455	Doubtful
154	A2A9Q2	Nardilysin (A2A9Q2_MOUSE)	Nrd1	4	140.532	70.22	1.55	24.8777	Oxidation of M(M969)	Oxidation of M(1)			Related Proteins	A6PWC3, Q8BHG1	A2A9Q2, A6PWC3, Q8BHG1	1	1	1	1	1	1	3	6	67.6471	Doubtful
236	P31428	Dipeptidase 1 (DPEP1_MOUSE)	Dpep1	8	45.6932	70.24	2.2	66.3809					Single Protein		P31428	1	2	2	1	2	1	3	6	99.7093	Doubtful
191	Q3U1C4	MCG1271 (Q3U1C4_MOUSE)	Secisbp2	13	94.7545	67.83	0.82	22.5673	Oxidation of M(M781, M785)	Oxidation of M(2)			Single Protein		Q3U1C4	1	2	2	1	2	1	3	7	75	Doubtful
416	Q06890	Clusterin (CLUS_MOUSE)	Clu	14	51.6225	67.86	3.57	60.7504					Related Proteins	Q549A5	Q06890, Q549A5	1	5	5	1	5	1	3	7	100	Doubtful
5	A0A0R4J2B2	BTB/POZ domain-containing protein KCTD12 (A0A0R4J2B2_MOUSE)	Kctd12	14	35.8658	67.89	3.36	27.7433					Related Proteins	Q50H33, Q6WVG3, Q8C7J6	A0A0R4J2B2, Q50H33, Q6WVG3, Q8C7J6	1	1	0	0	1	1	2	2	100	Doubtful
6	O35227	Disintegrin and metalloproteinase domain-containing protein 7 (ADAM7_MOUSE)	Adam7	14	89.1294	77.19	1.27	25.0609					Single Protein		O35227	1	1	1	1	1	1	2	2	96.9697	Doubtful
10	P13745	Glutathione S-transferase A1 (GSTA1_MOUSE)	Gsta1	9	25.5915	75.34	3.59	81.3637					Related and Unrelated Proteins	F6SC55, P24472, P30115	F6SC55, P13745, P24472, P30115	1	1	1	1	1	1	2	2	88.5714	Doubtful
25	Q499X7	Coronin (Q499X7_MOUSE)	Coro1c	5	53.087	65.61	2.11	43.8263					Related Proteins	Q9WUM4	Q499X7, Q9WUM4	1	1	1	1	1	1	2	2	100	Doubtful
31	A0A0G2JF08	Vesicle-trafficking protein SEC22b (A0A0G2JF08_MOUSE)	Sec22b	3	6.94144	100	16.13	292.647					Related Proteins	E9Q6R3, O08547	A0A0G2JF08, E9Q6R3, O08547	1	1	1	1	1	1	2	2	71.4286	Doubtful
32	Q8K1R7	Serine/threonine-protein kinase Nek9 (NEK9_MOUSE)	Nek9	12	107.075	55.39	1.22	19.4679					Single Protein		Q8K1R7	1	1	1	1	1	1	2	2	75	Doubtful
84	Q5SS83	Flotillin 2, isoform CRA_a (Q5SS83_MOUSE)	Flot2	11	47.0866	94.39	2.1	42.3928					Related Proteins	Q60634	Q5SS83, Q60634	1	1	1	1	1	1	2	2	77.7778	Doubtful
87	P46460	Vesicle-fusing ATPase (NSF_MOUSE)	Nsf	11	82.561	82.8	2.82	18.2904					Single Protein		P46460	2	2	2	2	2	2	2	2	100	Confident
96	P62821	Ras-related protein Rab-1A (RAB1A_MOUSE)	Rab1A		22.6634	100	7.8	88.5078					Related Proteins	Q0PD67, Q5SW86, Q5SW87, Q5SW88	P62821, Q0PD67, Q5SW86, Q5SW87, Q5SW88	1	1	1	1	1	1	2	2	100	Doubtful
105	B1AWG4	Protein Lrrc37a (Fragment) (B1AWG4_MOUSE)	Lrrc37a	11	356.46	38.2	0.31	8.73994					Single Protein		B1AWG4	1	1	1	1	1	1	2	2	71.4286	Doubtful
112	O70250	Phosphoglycerate mutase 2 (PGAM2_MOUSE)	Pgam2	11	28.8088	85.77	4.35	71.7158					Related Proteins	Q3U7Z6, Q5NCI4, Q9DBJ1	O70250, Q3U7Z6, Q5NCI4, Q9DBJ1	1	1	1	1	1	1	2	2	100	Doubtful
118	P09041	Phosphoglycerate kinase 2 (PGK2_MOUSE)	Pgk2	17	44.8242	87.77	4.32	21.7555					Related Proteins	P09411	P09041, P09411	1	1	0	0	1	1	2	2	100	Doubtful
119	A0A087WPT4	Isocitrate dehydrogenase [NADP] cytoplasmic (Fragment) (A0A087WPT4_MOUSE)	Idh1	1	21.0968	100	5.88	97.0273					Related Proteins	A0A087WRS9, O88844	A0A087WPT4, A0A087WRS9, O88844	1	1	1	1	1	1	2	2	100	Doubtful
120	Q792Z1	MCG140784 (Q792Z1_MOUSE)	Try10	6	26.2039	50.81	4.07	95.4953					Related and Unrelated Proteins	P07146, Q792Y6	P07146, Q792Y6, Q792Z1	1	1	1	1	1	1	2	2	71.0526	Doubtful
243	P58252	Elongation factor 2 (EF2_MOUSE)	Eef2	10	95.2529	72.03	1.28	21.147					Single Protein		P58252	1	1	1	1	1	1	2	2	100	Doubtful
247	A0A087WP86	Actin-related protein 3 (Fragment) (A0A087WP86_MOUSE)	Actr3	1	17.5868	59.35	27.74	43.897					Related Proteins	A0A087WQ14, A0A087WRA1, A0A087WS98, Q3ULF7, Q99JY9	A0A087WP86, A0A087WQ14, A0A087WRA1, A0A087WS98, Q3ULF7, Q99JY9	2	2	0	0	2	2	2	2	100	Confident
293	A0A140T8P7	Protein Igkv8-21 (Fragment) (A0A140T8P7_MOUSE)	Igkv8-21	6	13.2166	46.28	12.4	149.951					Related Proteins	A0A075B5N4, A0A0G2JF28, A0A140T8M3, A0A140T8P5	A0A075B5N4, A0A0G2JF28, A0A140T8M3, A0A140T8P5, A0A140T8P7	1	1	1	1	1	1	2	2	100	Doubtful
307	P46467	Vacuolar protein sorting-associated protein 4B (VPS4B_MOUSE)	Vps4b	1	49.3885	84.91	4.95	40.8651					Related Proteins	Q3TN07	P46467, Q3TN07	1	1	1	1	1	1	2	2	100	Doubtful
361	Q5SVW9	Transmembrane emp24 domain-containing protein 4 (Fragment) (Q5SVW9_MOUSE)	Tmed4	11	19.0846	100	6.47	106.73					Related Proteins	Q8R1V4	Q5SVW9, Q8R1V4	1	1	1	1	1	1	2	2	100	Doubtful
367	D3YV81	Sarcolemmal membrane-associated protein (Fragment) (D3YV81_MOUSE)	Slmap	14	32.6056	100	3.89	64.1134					Related Proteins	D3Z7V3, F6UV57, F6YCM8, F8WIH0, H7BX64, Q3URD3	D3YV81, D3Z7V3, F6UV57, F6YCM8, F8WIH0, H7BX64, Q3URD3	1	1	0	0	1	1	2	2	100	Doubtful
372	P01843	Ig lambda-1 chain C region (LAC1_MOUSE)			11.5675	100	16.19	172.801					Unrelated Proteins	A0A0G2JE99	A0A0G2JE99, P01843	1	1	1	1	1	1	2	2	100	Doubtful
385	P04223	H-2 class I histocompatibility antigen, K-K alpha chain (HA1K_MOUSE)	H2-K1	17	41.6198	79.4	3.79	49.171					Related and Unrelated Proteins	A7VMS6, E9PWT4, E9PX63, E9Q0G4, E9QJR9, G3UXE9, L7N260, O19441, P14429, P14431	A7VMS6, E9PWT4, E9PX63, E9Q0G4, E9QJR9, G3UXE9, L7N260, O19441, P04223, P14429, P14431	1	1	1	1	1	1	2	2	100	Doubtful
397	A0A077S9N1	Lysozyme C-1 (A0A077S9N1_MOUSE)	Lyz1	10	16.7834	100	8.11	122.595					Related Proteins	A0A077S2U6, P08905, P17897	A0A077S2U6, A0A077S9N1, P08905, P17897	1	1	1	1	1	1	2	2	100	Doubtful
422	G5E902	MCG10343, isoform CRA_b (G5E902_MOUSE)	Slc25a3	10	39.7106	75.7	3.35	50.6819					Related Proteins	Q8VEM8	G5E902, Q8VEM8	1	1	1	1	1	1	2	2	88.5714	Doubtful
55	E9Q7Q8	NAD(P)(+)--arginine ADP-ribosyltransferase (E9Q7Q8_MOUSE)	Art3	5	43.323	70.5	9.4	35.5302					Related Proteins	E9QNU1, F6W3A0	E9Q7Q8, E9QNU1, F6W3A0	2	2	2	2	2	2	2	3	100	Confident
68	O54724	Polymerase I and transcript release factor (PTRF_MOUSE)	Ptrf		43.927	82.91	4.59	46.286					Single Protein		O54724	1	2	2	1	2	1	2	3	100	Doubtful
111	A2ASY0	Transcription initiation factor TFIID subunit 3 (A2ASY0_MOUSE)	Taf3	2	87.8126	78.05	1.28	24.9919					Related Proteins	Q5HZG4	A2ASY0, Q5HZG4	1	2	2	1	2	1	2	3	66.6667	Doubtful
186	A0A0A0MQM3	NADH-cytochrome b5 reductase 3 (Fragment) (A0A0A0MQM3_MOUSE)	Cyb5r3	15	16.3067	100	5.56	126.001					Related Proteins	F2Z456, Q9DCN2	A0A0A0MQM3, F2Z456, Q9DCN2	1	1	1	1	1	1	2	3	67.6471	Doubtful
201	Q499X4	Synaptic vesicle membrane protein VAT-1 homolog (Q499X4_MOUSE)	Vat1	11	43.069	62.07	2.22	65.2666					Related Proteins	Q62465	Q499X4, Q62465	1	1	1	1	1	1	2	3	57.1429	Doubtful
262	A0A0R4J0R1	Vesicle-associated membrane protein 8 (A0A0R4J0R1_MOUSE)	Vamp8	CHR_MG184_PATCH	11.4281	73.27	9.9	179.645					Related Proteins	O70404	A0A0R4J0R1, O70404	1	1	1	1	1	1	2	3	100	Doubtful
304	D3Z7D5	Collagen alpha-2(VI) chain (D3Z7D5_MOUSE)	Col6a2	10	98.9268	72.45	1.07	10.3326					Related Proteins	Q02788	D3Z7D5, Q02788	1	3	3	1	3	1	2	3	100	Doubtful
344	P35564	Calnexin (CALX_MOUSE)	Canx	11	67.2357	59.73	2.71	30.7007					Related Proteins	Q5SUC3	P35564, Q5SUC3	1	2	2	1	2	1	2	3	100	Doubtful
391	P50446	Keratin, type II cytoskeletal 6A (K2C6A_MOUSE)	Krt6a	15	59.2986	73.24	3.07	8.40005					Related and Unrelated Proteins	Q3UV11, Q6IFZ8, Q8BGZ7, Q9Z331	P50446, Q3UV11, Q6IFZ8, Q8BGZ7, Q9Z331	2	2	0	0	1	1	2	3	100	Confident
47	B2MWM9	Calreticulin (B2MWM9_MOUSE)	Calr	8	47.9649	67.31	4.57	32.7117					Related Proteins	P14211	B2MWM9, P14211	2	2	2	2	2	2	2	4	100	Confident
143	H3BKG0	Caveolin-1 (H3BKG0_MOUSE)	Cav1	6	10.3841	100	25.81	146.323					Related Proteins	P49817	H3BKG0, P49817	2	2	2	2	2	2	2	4	35.2941	Doubtful
40	A0A0N4SW73	Rab11 family-interacting protein 5 (A0A0N4SW73_MOUSE)	Rab11fip5	6	139.47	51.67	2.73	13.2891					Related Proteins	Q8R361	A0A0N4SW73, Q8R361	2	5	5	2	5	2	2	5	100	Confident
245	A0A0U1RQ84	Protein Zfp626 (A0A0U1RQ84_MOUSE)	Zfp626	7	77.904	83.73	2.22	20.1303	Oxidation of M(M9)	Oxidation of M(1)			Related Proteins	Q9CVS5	A0A0U1RQ84, Q9CVS5	2	2	0	0	2	2	2	5	37.1429	Doubtful
103	Q9EP71	Ankycorbin (RAI14_MOUSE)	Rai14	15	108.785	88.56	2.35	13.9					Single Protein		Q9EP71	2	5	5	2	5	2	2	6	100	Confident
13	E9PZD8	Ceruloplasmin (E9PZD8_MOUSE)	Cp	3	124.132	70.81	1.38	8.84216					Related Proteins	G3UXG1, G3X8Q5, G3X9T8, Q61147	E9PZD8, G3UXG1, G3X8Q5, G3X9T8, Q61147	1	1	1	1	1	1	1	1	100	Doubtful
23	A3KFY5	Tektin-2 (Fragment) (A3KFY5_MOUSE)	Tekt2	4	14.8325	100	7.94	72.0004					Related Proteins	A3KFX9, Q922G7	A3KFX9, A3KFY5, Q922G7	1	1	1	1	1	1	1	1	75	Doubtful
38	Q01853	Transitional endoplasmic reticulum ATPase (TERA_MOUSE)	Vcp	4	89.2657	80.52	2.11	11.2556					Single Protein		Q01853	1	1	1	1	1	1	1	1	100	Doubtful
65	O54734	Dolichyl-diphosphooligosaccharide--protein glycosyltransferase 48 kDa subunit (OST48_MOUSE)	Ddost	4	48.997	53.74	2.49	23.2617					Single Protein		O54734	1	1	1	1	1	1	1	1	100	Doubtful
71	Q8R2Q8	Bone marrow stromal antigen 2 (BST2_MOUSE)	Bst2	8	19.14	64.53	5.23	52.7445					Single Protein		Q8R2Q8	1	1	1	1	1	1	1	1	100	Doubtful
72	B1AXX9	DnaJ homolog subfamily A member 1 (Fragment) (B1AXX9_MOUSE)	Dnaja1	4	14.3403	81.25	10.16	35.4377					Related Proteins	B1AXY0, B1AXY1, P63037, Q5NTY0	B1AXX9, B1AXY0, B1AXY1, P63037, Q5NTY0	1	1	0	0	1	1	1	1	100	Doubtful
77	O88342	WD repeat-containing protein 1 (WDR1_MOUSE)	Wdr1	5	66.365	71.29	1.65	14.9704					Related Proteins	Q3TJY2	O88342, Q3TJY2	1	1	1	1	1	1	1	1	57.1429	Doubtful
99	Q3TML0	Protein disulfide-isomerase A6 (Q3TML0_MOUSE)	Pdia6	12	48.6586	73.71	3.82	20.3866					Related Proteins	Q922R8	Q3TML0, Q922R8	1	1	1	1	1	1	1	1	100	Doubtful
106	Q76MZ3	Serine/threonine-protein phosphatase 2A 65 kDa regulatory subunit A alpha isoform (2AAA_MOUSE)	Ppp2r1a	17	65.2809	85.57	1.7	17.0527					Single Protein		Q76MZ3	1	1	1	1	1	1	1	1	75.7576	Doubtful
125	A0A0N4SVT3	Guanine nucleotide-binding protein subunit gamma (Fragment) (A0A0N4SVT3_MOUSE)	Gng12	6	7.19262	100	10.77	139.57					Related Proteins	A0A0N4SW28, Q9DAS9	A0A0N4SVT3, A0A0N4SW28, Q9DAS9	1	1	1	1	1	1	1	1	75	Doubtful
157	P97468	Chemokine-like receptor 1 (CML1_MOUSE)	Cmklr1	5	41.7874	33.96	4.85	29.5507					Related Proteins	Q497D3	P97468, Q497D3	1	1	1	1	1	1	1	1	100	Doubtful
161	A0A0R4J135	Selenium-binding protein 2 (A0A0R4J135_MOUSE)	Selenbp2	3	52.5943	93.64	2.33	19.2205					Related Proteins	G3UYY2, P17563, Q63836	A0A0R4J135, G3UYY2, P17563, Q63836	1	1	0	0	0	0	1	1	75.7576	Doubtful
167	O35490	Betaine--homocysteine S-methyltransferase 1 (BHMT1_MOUSE)	Bhmt	13	44.9919	81.08	2.46	22.2901					Related Proteins	Q91WS4	O35490, Q91WS4	1	1	1	1	1	1	1	1	100	Doubtful
180	A0A0G2JDR6	Leucine-rich repeat flightless-interacting protein 2 (Fragment) (A0A0G2JDR6_MOUSE)	Lrrfip2	9	19.6459	100	7.47	26.0691					Related Proteins	A0A0G2JEP4, A0A0G2JFV5, A0A0R4J169, E9QN52, Q91WK0	A0A0G2JDR6, A0A0G2JEP4, A0A0G2JFV5, A0A0R4J169, E9QN52, Q91WK0	1	1	0	0	0	0	1	1	100	Doubtful
200	P52194	Calmegin (CLGN_MOUSE)	Clgn	8	69.3872	57.61	3.76	14.8479					Single Protein		P52194	1	1	1	1	1	1	1	1	100	Doubtful
239	P62746	Rho-related GTP-binding protein RhoB (RHOB_MOUSE)	Rhob	12	22.1091	72.45	12.24	46.286					Related Proteins	Q4FJM5	P62746, Q4FJM5	1	1	1	1	1	1	1	1	100	Doubtful
246	Q91XW8	Inactive peptidyl-prolyl cis-trans isomerase FKBP6 (FKBP6_MOUSE)	Fkbp6	5	37.101	79.2	6.42	27.7433					Single Protein		Q91XW8	1	1	1	1	1	1	1	1	75	Doubtful
252	A0A0R4J135	Selenium-binding protein 2 (A0A0R4J135_MOUSE)	Selenbp2	3	52.5943	93.64	2.33	19.2205					Related Proteins	D6RHN2, G3UWK0, G3UZT2, P17563, Q63836	A0A0R4J135, D6RHN2, G3UWK0, G3UZT2, P17563, Q63836	1	1	0	0	0	0	1	1	100	Doubtful
258	P97449	Aminopeptidase N (AMPN_MOUSE)	Anpep	7	109.582	66.46	1.66	10.5122					Single Protein		P97449	1	1	1	1	1	1	1	1	100	Doubtful
259	Q3UDW8	Heparan-alpha-glucosaminide N-acetyltransferase (HGNAT_MOUSE)	Hgsnat	8	72.4578	44.51	1.98	13.8293					Single Protein		Q3UDW8	1	1	1	1	1	1	1	1	100	Doubtful
260	Q546L4	P2Y purinoceptor 12 (Q546L4_MOUSE)	P2ry12	3	39.4479	67.15	2.59	26.1442					Related Proteins	Q9CPV9	Q546L4, Q9CPV9	1	1	1	1	1	1	1	1	62.8571	Doubtful
264	P67984	60S ribosomal protein L22 (RL22_MOUSE)	Rpl22	4	14.7498	79.69	10.16	70.8754					Related Proteins	Q4VAG4	P67984, Q4VAG4	1	1	1	1	1	1	1	1	78.7879	Doubtful
305	D3YVF4	40S ribosomal protein S14 (Fragment) (D3YVF4_MOUSE)	Rps14	18	12.7026	66.39	9.24	76.2357					Related Proteins	D3Z7I1, P62264	D3YVF4, D3Z7I1, P62264	1	1	1	1	1	1	1	1	100	Doubtful
306	Q6PDC2	Tmed9 protein (Q6PDC2_MOUSE)	Tmed9	13	27.1101	100	4.68	38.6045					Related Proteins	Q99KF1	Q6PDC2, Q99KF1	1	1	1	1	1	1	1	1	100	Doubtful
308	G3UW85	Enhancer of rudimentary homolog (G3UW85_MOUSE)	Erh	12	14.3461	74.8	8.94	73.7565					Related Proteins	P84089, Q4FZH7	G3UW85, P84089, Q4FZH7	1	1	1	1	1	1	1	1	75	Doubtful
323	A0A140LJL0	CD81 antigen (Fragment) (A0A140LJL0_MOUSE)	Cd81	7	13.1674	63.64	16.53	74.9756					Related Proteins	P35762	A0A140LJL0, P35762	1	1	1	1	1	1	1	1	47.0588	Doubtful
341	Q3TS44	Proteasome subunit alpha type (Q3TS44_MOUSE)	Psma1	7	29.5278	78.33	4.56	34.4945					Related Proteins	Q9R1P4	Q3TS44, Q9R1P4	1	1	1	1	1	1	1	1	100	Doubtful
345	P14733	Lamin-B1 (LMNB1_MOUSE)	Lmnb1	18	66.7448	89.97	1.87	15.4287					Single Protein		P14733	1	1	1	1	1	1	1	1	100	Doubtful
366	Q04447	Creatine kinase B-type (KCRB_MOUSE)	Ckb	12	42.6863	74.28	2.89	23.8112					Single Protein		Q04447	1	1	1	1	1	1	1	1	100	Doubtful
388	Q9DCD0	6-phosphogluconate dehydrogenase, decarboxylating (6PGD_MOUSE)	Pgd	4	53.2131	80.12	2.28	18.7827					Single Protein		Q9DCD0	1	1	1	1	1	1	1	1	100	Doubtful
392	P63213	Guanine nucleotide-binding protein G(I)/G(S)/G(O) subunit gamma-2 (GBG2_MOUSE)	Gng2	14	7.84503	100	16.9	127.775					Single Protein		P63213	1	1	1	1	1	1	1	1	100	Doubtful
418	Q9D4V7	Rab-like protein 3 (RABL3_MOUSE)	Rabl3	16	26.2814	88.56	4.66	38.4409					Single Protein		Q9D4V7	1	1	1	1	1	1	1	1	100	Doubtful
420	D3YUX2	Multiple PDZ domain protein (D3YUX2_MOUSE)	Mpdz	4	218.663	56.18	1.07	5.04564					Related Proteins	Q8VBX6	D3YUX2, Q8VBX6	1	1	1	1	1	1	1	1	70.5882	Doubtful
67	Q8BT60	Copine-3 (CPNE3_MOUSE)	Cpne3	4	59.5469	58.35	1.69	19.5941					Single Protein		Q8BT60	1	2	2	1	2	1	1	2	72.973	Doubtful
140	P70302	Stromal interaction molecule 1 (STIM1_MOUSE)	Stim1	7	77.5183	75.62	1.61	14.7753					Single Protein		P70302	1	2	2	1	2	1	1	2	63.6364	Doubtful
281	P01027	Complement C3 (CO3_MOUSE)	C3	17	186.366	81.36	0.66	5.45523					Single Protein		P01027	1	2	1	1	1	1	1	2	100	Doubtful
320	A0A0G2JFP9	Vascular cell adhesion protein 1 (Fragment) (A0A0G2JFP9_MOUSE)	Vcam1	3	26.3704	64.98	6.33	19.1394					Related Proteins	P29533, Q3UPN1, Q544V4	A0A0G2JFP9, P29533, Q3UPN1, Q544V4	1	2	0	0	2	1	1	2	100	Doubtful
351	F6VXN4	TSC22 domain family protein 4 (Fragment) (F6VXN4_MOUSE)	Tsc22d4	5	10.3284	100	11.46	94.5005					Related Proteins	D3YZZ4, Q3U1U6, Q9EQN3	D3YZZ4, F6VXN4, Q3U1U6, Q9EQN3	1	1	1	1	1	1	1	2	35.2941	Doubtful
362	P24369	Peptidyl-prolyl cis-trans isomerase B (PPIB_MOUSE)	Ppib	9	23.6986	87.96	6.02	42.0002					Related Proteins	Q9DCY1	P24369, Q9DCY1	1	2	2	1	2	1	1	2	100	Doubtful
330	E9PX09	Carnosine synthase 1 (E9PX09_MOUSE)	Carns1	CHR_MG153_PATCH	102.072	66.42	1.48	9.57978	Oxidation of M(M1)	Oxidation of M(1)			Single Protein		E9PX09	1	1	1	1	1	1	1	3	62.8571	Doubtful
310	G3UX26	Voltage-dependent anion-selective channel protein 2 (Fragment) (G3UX26_MOUSE)	Vdac2	14	30.427	85.51	4.24	32.0567					Related Proteins	Q60930	G3UX26, Q60930	1	2	2	1	2	1	1	4	67.6471	Doubtful
8	Q9Z1R9	MCG124046 (Q9Z1R9_MOUSE)	Prss1	6	26.1178	47.56	8.13	47.7476					Single Protein		Q9Z1R9	1	1	1	1	1	1	1	6	77.1429	Doubtful
394	Q9Z0L0	Trophoblast glycoprotein (TPBG_MOUSE)	Tpbg	9	46.4218	69.25	6.1	21.2959	Oxidation of M(M198)	Oxidation of M(1)			Single Protein		Q9Z0L0	1	2	2	1	2	1	1	7	75.7576	Doubtful
321	A2AEX0	Potassium voltage-gated channel subfamily D member 1 (A2AEX0_MOUSE)	Kcnd1	X	71.6522	66.21	2	6.96778					Related Proteins	Q03719, Q9Z0V1, Q9Z0V2	A2AEX0, Q03719, Q9Z0V1, Q9Z0V2	1	1	0	0	1	1	1	28	88.5714	Doubtful
59	A0A0B4J1E2	SNW domain-containing protein 1 (A0A0B4J1E2_MOUSE)	Snw1	12	61.4235	95.34	3.54	0	Oxidation of M(M230)	Oxidation of M(1)			Related Proteins	Q9CSN1	A0A0B4J1E2, Q9CSN1	1	3	3	1	3	1	0	8	35.2941	Doubtful

## Sheet: BirA#2
#	ID	Description	Gene Name	Chromosome	MW [kDa]	Possible Coverage [%]	Coverage [%]	Spectrum Counting	Confidently Localized Modification Sites	# Confidently Localized Modification Sites	Ambiguously Localized Modification Sites	#Ambiguously Localized Modification Sites	Protein Inference	Secondary Accessions	Protein Group	#Validated Peptides	#Peptides	#Unique	#Validated Unique	#Unique to Group	#Validated Unique to Group	#Validated PSMs	#PSMs	Confidence [%]	Validation
267	E9Q616	Protein Ahnak (E9Q616_MOUSE)	Ahnak	19	603.866	93.56	50.07	69.3717	Oxidation of M(M182, M577, M674, M874, M1086, M1359, M1366, M1783, M1787, M2567, M2732, M2739, M2821, M3273, M3401, M3529, M3694, M3701, M3783, M4299, M4501, M4608, M4738, M4918, M5028, M5039, M5102, M5218); Propionamide of C(C1743, C1945, C2012, C2079, C2146)	Oxidation of M(28); Propionamide of C(5)			Single Protein		E9Q616	148	192	192	148	192	148	4044	4281	100	Confident
291	A0A0B4J1F2	Microtubule-associated protein (A0A0B4J1F2_MOUSE)	Map4	9	117.157	66.79	18.25	125.003	Oxidation of M(M470, M516, M857); Propionamide of C(C636)	Oxidation of M(3); Propionamide of C(1)			Related Proteins	A0A0B4J1M9, P27546	A0A0B4J1F2, A0A0B4J1M9, P27546	21	35	0	0	0	0	365	432	100	Confident
37	P09405	Nucleolin (NUCL_MOUSE)	Ncl	1	76.6768	79.77	29.14	394.684	Oxidation of M(M627)	Oxidation of M(1)			Single Protein		P09405	22	30	30	22	30	22	364	397	100	Confident
18	Q8VDD5	Myosin-9 (MYH9_MOUSE)	Myh9	15	226.232	96.17	10.15	99.4683	Oxidation of M(M137, M365, M941)	Oxidation of M(3)			Single Protein		Q8VDD5	20	33	27	16	33	20	271	335	100	Confident
48	A0A0A0MQ79	Protein PRRC2C (A0A0A0MQ79_MOUSE)	Prrc2c	1	310.533	60.65	5.84	62.8516					Related Proteins	Q3TLH4, S4R294, S4R2J9	A0A0A0MQ79, Q3TLH4, S4R294, S4R2J9	16	30	0	0	19	10	263	325	100	Confident
6	A2A6U3	Septin-9 (A2A6U3_MOUSE)	Sept9	11	63.7329	85.49	11.5	903.939					Related Proteins	Q80UG5	A2A6U3, Q80UG5	8	9	9	8	9	8	239	251	100	Confident
92	Q60598	Src substrate cortactin (SRC8_MOUSE)	Cttn	7	61.2124	71.79	18.32	813.82					Single Protein		Q60598	13	19	19	13	19	13	228	287	100	Confident
142	A0A0A6YWC8	Vimentin (A0A0A6YWC8_MOUSE)	Vim	2	49.1627	92.04	13.35	498.813					Related Proteins	P20152, Q5FWJ3	A0A0A6YWC8, P20152, Q5FWJ3	9	11	10	8	11	9	217	284	100	Confident
194	P01942	Hemoglobin subunit alpha (HBA_MOUSE)	Hba		15.0758	59.86	8.45	4065.6					Related Proteins	Q91VB8	P01942, Q91VB8	1	2	2	1	2	1	216	266	100	Doubtful
281	D3Z6I7	Protein Cald1 (D3Z6I7_MOUSE)	Cald1	6	63.2973	91.7	20.94	263.314	Oxidation of M(M131)	Oxidation of M(1)			Related Proteins	Q8VCQ8, S4R1T7	D3Z6I7, Q8VCQ8, S4R1T7	14	19	0	0	0	0	215	233	100	Confident
229	Q99P72	Reticulon-4 (RTN4_MOUSE)	Rtn4	11	126.535	45.01	13.94	267.007					Single Protein		Q99P72	16	22	22	16	22	16	212	287	100	Confident
96	E9QAS4	Chromodomain-helicase-DNA-binding protein 4 (E9QAS4_MOUSE)	Chd4	6	216.234	75.5	2.58	151.836					Related Proteins	E9QAS5, Q6PDQ2	E9QAS4, E9QAS5, Q6PDQ2	3	10	0	0	10	3	188	223	100	Confident
53	D3Z6I7	Protein Cald1 (D3Z6I7_MOUSE)	Cald1	6	63.2973	91.7	23.29	74.101	Oxidation of M(M131)	Oxidation of M(1)			Related Proteins	E9Q0M9, E9QA15, E9QA16, Q8VCQ8	D3Z6I7, E9Q0M9, E9QA15, E9QA16, Q8VCQ8	15	19	0	0	0	0	181	203	100	Confident
244	E9QPD7	Pyruvate carboxylase (E9QPD7_MOUSE)	Pcx	19	129.749	74.64	9.92	195.173					Related Proteins	G5E8R3, Q05920	E9QPD7, G5E8R3, Q05920	10	12	12	10	12	10	165	173	100	Confident
86	Q64010	Adapter molecule crk (CRK_MOUSE)	Crk	11	33.794	73.03	18.42	366.34					Single Protein		Q64010	6	7	0	0	0	0	164	258	99.0099	Confident
51	Q8R5H1	Ubiquitin carboxyl-terminal hydrolase 15 (UBP15_MOUSE)	Usp15	10	112.254	76.45	1.22	500.106					Single Protein		Q8R5H1	1	5	5	1	5	1	153	160	100	Doubtful
243	Q5F2E7	Nuclear fragile X mental retardation-interacting protein 2 (NUFP2_MOUSE)	Nufip2	11	75.6107	56.36	11.42	521.78	Oxidation of M(M687)	Oxidation of M(1)			Single Protein		Q5F2E7	6	10	10	6	10	6	151	280	100	Confident
208	B2RTM0	Histone H4 (B2RTM0_MOUSE)	Hist2h4	3	11.3604	100	38.83	3020.9	Oxidation of M(M85)	Oxidation of M(1)			Related Proteins	P62806	B2RTM0, P62806	4	4	4	4	4	4	144	175	100	Confident
143	S4R2E2	Protein PRRC2C (Fragment) (S4R2E2_MOUSE)	Prrc2c	1	63.3266	84.57	12.41	133.54					Single Protein		S4R2E2	7	12	1	1	1	1	141	146	100	Confident
24	A0A0N4SV32	Plasminogen activator inhibitor 1 RNA-binding protein (A0A0N4SV32_MOUSE)	Serbp1	6	39.6209	92.82	23.48	203.471					Related Proteins	Q3UMP4, Q9CY58	A0A0N4SV32, Q3UMP4, Q9CY58	6	7	0	0	7	6	136	162	100	Confident
125	B1AU75	Nuclear autoantigenic sperm protein (B1AU75_MOUSE)	Nasp	4	83.9617	70.12	17.72	136.434	Oxidation of M(M745)	Oxidation of M(1)			Single Protein		B1AU75	11	20	20	11	20	11	135	156	100	Confident
127	Q8K4Z5	Splicing factor 3A subunit 1 (SF3A1_MOUSE)	Sf3a1	11	88.4894	75.6	8.22	169.259	Oxidation of M(M1)	Oxidation of M(1)			Single Protein		Q8K4Z5	7	11	11	7	11	7	130	133	100	Confident
137	Q9EP71	Ankycorbin (RAI14_MOUSE)	Rai14	15	108.785	88.56	6.44	229.14					Single Protein		Q9EP71	7	12	12	7	12	7	125	161	100	Confident
236	H3BL49	T-complex protein 1 subunit theta (H3BL49_MOUSE)	Cct8	16	53.0492	81.8	19.63	308.48					Related Proteins	P42932, Q3UL22	H3BL49, P42932, Q3UL22	9	13	0	0	0	0	124	160	100	Confident
128	P05213	Tubulin alpha-1B chain (TBA1B_MOUSE)	Tuba1b	15	50.1196	68.51	6.43	762.497					Related Proteins	P68369	P05213, P68369	2	4	1	1	1	1	121	162	100	Confident
82	Q8BGD9	Eukaryotic translation initiation factor 4B (IF4B_MOUSE)	Eif4b	15	68.7992	87.23	22.42	237.874	Propionamide of C(C609)	Propionamide of C(1)			Single Protein		Q8BGD9	10	15	15	10	15	10	118	201	100	Confident
79	Q8BH58	TIP41-like protein (TIPRL_MOUSE)	Tiprl	1	31.2336	90.77	5.17	1153.92					Single Protein		Q8BH58	1	1	1	1	1	1	117	198	99.0099	Doubtful
231	E9PYX7	Afadin (E9PYX7_MOUSE)	Mllt4		188.788	76.91	7.82	45.8234	Oxidation of M(M466)	Oxidation of M(1)			Related Proteins	E9Q852, E9Q9C3, Q9QZQ1	E9PYX7, E9Q852, E9Q9C3, Q9QZQ1	12	21	0	0	21	12	117	143	100	Confident
81	E9QA16	Protein Cald1 (E9QA16_MOUSE)	Cald1	6	61.7995	91.42	8.96	158.852					Related Proteins	F6QLP8, F6RGN9, F6T2Z7, F6ZAW1, Q8VCQ8	E9QA16, F6QLP8, F6RGN9, F6T2Z7, F6ZAW1, Q8VCQ8	7	9	0	0	0	0	115	134	100	Confident
5	Q3UGC8	Propionyl-CoA carboxylase alpha chain, mitochondrial (Q3UGC8_MOUSE)	Pcca	14	79.8711	87.85	9.12	228.611	Oxidation of M(M312)	Oxidation of M(1)			Related Proteins	Q91ZA3	Q3UGC8, Q91ZA3	7	9	9	7	9	7	113	164	100	Confident
159	A0A0R4J0M9	Deubiquitinating protein VCIP135 (A0A0R4J0M9_MOUSE)	Vcpip1	1	134.358	79.84	4.34	155.85					Related Proteins	Q8CDG3	A0A0R4J0M9, Q8CDG3	4	12	12	4	12	4	111	133	100	Confident
242	Q3TQV3	Adapter molecule crk (Q3TQV3_MOUSE)	Crk	11	9.00147	67.07	24.39	1768.26					Related Proteins	Q5ND50, Q64010, Q8JZR2	Q3TQV3, Q5ND50, Q64010, Q8JZR2	2	2	0	0	0	0	110	119	100	Confident
269	A0A0J9YUS5	Eukaryotic translation initiation factor 4 gamma 1 (A0A0J9YUS5_MOUSE)	Eif4g1	16	145.222	69.3	8.52	64.8471					Related Proteins	E9PVC5, E9PVC6, E9Q9E1, Q6NZJ6	A0A0J9YUS5, E9PVC5, E9PVC6, E9Q9E1, Q6NZJ6	10	18	0	0	0	0	99	121	100	Confident
118	A0A087WP98	Prothymosin alpha (A0A087WP98_MOUSE)	Ptma	1	6.48733	100	24.14	1489.98					Related Proteins	A0A087WPN6, A0A087WQN2, P26350, Q0VGU2	A0A087WP98, A0A087WPN6, A0A087WQN2, P26350, Q0VGU2	1	1	0	0	1	1	97	97	100	Doubtful
254	H3BIX0	Treacle protein (Fragment) (H3BIX0_MOUSE)	Tcof1	18	106.959	68.84	13.54	76.0254	Oxidation of M(M904, M905); Propionamide of C(C532)	Oxidation of M(2); Propionamide of C(1)			Related Proteins	H3BL37, O08784	H3BIX0, H3BL37, O08784	14	15	15	14	15	14	96	123	100	Confident
101	Q5SQB0	Nucleophosmin (Q5SQB0_MOUSE)	Npm1	11	29.5062	67.8	18.94	433.429					Related Proteins	Q5SQB5, Q5SQB7, Q61937, Q9DAY9	Q5SQB0, Q5SQB5, Q5SQB7, Q61937, Q9DAY9	6	8	0	0	0	0	92	116	100	Confident
89	P97351	40S ribosomal protein S3a (RS3A_MOUSE)	Rps3a		29.8657	100	8.33	895.98					Related Proteins	Q564F3	P97351, Q564F3	2	5	5	2	5	2	91	105	100	Confident
154	P60122	RuvB-like 1 (RUVB1_MOUSE)	Ruvbl1	6	50.1823	80.04	4.61	579.44					Related Proteins	Q3U1C2	P60122, Q3U1C2	3	3	3	3	3	3	91	94	100	Confident
10	E9Q3G8	Protein Nup153 (E9Q3G8_MOUSE)	Nup153	13	151.914	57.05	4.04	182.722					Single Protein		E9Q3G8	4	13	13	4	13	4	88	106	100	Confident
227	Q9ERG0	LIM domain and actin-binding protein 1 (LIMA1_MOUSE)	Lima1	15	84.0081	76.89	5.31	321.211					Single Protein		Q9ERG0	3	8	8	3	8	3	86	94	100	Confident
235	Q8CI51	PDZ and LIM domain protein 5 (PDLI5_MOUSE)	Pdlim5	3	63.2591	66.67	6.6	282.927	Propionamide of C(C213)	Propionamide of C(1)			Single Protein		Q8CI51	3	6	6	3	6	3	86	92	100	Confident
85	P59325	Eukaryotic translation initiation factor 5 (IF5_MOUSE)	Eif5	12	48.9377	84.38	7.93	293.126					Related Proteins	Q3TQR3	P59325, Q3TQR3	3	8	8	3	8	3	84	110	100	Confident
209	E9PVC5	Eukaryotic translation initiation factor 4 gamma 1 (E9PVC5_MOUSE)	Eif4g1	16	175.35	60.29	4.02	57.992					Related Proteins	E9Q770	E9PVC5, E9Q770	6	13	0	0	0	0	84	104	100	Confident
192	Q5SQB5	Nucleophosmin (Q5SQB5_MOUSE)	Npm1	11	31.7033	70.18	10.53	224.817					Related and Unrelated Proteins	E9Q5T3, Q5SQB7, Q61937, Q9DAY9	E9Q5T3, Q5SQB5, Q5SQB7, Q61937, Q9DAY9	5	5	0	0	0	0	83	101	100	Confident
56	Q9D824	Pre-mRNA 3'-end-processing factor FIP1 (FIP1_MOUSE)	Fip1l1	5	64.92	59.55	3.27	504.646					Single Protein		Q9D824	1	1	1	1	1	1	81	91	100	Doubtful
100	A2A513	Keratin, type I cytoskeletal 10 (A2A513_MOUSE)	Krt10	11	57.0067	63.1	5.88	220.32	Oxidation of M(M139)	Oxidation of M(1)			Related Proteins	P02535	A2A513, P02535	4	6	3	1	4	2	79	83	100	Confident
78	Q62448	Eukaryotic translation initiation factor 4 gamma 2 (IF4G2_MOUSE)	Eif4g2	7	102.041	78.15	2.43	216.624					Single Protein		Q62448	2	5	5	2	5	2	77	80	100	Confident
299	O54988	STE20-like serine/threonine-protein kinase (SLK_MOUSE)	Slk	19	141.37	75.59	10.62	68.2362					Single Protein		O54988	10	15	15	10	15	10	77	100	100	Confident
28	A0A140LJ37	Nucleosome assembly protein 1-like 4 (Fragment) (A0A140LJ37_MOUSE)	Nap1l4	7	8.12718	100	24	2708.39					Related Proteins	A2RSB1, B7ZNL2, Q78ZA7	A0A140LJ37, A2RSB1, B7ZNL2, Q78ZA7	1	2	2	1	2	1	76	77	100	Doubtful
259	Q3TGG2	Ataxin-2-like protein (Q3TGG2_MOUSE)	Atxn2l	7	105.381	51.51	5.84	113.205					Single Protein		Q3TGG2	6	10	10	6	10	6	76	81	100	Confident
66	E9Q0M9	Protein Cald1 (E9Q0M9_MOUSE)	Cald1	6	61.6154	91.39	11.42	109.07	Oxidation of M(M137)	Oxidation of M(1)			Related Proteins	E9Q9F3, E9QA16, Q8VCQ8, S4R1T7	E9Q0M9, E9Q9F3, E9QA16, Q8VCQ8, S4R1T7	7	9	0	0	0	0	75	83	100	Confident
90	Q9WV92	Band 4.1-like protein 3 (E41L3_MOUSE)	Epb41l3	17	103.274	83.53	6.78	183.059					Single Protein		Q9WV92	5	9	9	5	9	5	70	153	100	Confident
129	A0A0N4SV80	Zinc finger protein 638 (A0A0N4SV80_MOUSE)	Zfp638	6	214.328	75.03	1.97	51.0674					Related Proteins	E9QML5	A0A0N4SV80, E9QML5	4	10	10	4	10	4	65	75	100	Confident
223	Q9ERU9	E3 SUMO-protein ligase RanBP2 (RBP2_MOUSE)	Ranbp2	10	340.907	78.68	2	40.5885					Single Protein		Q9ERU9	5	11	11	5	11	5	65	73	100	Confident
16	A2AMY5	Ubiquitin-associated protein 2 (A2AMY5_MOUSE)	Ubap2	4	117.763	39.26	2.92	150.771					Related Proteins	Q91VX2	A2AMY5, Q91VX2	3	5	5	3	5	3	61	70	100	Confident
168	Q6P5D8	Structural maintenance of chromosomes flexible hinge domain-containing protein 1 (SMHD1_MOUSE)	Smchd1	17	225.506	79.37	0.85	93.2178					Single Protein		Q6P5D8	1	2	2	1	2	1	61	62	100	Doubtful
217	P62827	GTP-binding nuclear protein Ran (RAN_MOUSE)	Ran	5	24.4076	76.85	5.09	982.157					Related Proteins	A6H622, Q61820	A6H622, P62827, Q61820	1	1	1	1	1	1	61	64	100	Doubtful
234	Q9CT10	Ran-binding protein 3 (RANB3_MOUSE)	Ranbp3	17	52.5407	64.97	9.98	271.826					Single Protein		Q9CT10	4	5	5	4	5	4	60	61	100	Confident
25	P26039	Talin-1 (TLN1_MOUSE)	Tln1	4	269.653	73.24	2.2	27.3071					Single Protein		P26039	5	21	15	3	21	5	58	116	100	Confident
64	Q80U93	Nuclear pore complex protein Nup214 (NU214_MOUSE)	Nup214	2	212.847	38.13	5.37	35.0158	Oxidation of M(M5, M8, M1107)	Oxidation of M(3)			Single Protein		Q80U93	10	14	14	10	14	10	58	77	100	Confident
106	Q9WTU0	Lysine-specific demethylase PHF2 (PHF2_MOUSE)	Phf2	13	120.739	75.27	1.19	171.862					Single Protein		Q9WTU0	1	1	1	1	1	1	58	90	99.0099	Doubtful
148	Q80WJ7	Protein LYRIC (LYRIC_MOUSE)	Mtdh	15	63.8077	76.68	9.67	99.1711					Single Protein		Q80WJ7	6	7	0	0	0	0	56	60	85	Doubtful
237	Q6ZQ58	La-related protein 1 (LARP1_MOUSE)	Larp1	11	121.05	81.06	5.88	64.0763					Related Proteins	Z4YJT3	Q6ZQ58, Z4YJT3	6	11	11	6	11	6	53	81	100	Confident
34	D3YW87	Filamin-C (D3YW87_MOUSE)	Flnc	6	287.186	73	2.08	18.3071					Related Proteins	D3Z576, Q8VHX6	D3YW87, D3Z576, Q8VHX6	5	13	10	4	10	4	52	75	100	Confident
59	Q6A028	Switch-associated protein 70 (SWP70_MOUSE)	Swap70	7	68.9525	100	5.98	112.469					Single Protein		Q6A028	5	11	11	5	11	5	52	76	100	Confident
265	Q9CQU1	Microfibrillar-associated protein 1 (MFAP1_MOUSE)	Mfap1		51.9227	88.84	7.29	298.326					Single Protein		Q9CQU1	2	4	4	2	4	2	52	62	100	Confident
42	Q8BHJ9	Pre-mRNA-splicing factor SLU7 (SLU7_MOUSE)	Slu7	11	68.0377	95.38	2.91	116.505					Related Proteins	Z4YM25	Q8BHJ9, Z4YM25	1	4	0	0	4	1	51	56	100	Doubtful
273	B7FAU9	Filamin, alpha (B7FAU9_MOUSE)	Flna	X	280.325	66.84	2.5	5.93671					Related Proteins	B7FAV1, Q8BTM8	B7FAU9, B7FAV1, Q8BTM8	7	18	0	0	14	6	51	74	100	Confident
297	Q5SWU9	Acetyl-CoA carboxylase 1 (ACACA_MOUSE)	Acaca	11	265.088	73.99	1.88	27.3433					Single Protein		Q5SWU9	5	13	13	5	13	5	50	81	100	Confident
187	A8DUK4	Beta-globin (A8DUK4_MOUSE)	Hbbt1		15.7382	100	10.88	809.099	Oxidation of M(M110)	Oxidation of M(1)			Related Proteins	P02088	A8DUK4, P02088	2	3	2	2	2	2	49	55	100	Confident
171	P43274	Histone H1.4 (H14_MOUSE)	Hist1h1e	13	21.964	100	7.31	585.809					Single Protein		P43274	1	1	1	1	1	1	48	49	100	Doubtful
296	F7D232	Adapter molecule crk (Fragment) (F7D232_MOUSE)	Crk	11	24.6495	63.39	10.71	174.817					Related Proteins	Q64010	F7D232, Q64010	3	4	0	0	0	0	47	59	100	Confident
3	O35691	Pinin (PININ_MOUSE)	Pnn	12	82.3864	79.59	5.66	70.6216					Related Proteins	Q3TUQ5	O35691, Q3TUQ5	4	10	10	4	10	4	44	85	100	Confident
109	F6QFT1	Protein LYRIC (Fragment) (F6QFT1_MOUSE)	Mtdh	15	42.5524	73.37	9.66	94.7324					Related Proteins	F6QHD1, Q80WJ7	F6QFT1, F6QHD1, Q80WJ7	4	4	0	0	0	0	44	46	100	Confident
195	P68373	Tubulin alpha-1C chain (TBA1C_MOUSE)	Tuba1c	15	49.8775	68.37	6.01	145.346					Related Proteins	Q52L87	P68373, Q52L87	2	4	1	1	1	1	44	81	85	Doubtful
280	F7DBB3	Protein Ahnak2 (Fragment) (F7DBB3_MOUSE)	Ahnak2	12	166.388	54.95	2.41	49.6348					Related Proteins	Q3URZ6	F7DBB3, Q3URZ6	4	12	0	0	0	0	41	65	100	Confident
214	Q3UEB3	Poly(U)-binding-splicing factor PUF60 (PUF60_MOUSE)	Puf60	15	60.2108	56.74	2.13	276.492					Single Protein		Q3UEB3	1	3	3	1	3	1	40	45	100	Doubtful
120	B1AZ14	Cordon-bleu protein-like 1 (B1AZ14_MOUSE)	Cobll1	2	133.291	71.47	4.51	44.8379					Related Proteins	B1AZ15, Q3UMF0	B1AZ14, B1AZ15, Q3UMF0	5	12	0	0	0	0	39	62	100	Confident
114	Q9WUK2	Eukaryotic translation initiation factor 4H (IF4H_MOUSE)	Eif4h	5	27.3244	88.31	3.63	409.535					Single Protein		Q9WUK2	1	1	1	1	1	1	38	38	100	Doubtful
191	P14873	Microtubule-associated protein 1B (MAP1B_MOUSE)	Map1b	13	270.089	67.09	2.19	27.9151					Single Protein		P14873	4	14	14	4	14	4	38	50	100	Confident
13	P47713	Cytosolic phospholipase A2 (PA24A_MOUSE)	Pla2g4a	1	85.1676	66.44	3.07	86.9536	Oxidation of M(M417)	Oxidation of M(1)			Related Proteins	Q3UMQ1, Q9DBX5	P47713, Q3UMQ1, Q9DBX5	3	8	8	3	8	3	36	56	100	Confident
152	D3YZC9	Splicing factor 1 (D3YZC9_MOUSE)	Sf1	CHR_MG4249_PATCH	61.7169	56.39	2.45	250.795					Related Proteins	D3YZD0, E9Q4Q2, F8WHF9, Q64213	D3YZC9, D3YZD0, E9Q4Q2, F8WHF9, Q64213	1	2	0	0	0	0	36	36	100	Doubtful
205	Q3UV17	Keratin, type II cytoskeletal 2 oral (K22O_MOUSE)	Krt76	15	62.806	81.14	1.52	179.513					Single Protein		Q3UV17	1	2	1	1	1	1	36	38	100	Doubtful
287	A2BI12	PC4 and SFRS1-interacting protein (A2BI12_MOUSE)	Psip1	4	36.9459	100	14.07	142.356					Related Proteins	Q99JF8	A2BI12, Q99JF8	3	5	0	0	5	3	36	41	100	Confident
87	Q9WVA4	Transgelin-2 (TAGL2_MOUSE)	Tagln2	1	22.3812	100	14.57	171.244					Single Protein		Q9WVA4	3	6	4	2	6	3	34	107	100	Confident
211	F8WGL3	Cofilin-1 (F8WGL3_MOUSE)	Cfl1	19	24.5606	66.52	5.29	601.812					Related Proteins	P18760	F8WGL3, P18760	1	3	3	1	3	1	34	36	100	Doubtful
216	E9PYB0	Protein Ahnak2 (Fragment) (E9PYB0_MOUSE)	Ahnak2	12	182.593	71.19	29.38	1.0273					Single Protein		E9PYB0	6	12	0	0	0	0	34	42	99.0099	Confident
219	Q5SQ20	Pescadillo homolog (Q5SQ20_MOUSE)	Pes1	11	68.1882	71.26	6.29	107.345					Related Proteins	Q9EQ61	Q5SQ20, Q9EQ61	4	4	4	4	4	4	34	37	100	Confident
298	A0A087WP83	Vigilin (A0A087WP83_MOUSE)	Hdlbp	1	134.129	90.33	3.17	57.4397					Related Proteins	Q3U4Z7, Q8VDJ3	A0A087WP83, Q3U4Z7, Q8VDJ3	3	10	10	3	10	3	34	42	100	Confident
266	P51125	Calpastatin (ICAL_MOUSE)	Cast	13	84.8706	77.16	6.35	64.171					Related Proteins	Q8CE80	P51125, Q8CE80	4	7	7	4	7	4	32	46	100	Confident
12	Q9JLI8	Squamous cell carcinoma antigen recognized by T-cells 3 (SART3_MOUSE)	Sart3	5	109.55	79.42	2.81	88.0053					Single Protein		Q9JLI8	1	4	4	1	4	1	30	33	100	Doubtful
38	B9EHJ3	Tight junction protein ZO-1 (B9EHJ3_MOUSE)	Tjp1	7	188.736	73.06	4.04	24.4168					Related Proteins	P39447	B9EHJ3, P39447	5	7	7	5	7	5	30	38	100	Confident
175	Q8C0X7	Protein Slco6c1 (Q8C0X7_MOUSE)	Slco6c1	1	78.9337	40.08	1.56	196.726					Related Proteins	Q9D4B7	Q8C0X7, Q9D4B7	1	1	1	1	1	1	29	312	99.0099	Doubtful
278	Q8CH25	SAFB-like transcription modulator (SLTM_MOUSE)	Sltm	9	116.85	85.35	1.84	83.4337					Single Protein		Q8CH25	1	4	4	1	4	1	29	40	100	Doubtful
177	Q3TTY5	Keratin, type II cytoskeletal 2 epidermal (K22E_MOUSE)	Krt2	15	70.8798	75.67	4.53	47.281					Single Protein		Q3TTY5	4	7	5	2	5	2	28	66	100	Confident
220	E9Q3W4	Plectin (E9Q3W4_MOUSE)	Plec	15	498.8	91.68	0.96	4.60856					Related Proteins	Q9QXS1	E9Q3W4, Q9QXS1	4	24	0	0	24	4	27	72	100	Confident
23	P02089	Hemoglobin subunit beta-2 (HBB2_MOUSE)	Hbb-b2		15.8683	100	12.93	400.004	Oxidation of M(M56)	Oxidation of M(1)			Single Protein		P02089	1	3	2	1	2	1	26	33	100	Doubtful
36	E9Q5C9	Protein Nolc1 (E9Q5C9_MOUSE)	Nolc1	19	73.6543	85.33	5.13	62.8212					Single Protein		E9Q5C9	3	10	10	3	10	3	26	44	100	Confident
134	A2RS58	Crk-like protein (A2RS58_MOUSE)	Crkl	16	33.809	75.91	3.63	272.516					Related Proteins	P47941	A2RS58, P47941	1	1	1	1	1	1	26	91	99.0099	Doubtful
50	Q32P04	Keratin 5 (Q32P04_MOUSE)	Krt5	15	61.7286	66.9	4.83	62.3911					Related Proteins	Q922U2	Q32P04, Q922U2	4	10	3	1	5	1	25	44	100	Confident
163	Q569Z6	Thyroid hormone receptor-associated protein 3 (TR150_MOUSE)	Thrap3	4	108.114	94.74	5.36	20.765					Related Proteins	Q8BZN7	Q569Z6, Q8BZN7	4	8	0	0	8	4	25	38	100	Confident
284	E9PYB0	Protein Ahnak2 (Fragment) (E9PYB0_MOUSE)	Ahnak2	12	182.593	71.19	29.38	1.0273					Related Proteins	F7CVJ5, F7DBB3	E9PYB0, F7CVJ5, F7DBB3	6	7	0	0	0	0	25	26	100	Confident
290	Q3U1S6	Cold shock domain-containing protein E1 (Q3U1S6_MOUSE)	Csde1	3	88.7348	86.22	3.76	39.5964					Related Proteins	Q8JZN2, Q91W50	Q3U1S6, Q8JZN2, Q91W50	3	4	4	3	4	3	25	35	100	Confident
123	G5E8R4	SAPS domain family, member 3, isoform CRA_c (G5E8R4_MOUSE)	Ppp6r3	19	97.8017	70.79	3.44	70.23					Related Proteins	Q922D4	G5E8R4, Q922D4	2	4	4	2	4	2	24	61	100	Confident
301	P11499	Heat shock protein HSP 90-beta (HS90B_MOUSE)	Hsp90ab1	17	83.2291	82.46	11.74	33.0525					Related Proteins	Q71LX8	P11499, Q71LX8	6	9	9	6	9	6	24	44	100	Confident
8	A2AAN2	Signal recognition particle subunit SRP68 (A2AAN2_MOUSE)	Srp68	11	65.9118	85.52	8.18	51.7412					Related Proteins	Q8BMA6	A2AAN2, Q8BMA6	3	6	6	3	6	3	22	24	100	Confident
44	D3YVH4	Splicing factor 1 (Fragment) (D3YVH4_MOUSE)	Sf1	CHR_MG4249_PATCH	30.1066	80.9	4.87	220.227					Related Proteins	D3YZC9, D3YZD0, E9Q4Q2, Q64213	D3YVH4, D3YZC9, D3YZD0, E9Q4Q2, Q64213	1	2	0	0	0	0	22	24	100	Doubtful
252	P60335	Poly(rC)-binding protein 1 (PCBP1_MOUSE)	Pcbp1	6	37.4739	74.44	5.62	121.489					Single Protein		P60335	2	7	7	2	7	2	22	46	100	Confident
30	Q80UK0	SEC14 domain and spectrin repeat-containing protein 1 (SESD1_MOUSE)	Sestd1	2	79.3263	60.06	1.58	96.7721					Single Protein		Q80UK0	1	1	1	1	1	1	21	269	99.0099	Doubtful
67	Q8BGC0	HIV Tat-specific factor 1 homolog (HTSF1_MOUSE)	Htatsf1	X	86.1875	88.51	2.11	77.5246					Single Protein		Q8BGC0	1	2	2	1	2	1	21	22	100	Doubtful
93	A2APY6	ESF1 homolog (A2APY6_MOUSE)	Esf1	2	97.9877	80.47	5.56	13.3941					Related Proteins	Q3V1V3	A2APY6, Q3V1V3	5	14	14	5	14	5	21	45	100	Confident
135	H3BKG2	T-complex protein 1 subunit theta (Fragment) (H3BKG2_MOUSE)	Cct8	16	17.2449	77.22	12.66	306.71					Related Proteins	H3BLL1, P42932, Q3UL22	H3BKG2, H3BLL1, P42932, Q3UL22	2	3	0	0	0	0	21	25	100	Confident
145	A0A0B4J1M9	Microtubule-associated protein (A0A0B4J1M9_MOUSE)	Map4	9	117.271	66.81	1.16	24.809					Related Proteins	A0A0G2JDN7, A0A0G2JFK3, E9PZ43	A0A0B4J1M9, A0A0G2JDN7, A0A0G2JFK3, E9PZ43	1	4	0	0	0	0	21	110	99.0099	Doubtful
98	A0A0G2JDV6	Ubiquitin associated protein 2-like, isoform CRA_g (A0A0G2JDV6_MOUSE)	Ubap2l	3	112.353	32.15	3.19	98.152	Oxidation of M(M466)	Oxidation of M(1)			Related Proteins	A0A0H2UH17, Q80X50	A0A0G2JDV6, A0A0H2UH17, Q80X50	3	4	0	0	4	3	20	25	100	Confident
153	G3UYG6	PERQ amino acid-rich with GYF domain-containing protein 2 (G3UYG6_MOUSE)	Gigyf2	1	148.488	67.86	0.78	53.231					Related Proteins	Q6Y7W8	G3UYG6, Q6Y7W8	1	5	5	1	5	1	20	28	100	Doubtful
157	B2RTB0	28 kDa heat- and acid-stable phosphoprotein (B2RTB0_MOUSE)	Pdap1	5	20.5925	100	20.44	258.415					Related Proteins	Q3UHX2	B2RTB0, Q3UHX2	2	7	7	2	7	2	20	24	100	Confident
212	D6RH82	Peroxisomal membrane protein PEX14 (D6RH82_MOUSE)	Pex14	4	8.55949	69.23	30.77	685.322					Related Proteins	Q9R0A0	D6RH82, Q9R0A0	1	1	1	1	1	1	20	20	100	Doubtful
151	B2RTK3	Histone H2B (B2RTK3_MOUSE)	Hist1h2bm	13	13.9276	100	15.87	190.911					Related Proteins	B2RVD5, P10853, P10854, P70696, Q64475, Q64478, Q64524, Q64525, Q6ZWY9, Q8CBB6, Q8CGP0, Q8CGP1, Q8CGP2, Q9D2U9	B2RTK3, B2RVD5, P10853, P10854, P70696, Q64475, Q64478, Q64524, Q64525, Q6ZWY9, Q8CBB6, Q8CGP0, Q8CGP1, Q8CGP2, Q9D2U9	2	2	0	0	2	2	19	31	100	Confident
274	P58871	182 kDa tankyrase-1-binding protein (TB182_MOUSE)	Tnks1bp1	2	181.714	71.1	1.86	7.4297					Related Proteins	Z4YJL4	P58871, Z4YJL4	3	10	0	0	10	3	19	29	100	Confident
294	B8JJ91	Apoptotic chromatin condensation inducer in the nucleus (B8JJ91_MOUSE)	Acin1	14	72.9803	76.18	5.99	13.8058					Related Proteins	B8JJ92, F6RJ39, Q52KR6, Q9JIX8	B8JJ91, B8JJ92, F6RJ39, Q52KR6, Q9JIX8	3	3	0	0	3	3	19	19	100	Confident
136	A0A0R4J1E2	Elongation factor 1-delta (A0A0R4J1E2_MOUSE)	Eef1d	15	72.8856	73.33	2.73	60.2877					Related Proteins	D3YUQ9, D3YZT9, E9QN08, P57776, Q80T06	A0A0R4J1E2, D3YUQ9, D3YZT9, E9QN08, P57776, Q80T06	2	3	3	2	3	2	18	30	100	Doubtful
169	Q9D0I9	Arginine--tRNA ligase, cytoplasmic (SYRC_MOUSE)	Rars	11	75.6251	90.61	2.42	49.0218					Single Protein		Q9D0I9	2	3	3	2	3	2	18	23	99.0099	Doubtful
190	A0A0N4SUJ0	WASH complex subunit FAM21 (Fragment) (A0A0N4SUJ0_MOUSE)	Fam21		113.575	67.75	6.57	29.4413					Related Proteins	A0A0N4SV74, Q6PGL7	A0A0N4SUJ0, A0A0N4SV74, Q6PGL7	4	7	7	4	7	4	18	23	100	Confident
203	A0A0M3HEQ7	Coatomer subunit gamma (A0A0M3HEQ7_MOUSE)	Copg2	6	97.4884	83.33	3.91	32.7707					Related Proteins	Q9QXK3	A0A0M3HEQ7, Q9QXK3	3	5	5	3	5	3	18	50	100	Confident
238	P70279	Surfeit locus protein 6 (SURF6_MOUSE)	Surf6	2	41.2095	100	5.63	60.2311					Related Proteins	Q3V1X4	P70279, Q3V1X4	2	4	4	2	4	2	18	30	100	Confident
94	E9Q3E9	Staphylococcal nuclease domain-containing protein 1 (E9Q3E9_MOUSE)	Snd1	6	28.5635	83.97	7.63	103.266					Related Proteins	Q3TJ56, Q78PY7	E9Q3E9, Q3TJ56, Q78PY7	1	1	0	0	1	1	17	17	100	Doubtful
110	A0A087WRY3	Nuclear ubiquitous casein and cyclin-dependent kinase substrate 1 (A0A087WRY3_MOUSE)	Nucks1	1	26.1685	80.69	3.86	241.685					Related Proteins	Q80XU3	A0A087WRY3, Q80XU3	1	1	1	1	1	1	17	17	100	Doubtful
121	A2API8	A-kinase anchor protein 2 (A2API8_MOUSE)	Akap2	4	101.536	55.37	3.47	55.216					Related and Unrelated Proteins	F7AA26, O54931	A2API8, F7AA26, O54931	3	4	4	3	4	3	17	20	100	Confident
130	P10126	Elongation factor 1-alpha 1 (EF1A1_MOUSE)	Eef1a1	9	50.0821	60.61	1.95	96.1917					Related Proteins	P62631, Q58E64	P10126, P62631, Q58E64	1	2	0	0	0	0	17	20	100	Doubtful
182	B1AT64	WD repeat domain phosphoinositide-interacting protein 1 (B1AT64_MOUSE)	Wipi1	11	32.6655	66.1	4.07	181.023					Related Proteins	Q8R3E3	B1AT64, Q8R3E3	1	1	1	1	1	1	17	23	100	Doubtful
264	B1AUX2	Host cell factor 1 (B1AUX2_MOUSE)	Hcfc1	X	214.917	36.94	1.05	44.3077					Related Proteins	Q61191	B1AUX2, Q61191	2	5	5	2	5	2	17	21	100	Confident
4	O35551	Rab GTPase-binding effector protein 1 (RABE1_MOUSE)	Rabep1	11	99.4624	86.19	1.86	57.5559					Related Proteins	Q3U983	O35551, Q3U983	1	2	0	0	0	0	16	25	100	Doubtful
15	Q3U2W2	MYB binding protein (P160) 1a, isoform CRA_b (Q3U2W2_MOUSE)	Mybbp1a	11	151.942	83.56	4.84	13.7681					Related Proteins	Q7TPV4	Q3U2W2, Q7TPV4	4	7	7	4	7	4	16	20	100	Confident
141	Q80X90	Filamin-B (FLNB_MOUSE)	Flnb	14	277.651	72.87	1.15	6.51494					Single Protein		Q80X90	3	9	7	3	7	3	16	20	100	Confident
184	G5E866	Splicing factor 3B subunit 1 (G5E866_MOUSE)	Sf3b1	1	145.738	75.38	5.6	22.9877					Related Proteins	Q99NB9	G5E866, Q99NB9	4	9	9	4	9	4	16	41	100	Confident
257	P46061	Ran GTPase-activating protein 1 (RAGP1_MOUSE)	Rangap1	15	63.4914	62.82	1.87	95.2288					Single Protein		P46061	1	2	2	1	2	1	16	17	100	Doubtful
300	E9Q7G0	Protein Numa1 (E9Q7G0_MOUSE)	Numa1	7	235.487	88.87	1.38	10.8704					Single Protein		E9Q7G0	2	9	9	2	9	2	16	23	100	Confident
39	Q9R0L6	Pericentriolar material 1 protein (PCM1_MOUSE)	Pcm1	8	228.706	65.19	1.33	19.8919					Single Protein		Q9R0L6	2	6	6	2	6	2	15	17	100	Confident
158	P52480	Pyruvate kinase PKM (KPYM_MOUSE)	Pkm	9	57.808	89.45	3.58	69.4916					Single Protein		P52480	2	3	3	2	3	2	15	21	100	Confident
162	F6QHD1	Protein LYRIC (Fragment) (F6QHD1_MOUSE)	Mtdh	15	40.3575	81.1	5.21	35.2153					Related Proteins	F6ZQL0, F6ZSG0, Q80WJ7	F6QHD1, F6ZQL0, F6ZSG0, Q80WJ7	2	2	0	0	0	0	15	15	100	Confident
180	P50580	Proliferation-associated protein 2G4 (PA2G4_MOUSE)	Pa2g4	10	43.6712	92.13	9.39	85.9012					Single Protein		P50580	2	4	0	0	0	0	15	38	85	Doubtful
204	Q62523	Zyxin (ZYX_MOUSE)	Zyx	6	60.5068	44.5	6.56	88.5469					Related Proteins	Q7TQE2	Q62523, Q7TQE2	3	5	5	3	5	3	15	27	100	Confident
19	P47915	60S ribosomal protein L29 (RL29_MOUSE)	Rpl29	9	17.5759	100	6.88	233.866					Related and Unrelated Proteins	F6QL70, Q5M8M8	F6QL70, P47915, Q5M8M8	1	2	2	1	2	1	14	16	100	Doubtful
47	O70400	PDZ and LIM domain protein 1 (PDLI1_MOUSE)	Pdlim1	19	35.7519	74.01	3.06	81.2662					Single Protein		O70400	1	3	3	1	3	1	14	16	100	Doubtful
179	Q8BR92	Paralemmin-2 (PALM2_MOUSE)	Palm2	4	42.0693	79.52	3.19	125.146					Single Protein		Q8BR92	1	1	1	1	1	1	14	14	100	Doubtful
206	B1AXW5	Peroxiredoxin-1 (Fragment) (B1AXW5_MOUSE)	Prdx1	4	18.9147	71.18	4.71	220.109					Related Proteins	B1AXW6, P35700	B1AXW5, B1AXW6, P35700	1	1	1	1	1	1	14	14	100	Doubtful
251	O70318	Band 4.1-like protein 2 (E41L2_MOUSE)	Epb41l2	10	109.873	82.39	2.02	29.2525					Single Protein		O70318	2	7	7	2	7	2	14	36	100	Confident
61	G3UY62	Transcriptional coactivator YAP1 (G3UY62_MOUSE)	Yap1	9	38.2361	54.62	2.24	89.0918					Related Proteins	G3UYA6, G3UYV4, G3UYW7, P46938	G3UY62, G3UYA6, G3UYV4, G3UYW7, P46938	1	1	0	0	1	1	13	13	100	Doubtful
103	Q3TM10	HN1-like protein (Q3TM10_MOUSE)	Hn1l		20.0079	85.79	5.79	182.873					Related Proteins	Q6PGH2	Q3TM10, Q6PGH2	1	1	1	1	1	1	13	15	100	Doubtful
230	A0A0G2JDZ9	Ankyrin repeat domain-containing protein 17 (A0A0G2JDZ9_MOUSE)	Ankrd17	5	263.502	45.87	0.36	6.49697					Related Proteins	E9PUR0, E9Q1M6, E9Q804, E9QKG6, F7C545, Q99NH0	A0A0G2JDZ9, E9PUR0, E9Q1M6, E9Q804, E9QKG6, F7C545, Q99NH0	1	1	0	0	1	1	13	13	100	Doubtful
58	D3YYZ2	MCG1031578 (D3YYZ2_MOUSE)	Gm5239	18	14.0635	100	14.75	87.6313					Related and Unrelated Proteins	A0A0A6YW67, E9Q4P0, E9Q5F6, E9Q9J0, E9QNP0, J3QK04, P0CG49, P0CG50, P62983, P62984, Q5SX22, Q66JP1	A0A0A6YW67, D3YYZ2, E9Q4P0, E9Q5F6, E9Q9J0, E9QNP0, J3QK04, P0CG49, P0CG50, P62983, P62984, Q5SX22, Q66JP1	2	2	0	0	2	2	12	15	100	Confident
108	G3UX48	Protein PRRC2A (G3UX48_MOUSE)	Prrc2a	17	219.329	65.64	1.21	5.78876					Related Proteins	Q7TSC1	G3UX48, Q7TSC1	2	10	0	0	9	2	12	34	100	Confident
144	Q99KG3	RNA-binding protein 10 (RBM10_MOUSE)	Rbm10	X	103.43	64.3	1.29	35.5314					Single Protein		Q99KG3	1	4	4	1	4	1	12	15	100	Doubtful
210	A2APB8	Targeting protein for Xklp2 (TPX2_MOUSE)	Tpx2	2	85.8411	95.03	2.82	43.4134					Single Protein		A2APB8	2	2	2	2	2	2	12	12	100	Confident
222	A0A0A0MQM0	Eukaryotic translation initiation factor 5A (Fragment) (A0A0A0MQM0_MOUSE)	Eif5a	11	16.2921	83.22	5.37	215.255					Related Proteins	P63242, Q8BGY2	A0A0A0MQM0, P63242, Q8BGY2	1	1	0	0	1	1	12	16	85	Doubtful
261	A0A0A0MQ98	Probable JmjC domain-containing histone demethylation protein 2C (A0A0A0MQ98_MOUSE)	Jmjd1c	CHR_MG3530_PATCH	281.363	71.38	1.66	7.42432					Related Proteins	G3UZM1, Q69ZK6	A0A0A0MQ98, G3UZM1, Q69ZK6	4	12	12	4	12	4	12	30	100	Confident
17	O08715	A-kinase anchor protein 1, mitochondrial (AKAP1_MOUSE)	Akap1	11	92.1372	54.84	2.1	36.5797					Single Protein		O08715	2	5	5	2	5	2	11	16	100	Confident
77	Q62418	Drebrin-like protein (DBNL_MOUSE)	Dbnl	11	48.6696	75	2.52	81.7356					Single Protein		Q62418	1	5	5	1	5	1	11	15	100	Doubtful
200	P39749	Flap endonuclease 1 (FEN1_MOUSE)	Fen1	19	42.2879	85.71	4.23	77.7786					Related Proteins	Q91Z50	P39749, Q91Z50	1	1	1	1	1	1	11	11	100	Doubtful
245	Q6NV99	Protein Haus6 (Q6NV99_MOUSE)	Haus6	4	105.539	84.35	1.5	9.26967					Single Protein		Q6NV99	1	7	7	1	7	1	11	15	100	Doubtful
270	O35685	Nuclear migration protein nudC (NUDC_MOUSE)	Nudc	4	38.3343	91.57	2.71	72.4542					Single Protein		O35685	1	2	2	1	2	1	11	13	100	Doubtful
285	F2Z3U3	Protein Raph1 (F2Z3U3_MOUSE)	Raph1	1	136.654	61.06	2.69	20.8112					Single Protein		F2Z3U3	2	3	3	2	3	2	11	12	100	Confident
286	D3YZ68	Elongation factor 1-alpha 1 (Fragment) (D3YZ68_MOUSE)	Eef1a1	9	27.5683	64.26	4.42	135.485					Related Proteins	D3Z3I8, P10126, Q58E64	D3YZ68, D3Z3I8, P10126, Q58E64	1	2	0	0	0	0	11	24	85	Doubtful
302	Q9Z277	Tyrosine-protein kinase BAZ1B (BAZ1B_MOUSE)	Baz1b	5	170.544	88.51	0.61	9.62115					Single Protein		Q9Z277	1	6	6	1	6	1	11	40	99.0099	Doubtful
7	E9PYI8	Ubiquitin carboxyl-terminal hydrolase 14 (E9PYI8_MOUSE)	Usp14	18	52.2853	82.97	5.24	55.4392					Related Proteins	Q9JMA1	E9PYI8, Q9JMA1	2	3	3	2	3	2	10	15	100	Confident
55	P48754	Breast cancer type 1 susceptibility protein homolog (BRCA1_MOUSE)	Brca1	11	198.671	65.01	0.66	17.5493	Oxidation of M(M928); Propionamide of C(C933)	Oxidation of M(1); Propionamide of C(1)			Single Protein		P48754	1	1	1	1	1	1	10	36	99.0099	Doubtful
72	Q61029	Lamina-associated polypeptide 2, isoforms beta/delta/epsilon/gamma (LAP2B_MOUSE)	Tmpo	10	50.3421	85.4	7.52	50.7777					Single Protein		Q61029	2	4	3	1	4	2	10	14	100	Confident
104	B9EIA2	DNA segment, Chr 1, Pasteur Institute 1 (B9EIA2_MOUSE)	D1Pas1	1	73.0952	86.21	1.67	21.4507					Related and Unrelated Proteins	P16381, Q3TQX5, Q62095, Q62167	B9EIA2, P16381, Q3TQX5, Q62095, Q62167	1	2	0	0	2	1	10	12	100	Doubtful
113	Q99MR8	Methylcrotonoyl-CoA carboxylase subunit alpha, mitochondrial (MCCA_MOUSE)	Mccc1	3	79.2934	81.59	3.49	24.23					Single Protein		Q99MR8	2	4	4	2	4	2	10	14	100	Confident
133	Q9WTL7	Acyl-protein thioesterase 2 (LYPA2_MOUSE)	Lypla2	4	24.7777	61.9	3.46	138.485					Single Protein		Q9WTL7	1	2	2	1	2	1	10	11	100	Doubtful
249	B0V2N7	Annexin (Fragment) (B0V2N7_MOUSE)	Anxa2	9	21.8432	86.22	10.71	81.819					Related Proteins	B0V2N8, P07356, Q542G9	B0V2N7, B0V2N8, P07356, Q542G9	2	3	0	0	3	2	10	11	100	Confident
263	Q3UJB0	Protein Sf3b2 (Q3UJB0_MOUSE)	Sf3b2	19	98.1368	68.79	2.39	26.314					Single Protein		Q3UJB0	2	7	7	2	7	2	10	19	100	Confident
275	Q8CG72	Poly(ADP-ribose) glycohydrolase ARH3 (ARHL2_MOUSE)	Adprhl2	4	39.3894	44.05	8.11	126.073					Single Protein		Q8CG72	1	1	1	1	1	1	10	16	100	Doubtful
62	B8JK33	Heterogeneous nuclear ribonucleoprotein M (B8JK33_MOUSE)	Hnrnpm	17	68.1166	89.06	2.5	9.37809					Related Proteins	B8JK32, Q9D0E1	B8JK32, B8JK33, Q9D0E1	1	7	0	0	7	1	9	19	100	Doubtful
74	P97855	Ras GTPase-activating protein-binding protein 1 (G3BP1_MOUSE)	G3bp1	11	51.7969	73.33	2.37	60.7444					Single Protein		P97855	1	1	1	1	1	1	9	9	100	Doubtful
116	Q5NBZ4	Eukaryotic translation initiation factor 4E transporter (Fragment) (Q5NBZ4_MOUSE)	Eif4enif1	11	25.8634	79.92	4.18	125.941					Related Proteins	Q9EST3	Q5NBZ4, Q9EST3	1	2	0	0	2	1	9	19	100	Doubtful
139	Q9JLV1	BAG family molecular chaperone regulator 3 (BAG3_MOUSE)	Bag3	7	61.8222	74.7	11.79	14.4687	Propionamide of C(C185)	Propionamide of C(1)			Single Protein		Q9JLV1	4	6	6	4	6	4	9	76	100	Confident
241	Q62318	Transcription intermediary factor 1-beta (TIF1B_MOUSE)	Trim28	7	88.7905	51.08	1.08	49.3938					Single Protein		Q62318	1	5	5	1	5	1	9	43	100	Doubtful
271	A0A0R4J115	Stimulated by retinoic acid gene 6 protein (A0A0R4J115_MOUSE)	Stra6	9	73.6689	38.66	1.19	60.4392					Related Proteins	E9Q9S7, O70491	A0A0R4J115, E9Q9S7, O70491	1	1	1	1	1	1	9	21	85	Doubtful
80	H7BX26	Centrosomal protein of 170 kDa (H7BX26_MOUSE)	Cep170	1	173.84	88.15	0.63	14.828					Related Proteins	Q6A065	H7BX26, Q6A065	1	8	8	1	8	1	8	22	100	Doubtful
112	A2AUD5	Tumor protein D54 (A2AUD5_MOUSE)	Tpd52l2	2	25.0516	89.08	6.55	93.3713					Related Proteins	Q3TAI4, Q3TUJ9, Q8BKP1, Q9CYZ2	A2AUD5, Q3TAI4, Q3TUJ9, Q8BKP1, Q9CYZ2	1	1	1	1	1	1	8	11	100	Doubtful
119	Q99LH1	Nucleolar GTP-binding protein 2 (NOG2_MOUSE)	Gnl2	4	83.2938	80.49	1.92	33.5668					Single Protein		Q99LH1	1	2	2	1	2	1	8	10	100	Doubtful
193	D3YXK2	Scaffold attachment factor B1 (SAFB1_MOUSE)	Safb	17	105.04	77.91	2.99	26.2035					Related Proteins	S4R1M2	D3YXK2, S4R1M2	1	4	4	1	4	1	8	14	100	Doubtful
197	Q4VAB2	GPN-loop GTPase 1 (Q4VAB2_MOUSE)	Gpn1	5	41.5716	65.05	3.49	72.4815					Related Proteins	D3Z3X7, D6RCY0, Q8VCE2	D3Z3X7, D6RCY0, Q4VAB2, Q8VCE2	1	1	1	1	1	1	8	8	100	Doubtful
218	B2RUJ2	Erbb2ip protein (B2RUJ2_MOUSE)	Erbb2ip		145.006	84.54	2.4	9.56833					Related Proteins	B7ZNX6, Q80TH2	B2RUJ2, B7ZNX6, Q80TH2	2	6	6	2	6	2	8	15	100	Confident
224	Q61781	Keratin, type I cytoskeletal 14 (K1C14_MOUSE)	Krt14	11	52.8339	79.55	2.69	17.2575					Related Proteins	Q9QWL7	Q61781, Q9QWL7	1	1	0	0	1	1	8	8	100	Doubtful
225	Q8VIJ6	Splicing factor, proline- and glutamine-rich (SFPQ_MOUSE)	Sfpq	4	75.3943	64.81	2.72	39.1408					Single Protein		Q8VIJ6	2	5	5	2	5	2	8	13	100	Doubtful
233	E9PVX6	Protein Mki67 (E9PVX6_MOUSE)	Mki67	7	350.65	84.77	0.44	0.919737					Single Protein		E9PVX6	1	11	11	1	11	1	8	20	100	Doubtful
293	A0A0N4SW73	Rab11 family-interacting protein 5 (A0A0N4SW73_MOUSE)	Rab11fip5	6	139.47	51.67	2.5	14.3013					Single Protein		A0A0N4SW73	2	4	4	2	4	2	8	9	100	Confident
40	Q63918	Serum deprivation-response protein (SDPR_MOUSE)	Sdpr		46.7354	76.56	5.26	38.4016					Single Protein		Q63918	2	3	3	2	3	2	7	11	100	Confident
49	B1ATY1	Actin, cytoplasmic 2 (B1ATY1_MOUSE)	Actg1	11	16.7233	100	6.54	30.5707					Related Proteins	B2RRX1, D3YZY0, D3Z2K3, E9Q1F2, E9Q2D1, E9Q5F4, E9Q606, F6WX90, G3UYG0, G3UZ07, P60710, P62737, P63260, P63268, P68033, P68134, Q3UJ36, Q497E4, Q4KL81	B1ATY1, B2RRX1, D3YZY0, D3Z2K3, E9Q1F2, E9Q2D1, E9Q5F4, E9Q606, F6WX90, G3UYG0, G3UZ07, P60710, P62737, P63260, P63268, P68033, P68134, Q3UJ36, Q497E4, Q4KL81	1	1	0	0	0	0	7	11	100	Doubtful
68	P50446	Keratin, type II cytoskeletal 6A (K2C6A_MOUSE)	Krt6a	15	59.2986	73.24	1.45	10.8271					Related and Unrelated Proteins	D3Z6R0, Q3UV11, Q6IFZ8, Q9Z331	D3Z6R0, P50446, Q3UV11, Q6IFZ8, Q9Z331	1	2	0	0	2	1	7	8	100	Doubtful
115	D3YWX2	YLP motif-containing protein 1 (D3YWX2_MOUSE)	Ylpm1	12	240.901	65.54	0.79	8.87369					Related Proteins	F6YTL8	D3YWX2, F6YTL8	1	6	6	1	6	1	7	17	100	Doubtful
156	E0CX85	Vacuolar protein sorting-associated protein 51 homolog (E0CX85_MOUSE)	Vps51	19	8.39105	18.52	34.57	217.55					Related Proteins	Q3UVL4	E0CX85, Q3UVL4	1	1	0	0	1	1	7	7	100	Doubtful
164	Q8VDP2	UPF0428 protein CXorf56 homolog (CX056_MOUSE)			25.578	86.49	8.56	84.276					Unrelated Proteins	Z4YLD0	Q8VDP2, Z4YLD0	1	1	1	1	1	1	7	7	100	Doubtful
283	Q8CGF7	Transcription elongation regulator 1 (TCRG1_MOUSE)	Tcerg1	18	123.71	67.91	0.91	24.2348					Single Protein		Q8CGF7	1	4	4	1	4	1	7	20	100	Doubtful
20	B0QZN5	Vesicle-associated membrane protein 2 (B0QZN5_MOUSE)	Vamp2	11	17.8506	62.58	17.79	61.2081					Related Proteins	P63044, Q8CHR4	B0QZN5, P63044, Q8CHR4	1	1	0	0	1	1	6	7	100	Doubtful
161	B2RRX1	Actin, beta (B2RRX1_MOUSE)	Actb	5	41.7097	76.8	2.93	21.382					Related and Unrelated Proteins	D3YZY0, D3Z2K3, E9Q5F4, E9Q606, G3UYG0, G3UZ07, P60710, P62737, P63260, P63268, P68033, P68134, Q3UJ36, Q497E4, Q4KL81, V9GXQ2	B2RRX1, D3YZY0, D3Z2K3, E9Q5F4, E9Q606, G3UYG0, G3UZ07, P60710, P62737, P63260, P63268, P68033, P68134, Q3UJ36, Q497E4, Q4KL81, V9GXQ2	1	1	0	0	0	0	6	6	100	Doubtful
199	B2M1R6	Heterogeneous nuclear ribonucleoprotein K (B2M1R6_MOUSE)	Hnrnpk	13	48.5322	84.09	0	0					Related Proteins	H3BJ43, H3BK96, H3BKD0, P61979, Q8BT23	B2M1R6, H3BJ43, H3BK96, H3BKD0, P61979, Q8BT23	0	2	0	0	0	0	6	23	99.0099	Doubtful
201	Q3UL31	Zinc finger CCCH domain-containing protein 11A (Q3UL31_MOUSE)	Zc3h11a	1	86.4384	84.72	4.92	7.40375					Related Proteins	Q6NZF1	Q3UL31, Q6NZF1	2	6	6	2	6	2	6	9	100	Confident
246	A0A0G2JFK2	Far upstream element-binding protein 1 (Fragment) (A0A0G2JFK2_MOUSE)	Fubp1	3	32.4252	73.86	8.82	52.4069					Related Proteins	A0A0G2JFY5, A0A0G2JG00, A0A0G2JGV9, A0A0G2JGW9, Q3TUE1, Q3UUU2, Q91WJ8	A0A0G2JFK2, A0A0G2JFY5, A0A0G2JG00, A0A0G2JGV9, A0A0G2JGW9, Q3TUE1, Q3UUU2, Q91WJ8	1	1	1	1	1	1	6	6	100	Doubtful
255	A0A0J9YUQ8	Gelsolin (Fragment) (A0A0J9YUQ8_MOUSE)	Gsn	2	62.3162	56.34	1.41	15.8715					Related Proteins	P13020	A0A0J9YUQ8, P13020	1	3	0	0	3	1	6	7	100	Doubtful
276	Q3UZ39	Leucine-rich repeat flightless-interacting protein 1 (LRRF1_MOUSE)	Lrrfip1	1	79.2012	70.37	2.33	18.7051					Single Protein		Q3UZ39	2	4	2	2	4	2	6	7	100	Confident
27	Q9JJN0	DNA polymerase eta (POLH_MOUSE)	Polh	17	76.1185	73.63	1.73	13.0804					Single Protein		Q9JJN0	1	2	2	1	2	1	5	6	100	Doubtful
35	A2A7S7	Tyrosine--tRNA ligase (A2A7S7_MOUSE)	Yars	4	62.9621	95.74	2.84	11.8473					Related Proteins	Q91WQ3	A2A7S7, Q91WQ3	1	1	0	0	1	1	5	5	100	Doubtful
46	B0V2V8	Bromodomain-containing protein 4 (B0V2V8_MOUSE)	Brd4	17	83.2824	63.09	1.21	8.4688					Related Proteins	Q3UH70, Q9ESU6	B0V2V8, Q3UH70, Q9ESU6	1	3	0	0	3	1	5	9	100	Doubtful
65	F6ZDS4	Nucleoprotein TPR (TPR_MOUSE)	Tpr	1	273.824	72.19	0.49	3.45853					Related Proteins	Q7M739	F6ZDS4, Q7M739	1	8	0	0	8	1	5	19	100	Doubtful
69	A0A087WNV1	Arf-GAP domain and FG repeat-containing protein 1 (A0A087WNV1_MOUSE)	Agfg1	1	53.9413	42.61	2.11	24.1223					Related Proteins	A0A087WR52, A0A087WRL1, A0A087WSR7, Q8K2K6	A0A087WNV1, A0A087WR52, A0A087WRL1, A0A087WSR7, Q8K2K6	1	1	0	0	1	1	5	5	100	Doubtful
83	Q9JHS9	Spliceosome-associated protein CWC15 homolog (CWC15_MOUSE)	Cwc15	9	26.6083	71.62	4.8	71.0839					Single Protein		Q9JHS9	1	2	2	1	2	1	5	6	100	Doubtful
95	E9Q8K8	Zinc finger CCCH domain-containing protein 4 (E9Q8K8_MOUSE)	Zc3h4	7	135.937	61.59	2.31	8.84042					Related Proteins	Q6ZPZ3	E9Q8K8, Q6ZPZ3	2	5	5	2	5	2	5	9	100	Confident
105	A0A0N4SVM0	F-actin-capping protein subunit alpha-2 (Fragment) (A0A0N4SVM0_MOUSE)	Capza2	6	19.5459	100	7.1	39.5378					Related Proteins	D6RCW7, P47754, Q5DQJ3	A0A0N4SVM0, D6RCW7, P47754, Q5DQJ3	1	1	0	0	1	1	5	5	100	Doubtful
147	D3YVH7	Proliferation-associated protein 2G4 (Fragment) (D3YVH7_MOUSE)	Pa2g4	10	30.6875	88.73	6.91	27.3848					Related Proteins	P50580	D3YVH7, P50580	1	2	0	0	0	0	5	6	100	Doubtful
166	Q9Z103	Activity-dependent neuroprotector homeobox protein (ADNP_MOUSE)	Adnp	2	124.229	75.45	0.99	13.4309					Single Protein		Q9Z103	1	3	3	1	3	1	5	7	100	Doubtful
176	E9QK89	Mediator of DNA damage checkpoint protein 1 (E9QK89_MOUSE)	Mdc1	17	184.687	52.93	1.35	7.76319					Related Proteins	Q5PSV9	E9QK89, Q5PSV9	2	5	5	2	5	2	5	9	100	Confident
178	B2RSC8	E3 ubiquitin-protein ligase NEDD4 (B2RSC8_MOUSE)	Nedd4	9	102.642	71.36	1.35	15.5619					Related Proteins	P46935	B2RSC8, P46935	1	4	3	1	4	1	5	13	100	Doubtful
185	B2M1R6	Heterogeneous nuclear ribonucleoprotein K (B2M1R6_MOUSE)	Hnrnpk	13	48.5322	84.09	2.05	16.9162					Related Proteins	H3BLL4, H3BLP7, P61979	B2M1R6, H3BLL4, H3BLP7, P61979	1	2	0	0	0	0	5	12	100	Doubtful
186	Q91ZW3	SWI/SNF-related matrix-associated actin-dependent regulator of chromatin subfamily A member 5 (SMCA5_MOUSE)	Smarca5	8	121.55	80.97	1.43	2.95332					Single Protein		Q91ZW3	1	6	6	1	6	1	5	21	100	Doubtful
202	Q6P542	ATP-binding cassette sub-family F member 1 (ABCF1_MOUSE)	Abcf1	17	94.8869	75.75	2.39	13.8485					Single Protein		Q6P542	1	2	2	1	2	1	5	7	100	Doubtful
228	Q640M1	U3 small nucleolar RNA-associated protein 14 homolog A (UT14A_MOUSE)	Utp14a	X	87.2117	83.83	1.69	17.2559					Single Protein		Q640M1	2	2	2	2	2	2	5	6	100	Confident
239	E0CXJ3	Eukaryotic translation initiation factor 2 subunit 2 (Fragment) (E0CXJ3_MOUSE)	Eif2s2	2	13.6166	100	12.71	56.6262					Related Proteins	Q3ULL5, Q99L45	E0CXJ3, Q3ULL5, Q99L45	1	2	0	0	2	1	5	20	100	Doubtful
268	Q9Z315	U4/U6.U5 tri-snRNP-associated protein 1 (SNUT1_MOUSE)	Sart1	19	90.8304	92.68	2.48	13.8485					Single Protein		Q9Z315	1	7	7	1	7	1	5	13	100	Doubtful
279	Q8CH02	SURP and G-patch domain-containing protein 1 (SUGP1_MOUSE)	Sugp1	8	72.6035	80.56	3.11	17.8184					Single Protein		Q8CH02	2	4	4	2	4	2	5	10	100	Confident
292	Q8BTI8	Serine/arginine repetitive matrix protein 2 (SRRM2_MOUSE)	Srrm2	17	294.666	84.68	0.37	4.46576					Single Protein		Q8BTI8	1	7	7	1	7	1	5	27	100	Doubtful
2	H3BJH7	Aftiphilin (H3BJH7_MOUSE)	Aftph	11	89.4619	57.54	3.16	8.94325					Related Proteins	H3BKM5, Q80WT5	H3BJH7, H3BKM5, Q80WT5	2	3	0	0	3	2	4	5	100	Confident
33	A2RS22	Coronin (A2RS22_MOUSE)	Coro1b	CHR_MG153_PATCH	53.878	55.37	5.17	7.76963					Related Proteins	Q9WUM3	A2RS22, Q9WUM3	1	2	2	1	2	1	4	4	100	Doubtful
71	G3UX74	Polyadenylate-binding protein 2 (G3UX74_MOUSE)	Pabpn1	14	6.51211	56.16	21.92	130.378					Related Proteins	G3UY42, Q8CCS6	G3UX74, G3UY42, Q8CCS6	1	1	0	0	1	1	4	4	100	Doubtful
76	Q8BH18	Transmembrane protein 117 (TM117_MOUSE)	Tmem117	15	60.3167	62.84	2.72	30.4587	Oxidation of M(M446)	Oxidation of M(1)			Single Protein		Q8BH18	1	1	1	1	1	1	4	31	85	Doubtful
97	Q9ER73	Elongator complex protein 4 (ELP4_MOUSE)	Elp4	2	46.296	92.18	2.13	27.4833					Single Protein		Q9ER73	1	1	1	1	1	1	4	4	100	Doubtful
99	F6W2Q5	Epidermal growth factor receptor substrate 15 (F6W2Q5_MOUSE)	Eps15	4	83.5425	72.12	2.62	16.3722					Related Proteins	H3BK65, P42567, Q5JC28	F6W2Q5, H3BK65, P42567, Q5JC28	1	3	0	0	3	1	4	6	100	Doubtful
174	Q9DBG5	Perilipin-3 (PLIN3_MOUSE)	Plin3	17	47.233	68.65	6.18	18.3484					Single Protein		Q9DBG5	1	2	2	1	2	1	4	6	100	Doubtful
181	Q9QWV9	Cyclin-T1 (CCNT1_MOUSE)	Ccnt1	15	80.5475	58.15	1.24	10.6697					Single Protein		Q9QWV9	1	5	4	1	5	1	4	10	100	Doubtful
189	G3X934	MCG115964 (G3X934_MOUSE)	Wdr70	15	73.0148	76.26	2.44	18.4011					Related Proteins	Q3TWF6	G3X934, Q3TWF6	1	1	1	1	1	1	4	4	100	Doubtful
215	P43277	Histone H1.3 (H13_MOUSE)	Hist1h1d	13	22.0861	100	7.24	48.3756					Related Proteins	Q149Z9	P43277, Q149Z9	1	1	1	1	1	1	4	4	100	Doubtful
240	Q3THK3	General transcription factor IIF subunit 1 (T2FA_MOUSE)	Gtf2f1	17	57.2065	75.39	5.71	18.5179					Single Protein		Q3THK3	2	4	4	2	4	2	4	6	100	Confident
247	A0A0R4J1Q6	Dual-specificity mitogen-activated protein kinase kinase 3 (A0A0R4J1Q6_MOUSE)	Map2k3	11	19.476	100	9.25	30.8989					Related Proteins	O09110	A0A0R4J1Q6, O09110	1	1	0	0	1	1	4	4	100	Doubtful
1	Q80W47	WD repeat domain phosphoinositide-interacting protein 2 (WIPI2_MOUSE)	Wipi2	5	48.4461	57.53	2.25	23.514					Single Protein		Q80W47	1	2	2	1	2	1	3	4	100	Doubtful
31	A0A087WNW3	Kinectin (A0A087WNW3_MOUSE)	Ktn1	14	143.059	90.94	1.6	3.2997					Related Proteins	A0A087WP14, A0A087WP48, A0A087WP85, A0A087WPW5, A0A087WPX0, A0A087WQ25, A0A087WQD0, A0A087WQF8, A0A087WQG4, A0A087WQI3, A0A087WQQ5, A0A087WRS1, A0A087WS04, A0A087WS23, A0A087WS29, F8VQC7, Q61595	A0A087WNW3, A0A087WP14, A0A087WP48, A0A087WP85, A0A087WPW5, A0A087WPX0, A0A087WQ25, A0A087WQD0, A0A087WQF8, A0A087WQG4, A0A087WQI3, A0A087WQQ5, A0A087WRS1, A0A087WS04, A0A087WS23, A0A087WS29, F8VQC7, Q61595	2	5	4	2	5	2	3	19	100	Confident
41	Q60838	Segment polarity protein dishevelled homolog DVL-2 (DVL2_MOUSE)	Dvl2	11	78.8115	54.62	1.63	5.59154					Related Proteins	E9Q150, E9Q967, Q61062	E9Q150, E9Q967, Q60838, Q61062	1	1	0	0	1	1	3	3	100	Doubtful
70	P97868	E3 ubiquitin-protein ligase RBBP6 (RBBP6_MOUSE)	Rbbp6	7	199.466	83.58	0.73	3.26743					Single Protein		P97868	1	5	5	1	5	1	3	9	100	Doubtful
107	Q80YR5	Scaffold attachment factor B2 (SAFB2_MOUSE)	Safb2	17	111.77	85.47	2.22	9.20581					Single Protein		Q80YR5	1	4	4	1	4	1	3	7	100	Doubtful
131	A2A482	Protein Zmynd8 (A2A482_MOUSE)	Zmynd8	2	133.476	71.72	1.74	7.65101					Related Proteins	A2A483, A2A484, A2A485, E9Q8D1, Q3U1M7, Q3UH28	A2A482, A2A483, A2A484, A2A485, E9Q8D1, Q3U1M7, Q3UH28	1	3	0	0	3	1	3	5	100	Doubtful
149	F8WHR6	Probable ATP-dependent RNA helicase DDX46 (F8WHR6_MOUSE)	Ddx46	13	116.933	94.16	0.97	8.05047					Related Proteins	Q569Z5	F8WHR6, Q569Z5	1	4	4	1	4	1	3	44	100	Doubtful
155	F8WHU5	Sister chromatid cohesion protein PDS5 homolog B (F8WHU5_MOUSE)	Pds5b	5	164.657	84.75	0.97	6.27898					Related Proteins	Q4VA53	F8WHU5, Q4VA53	1	4	4	1	4	1	3	7	100	Doubtful
170	B2RRT9	Zinc finger Ran-binding domain-containing protein 2 (B2RRT9_MOUSE)	Zranb2	3	37.328	100	3.03	12.1489					Related Proteins	D3Z4U0, E9PUD0, Q9R020	B2RRT9, D3Z4U0, E9PUD0, Q9R020	1	3	0	0	3	1	3	7	100	Doubtful
173	P97496	SWI/SNF complex subunit SMARCC1 (SMRC1_MOUSE)	Smarcc1	9	122.813	66.39	2.72	5.29608					Related Proteins	Q3UNN4, Q3UZD0	P97496, Q3UNN4, Q3UZD0	1	1	0	0	1	1	3	3	100	Doubtful
188	J3QM80	Heterogeneous nuclear ribonucleoprotein F (Fragment) (J3QM80_MOUSE)	Hnrnpf	6	26.1511	74.68	12.45	26.7275	Oxidation of M(M2)	Oxidation of M(1)			Related Proteins	J3QMT0, J3QP45, Q9Z2X1	J3QM80, J3QMT0, J3QP45, Q9Z2X1	2	2	2	2	2	2	3	3	100	Confident
248	A0A0A0MQE3	Secretory phospholipase A2 receptor (A0A0A0MQE3_MOUSE)	Pla2r1	2	170.402	64.29	0	0					Related Proteins	Q62028	A0A0A0MQE3, Q62028	0	3	3	0	3	0	3	34	99.0099	Doubtful
277	A0A0N4SV66	Histone H2A (A0A0N4SV66_MOUSE)	H2afj	6	13.6517	76.98	23.02	63.637					Related Proteins	A2AB79, A3KPD0, B2RVF0, P22752, P27661, Q8BFU2, Q8CGP5, Q8CGP6, Q8CGP7, Q8R1M2	A0A0N4SV66, A2AB79, A3KPD0, B2RVF0, P22752, P27661, Q8BFU2, Q8CGP5, Q8CGP6, Q8CGP7, Q8R1M2	1	1	1	1	1	1	3	3	100	Doubtful
295	Q9DCD5	Tight junction-associated protein 1 (TJAP1_MOUSE)	Tjap1	17	59.383	63.08	0	0					Single Protein		Q9DCD5	0	1	1	0	1	0	3	12	85	Doubtful
9	A2AP40	Splicing factor 45 (Fragment) (A2AP40_MOUSE)	Rbm17	2	12.9977	74.58	11.86	22.6505					Related Proteins	Q8JZX4	A2AP40, Q8JZX4	1	1	0	0	1	1	2	3	100	Doubtful
11	B9EKS2	Jumonji domain containing 1B (B9EKS2_MOUSE)	Kdm3b	18	191.34	66.97	0.68	3.64632					Related Proteins	Q6ZPY7	B9EKS2, Q6ZPY7	1	7	7	1	7	1	2	14	100	Doubtful
14	Q8BJW6	Eukaryotic translation initiation factor 2A (EIF2A_MOUSE)	Eif2a	3	64.3628	81.41	2.41	9.20053					Single Protein		Q8BJW6	1	1	1	1	1	1	2	2	100	Doubtful
29	A2AVJ7	Ribosome-binding protein 1 (A2AVJ7_MOUSE)	Rrbp1	2	158.301	92.08	0	0					Related Proteins	Q99PL5	A2AVJ7, Q99PL5	0	4	4	0	4	0	2	11	99.0099	Doubtful
32	Q8VBT9	Tether containing UBX domain for GLUT4 (ASPC1_MOUSE)	Aspscr1	11	59.7588	66.55	3.45	12.6371					Single Protein		Q8VBT9	1	4	4	1	4	1	2	5	100	Doubtful
43	B1AZ14	Cordon-bleu protein-like 1 (B1AZ14_MOUSE)	Cobll1	2	133.291	71.47	0.97	2.50258					Related Proteins	B1AZ15, B1AZ26	B1AZ14, B1AZ15, B1AZ26	1	3	0	0	0	0	2	4	100	Doubtful
54	Q8BZ33	Tensin-4 (TENS4_MOUSE)	Tns4	11	74.5752	58.19	0	0					Single Protein		Q8BZ33	0	1	1	0	1	0	2	12	85	Doubtful
63	Q7TSH3	Zinc finger protein 516 (ZN516_MOUSE)	Znf516		124.71	85.05	0.95	5.0287					Single Protein		Q7TSH3	1	3	3	1	3	1	2	6	100	Doubtful
73	A2AWN8	YTH domain family 1, isoform CRA_a (A2AWN8_MOUSE)	Ythdf1	2	63.8606	47.95	2.22	8.64969					Related Proteins	P59326, Q8BYK6	A2AWN8, P59326, Q8BYK6	1	2	0	0	2	1	2	3	100	Doubtful
88	Q91WL8	WW domain-containing oxidoreductase (WWOX_MOUSE)	Wwox	8	46.4832	79.47	2.42	13.9569					Single Protein		Q91WL8	1	1	1	1	1	1	2	2	100	Doubtful
124	A0A0R4J259	Heterogeneous nuclear ribonucleoprotein Q (A0A0R4J259_MOUSE)	Syncrip	9	62.5053	79.86	2.32	10.2014					Related Proteins	G3UXJ6, G3UZ48, G3UZI2, G3V018, Q7TMK9	A0A0R4J259, G3UXJ6, G3UZ48, G3UZI2, G3V018, Q7TMK9	1	1	1	1	1	1	2	2	100	Doubtful
138	P35831	Tyrosine-protein phosphatase non-receptor type 12 (PTN12_MOUSE)	Ptpn12	5	86.4725	77.68	1.68	7.23344					Single Protein		P35831	1	1	1	1	1	1	2	2	100	Doubtful
146	Q8BKI2	Trinucleotide repeat-containing gene 6B protein (TNR6B_MOUSE)	Tnrc6b	15	191.845	59.34	0.61	4.42509					Single Protein		Q8BKI2	1	3	3	1	3	1	2	4	100	Doubtful
165	Q8JZQ9	Eukaryotic translation initiation factor 3 subunit B (EIF3B_MOUSE)	Eif3b	5	91.3131	72.23	1.99	8.11155					Single Protein		Q8JZQ9	1	2	2	1	2	1	2	4	100	Doubtful
207	M0QW47	Protein Cdc20b (Fragment) (M0QW47_MOUSE)	Cdc20b	13	6.02603	100	21.82	97.1911					Single Protein		M0QW47	1	1	1	1	1	1	2	6	100	Doubtful
221	Q91XU3	Phosphatidylinositol 5-phosphate 4-kinase type-2 gamma (PI42C_MOUSE)	Pip4k2c	10	47.3061	72.68	6.18	16.1009					Single Protein		Q91XU3	1	1	1	1	1	1	2	3	100	Doubtful
256	P34022	Ran-specific GTPase-activating protein (RANG_MOUSE)	Ranbp1	CHR_MG3833_MG4220_PATCH	23.5817	83.25	5.42	31.6302					Single Protein		P34022	1	1	1	1	1	1	2	2	100	Doubtful
272	D3YWA4	PEST proteolytic signal-containing nuclear protein (D3YWA4_MOUSE)	Pcnp	16	12.089	78.38	11.71	48.1577					Related Proteins	F8WI88, Q3UCC5, Q6P8I4	D3YWA4, F8WI88, Q3UCC5, Q6P8I4	1	4	0	0	4	1	2	6	100	Doubtful
288	B9EJ80	PDZ domain containing 8 (B9EJ80_MOUSE)	Pdzd8	19	127.66	73.58	1.05	5.74786					Single Protein		B9EJ80	1	5	5	1	5	1	2	7	100	Doubtful
289	Q9Z1M8	Protein Red (RED_MOUSE)	Ik	18	65.5758	89.05	1.8	10.2404					Single Protein		Q9Z1M8	1	4	4	1	4	1	2	26	100	Doubtful
21	B7ZC18	Signal transducer and activator of transcription (B7ZC18_MOUSE)	Stat3	11	84.8267	78.09	2.42	4.01918					Related Proteins	P42227	B7ZC18, P42227	1	3	3	1	3	1	1	4	100	Doubtful
26	Q8K224	RNA cytidine acetyltransferase (NAT10_MOUSE)	Nat10	2	115.346	75	1.46	2.98632					Single Protein		Q8K224	1	2	2	1	2	1	1	2	100	Doubtful
45	O70423	Membrane primary amine oxidase (AOC3_MOUSE)	Aoc3	11	84.4803	46.54	1.18	4.94955					Single Protein		O70423	1	1	1	1	1	1	1	1	100	Doubtful
52	Q69ZR9	Protein TASOR (TASOR_MOUSE)	Fam208a	14	181.283	76.21	0.99	1.92284					Single Protein		Q69ZR9	1	3	3	1	3	1	1	7	100	Doubtful
60	D6RIN6	RalBP1-associated Eps domain-containing protein 1 (D6RIN6_MOUSE)	Reps1	10	23.9181	55.91	5.45	18.0592	Oxidation of M(M1)	Oxidation of M(1)			Related Proteins	D3Z2E3, E9Q632, O54916	D3Z2E3, D6RIN6, E9Q632, O54916	1	1	0	0	1	1	1	1	100	Doubtful
75	J3QJV7	Rab GTPase-binding effector protein 1 (J3QJV7_MOUSE)	Rabep1	11	89.7724	84.7	1.67	4.05577					Related Proteins	O35551	J3QJV7, O35551	1	3	0	0	0	0	1	11	100	Doubtful
84	A2ALF2	DnaJ (Hsp40) homolog, subfamily C, member 8 (A2ALF2_MOUSE)	Dnajc8	4	29.7944	77.87	10.67	10.5642					Related Proteins	A2ALF3, D3Z4I5, E9PZT4, Q6NZB0	A2ALF2, A2ALF3, D3Z4I5, E9PZT4, Q6NZB0	1	1	1	1	1	1	1	1	100	Doubtful
91	D3YXM7	RAC-beta serine/threonine-protein kinase (Fragment) (D3YXM7_MOUSE)	Akt2	7	25.598	88.74	5.41	12.0394	Oxidation of M(M120)	Oxidation of M(1)			Related Proteins	D3Z3N2, F8WHG5, Q3TY95, Q60823	D3YXM7, D3Z3N2, F8WHG5, Q3TY95, Q60823	1	1	1	1	1	1	1	56	85	Doubtful
102	A0A0R4J0K2	Cytoskeleton-associated protein 5 (A0A0R4J0K2_MOUSE)	Ckap5	2	223.378	84.49	1.29	1.43542					Related Proteins	A2AGT5, K3W4R5, Z4YL78	A0A0R4J0K2, A2AGT5, K3W4R5, Z4YL78	1	3	3	1	3	1	1	3	100	Doubtful
117	Q8BMQ2	General transcription factor 3C polypeptide 4 (TF3C4_MOUSE)	Gtf3c4	2	91.5543	86.29	1.35	3.27143					Single Protein		Q8BMQ2	1	2	2	1	2	1	1	2	100	Doubtful
132	Q5U4C3	Splicing factor, arginine/serine-rich 19 (SFR19_MOUSE)	Scaf1	7	133.761	68.39	1.91	2.94356					Single Protein		Q5U4C3	1	3	3	1	3	1	1	3	100	Doubtful
140	E9PUD2	Dynamin-1-like protein (E9PUD2_MOUSE)	Dnm1l	16	79.4829	92.42	1.12	3.75387					Related Proteins	Q8K1M6	E9PUD2, Q8K1M6	1	3	3	1	3	1	1	3	100	Doubtful
150	E9Q4D0	Protein Pcsk6 (E9Q4D0_MOUSE)	Pcsk6	7	104.662	72.94	2.11	3.2397	Propionamide of C(C706)	Propionamide of C(1)			Related Proteins	F6XJP7, H3BJL4	E9Q4D0, F6XJP7, H3BJL4	1	2	2	1	2	1	1	97	99.0099	Doubtful
160	Q9Z0P4	Paralemmin-1 (PALM_MOUSE)	Palm	10	41.5888	81.46	3.66	7.88423	Oxidation of M(M1)	Oxidation of M(1)			Single Protein		Q9Z0P4	1	3	3	1	3	1	1	4	100	Doubtful
183	Q64318	Zinc finger E-box-binding homeobox 1 (ZEB1_MOUSE)	Zeb1	18	122.389	58.37	1.7	3.2997					Single Protein		Q64318	1	2	1	1	2	1	1	2	100	Doubtful
196	E9QNH7	Acyl-CoA-binding domain-containing protein 5 (E9QNH7_MOUSE)	Acbd5	2	56.6773	67.58	1.96	6.71546					Related Proteins	Q5XG73, Z4YM84, Z4YN06	E9QNH7, Q5XG73, Z4YM84, Z4YN06	1	1	1	1	1	1	1	1	100	Doubtful
213	P14069	Protein S100-A6 (S10A6_MOUSE)	S100a6	3	10.0443	70.79	30.34	30.0309					Related Proteins	Q545I9	P14069, Q545I9	1	1	1	1	1	1	1	1	100	Doubtful
226	Q8BP27	Swi5-dependent recombination DNA repair protein 1 homolog (SFR1_MOUSE)	Sfr1	19	35.1612	84.33	3.45	9.93589					Single Protein		Q8BP27	1	3	3	1	3	1	1	6	100	Doubtful
232	Q3TRH2	26S proteasome non-ATPase regulatory subunit 12 (Q3TRH2_MOUSE)	Psmd12	11	48.2982	100	2.39	6.39415					Related Proteins	Q9D8W5	Q3TRH2, Q9D8W5	1	1	0	0	1	1	1	1	100	Doubtful
250	D3Z5G4	Zinc finger RNA-binding protein (Fragment) (D3Z5G4_MOUSE)	Zfr	15	25.5933	11.34	4.45	25.6996					Related Proteins	D3Z7V6, O88532	D3Z5G4, D3Z7V6, O88532	1	1	0	0	1	1	1	1	100	Doubtful
253	Q3U4H0	Microtubule-associated protein RP/EB family member 1 (Q3U4H0_MOUSE)	Mapre1	2	29.9972	80.22	5.97	9.97296					Related Proteins	Q61166	Q3U4H0, Q61166	1	1	1	1	1	1	1	1	100	Doubtful
258	Q8CI08	SLAIN motif-containing protein 2 (SLAI2_MOUSE)	Slain2	5	62.3402	68.16	2.58	5.54513					Single Protein		Q8CI08	1	4	4	1	4	1	1	4	100	Doubtful
260	A0A0R4J1E3	Drebrin (A0A0R4J1E3_MOUSE)	Dbn1	13	72.5	45.54	2.72	6.92423					Related Proteins	Q9QXS6	A0A0R4J1E3, Q9QXS6	1	3	3	1	3	1	1	21	100	Doubtful
262	D3Z6P1	Multifunctional protein ADE2 (Fragment) (D3Z6P1_MOUSE)	Paics	5	8.98884	100	12.05	32.2019					Related Proteins	D6RCU8, Q9DCL9	D3Z6P1, D6RCU8, Q9DCL9	1	1	1	1	1	1	1	1	100	Doubtful
282	B2KF76	Double-strand break repair protein MRE11A (Fragment) (B2KF76_MOUSE)	Mre11a	9	22.7734	51.72	6.4	8.73449					Related Proteins	Q61216	B2KF76, Q61216	1	1	0	0	1	1	1	1	100	Doubtful
303	E9QP01	Protein capicua homolog (E9QP01_MOUSE)	Cic	7	163.581	38.59	1.81	2.92424					Related Proteins	Q924A2	E9QP01, Q924A2	1	1	1	1	1	1	1	1	100	Doubtful
22	Q8CDV6	Coiled-coil domain-containing protein 63 (CCD63_MOUSE)	Ccdc63	5	65.2331	89.78	0	0					Related Proteins	A0A0R4J0M8	A0A0R4J0M8, Q8CDV6	0	1	1	0	1	0	0	50	85	Doubtful
57	G3UWP0	Transcription factor RFX3 (G3UWP0_MOUSE)	Rfx3	19	50.5775	53.06	1.75	0					Single Protein		G3UWP0	1	1	1	1	1	1	0	75	85	Doubtful
111	E9Q7L1	Protein Urb2 (E9Q7L1_MOUSE)	Urb2	8	171.509	62.01	0.72	0					Related Proteins	G3UX45	E9Q7L1, G3UX45	1	1	1	1	1	1	0	92	85	Doubtful
122	Q5DTI8	Extended synaptotagmin-3 (ESYT3_MOUSE)	Esyt3	9	100.004	72.05	0	0					Single Protein		Q5DTI8	0	1	1	0	1	0	0	36	85	Doubtful
126	Q3ULM6	SUMO-specific isopeptidase USPL1 (USPL1_MOUSE)	Uspl1	5	118.314	44.26	0	0					Related Proteins	A0A0R4J1P9, D3YW34, E9QLC6	A0A0R4J1P9, D3YW34, E9QLC6, Q3ULM6	0	2	2	0	2	0	0	30	85	Doubtful
167	O88543	COP9 signalosome complex subunit 3 (CSN3_MOUSE)	Cops3	11	47.801	74.7	3.78	0	Oxidation of M(M372, M380)	Oxidation of M(2)			Related Proteins	Q3UQL2	O88543, Q3UQL2	1	1	1	1	1	1	0	99	85	Doubtful
172	Q7TMA2	Zinc finger protein 503 (ZN503_MOUSE)	Znf503		62.9969	38.34	3.99	0					Single Protein		Q7TMA2	1	1	1	1	1	1	0	55	85	Doubtful
198	Q4VC33	Macrophage erythroblast attacher (MAEA_MOUSE)	Maea	5	45.307	92.42	0	0					Single Protein		Q4VC33	0	1	1	0	1	0	0	34	85	Doubtful

## Sheet: BirA#3
#	ID	Description	Gene Name	Chromosome	MW [kDa]	Possible Coverage [%]	Coverage [%]	Spectrum Counting	Confidently Localized Modification Sites	# Confidently Localized Modification Sites	Ambiguously Localized Modification Sites	#Ambiguously Localized Modification Sites	Protein Inference	Secondary Accessions	Protein Group	#Validated Peptides	#Peptides	#Unique	#Validated Unique	#Unique to Group	#Validated Unique to Group	#Validated PSMs	#PSMs	Confidence [%]	Validation
346	E9Q616	Protein Ahnak (E9Q616_MOUSE)	Ahnak	19	603.866	93.56	66.3	95.4122	Oxidation of M(M1, M700, M819, M896, M1021, M1196, M1448, M1767, M1969, M2036, M2103, M2170, M2567, M2821, M3023, M3145, M3273, M3401, M3529, M3783, M4037, M4299, M4501, M5074, M5102); Propionamide of C(C1945, C2012, C2079, C2146, C4201)	Oxidation of M(25); Propionamide of C(5)			Single Protein		E9Q616	235	312	312	235	312	235	3440	4222	100	Confident
321	F7CVJ5	Protein Ahnak2 (Fragment) (F7CVJ5_MOUSE)	Ahnak2	12	115.18	57.37	63.41	74.5459					Single Protein		F7CVJ5	11	14	1	1	1	1	161	192	100	Confident
273	E9PYB0	Protein Ahnak2 (Fragment) (E9PYB0_MOUSE)	Ahnak2	12	182.593	66.01	38.76	29.9338					Single Protein		E9PYB0	9	16	4	0	4	0	156	194	97.6744	Confident
51	P09405	Nucleolin (NUCL_MOUSE)	Ncl	1	76.6768	79.77	24.19	515.719					Single Protein		P09405	18	20	20	18	20	18	115	145	100	Confident
67	D3Z6I7	Protein Cald1 (D3Z6I7_MOUSE)	Cald1	6	63.2973	91.7	30.69	194.716	Oxidation of M(M131)	Oxidation of M(1)			Related Proteins	E9Q0M9, E9QA15, E9QA16, Q8VCQ8	D3Z6I7, E9Q0M9, E9QA15, E9QA16, Q8VCQ8	25	35	0	0	0	0	100	125	100	Confident
292	Q99P72	Reticulon-4 (RTN4_MOUSE)	Rtn4	11	126.535	43.12	14.46	259.549	Oxidation of M(M343)	Oxidation of M(1)			Single Protein		Q99P72	15	22	22	15	22	15	99	132	100	Confident
216	P50446	Keratin, type II cytoskeletal 6A (K2C6A_MOUSE)	Krt6a	15	59.2986	73.24	18.81	274.704					Single Protein		P50446	16	25	5	2	11	7	95	143	100	Confident
318	E9QPD7	Pyruvate carboxylase (E9QPD7_MOUSE)	Pcx	19	129.749	70.91	13.32	251.46					Related Proteins	G5E8R3, Q05920	E9QPD7, G5E8R3, Q05920	14	25	25	14	25	14	90	111	100	Confident
64	Q32P04	Keratin 5 (Q32P04_MOUSE)	Krt5	15	61.7286	66.9	17.93	319.292					Related Proteins	Q922U2	Q32P04, Q922U2	14	23	10	5	10	5	86	113	100	Confident
307	H3BL49	T-complex protein 1 subunit theta (H3BL49_MOUSE)	Cct8	16	53.0492	81.8	28.02	256.726					Related Proteins	P42932, Q3UL22	H3BL49, P42932, Q3UL22	13	22	0	0	0	0	79	110	100	Confident
127	A2A513	Keratin, type I cytoskeletal 10 (A2A513_MOUSE)	Krt10	11	57.0067	59	14.44	673.363	Oxidation of M(M139, M295)	Oxidation of M(2)			Related Proteins	P02535	A2A513, P02535	8	11	9	6	9	6	75	92	100	Confident
92	Q6IFX2	Keratin, type I cytoskeletal 42 (K1C42_MOUSE)	Krt42	11	50.1019	81.64	18.81	656.552	Oxidation of M(M191, M236, M251)	Oxidation of M(3)			Single Protein		Q6IFX2	11	15	5	2	5	2	73	118	100	Confident
143	Q61781	Keratin, type I cytoskeletal 14 (K1C14_MOUSE)	Krt14	11	52.8339	74.79	23.97	205.27	Oxidation of M(M125, M218, M278); Propionamide of C(C395)	Oxidation of M(3); Propionamide of C(1)			Single Protein		Q61781	13	14	1	1	1	1	63	91	100	Confident
26	Q8VDD5	Myosin-9 (MYH9_MOUSE)	Myh9	15	226.232	95	8.11	53.3323					Single Protein		Q8VDD5	15	33	26	12	33	15	60	89	100	Confident
241	Q9QWL7	Keratin, type I cytoskeletal 17 (K1C17_MOUSE)	Krt17	11	48.1321	84.53	24.48	205.673	Oxidation of M(M181, M226); Propionamide of C(C358)	Oxidation of M(2); Propionamide of C(1)			Single Protein		Q9QWL7	13	17	5	3	5	3	59	90	100	Confident
62	A0A0A0MQ79	Protein PRRC2C (A0A0A0MQ79_MOUSE)	Prrc2c	1	310.533	55.94	5.63	50.071					Related Proteins	Q3TLH4, S4R294, S4R2J9	A0A0A0MQ79, Q3TLH4, S4R294, S4R2J9	14	33	0	0	29	13	56	73	100	Confident
122	P20152	Vimentin (VIME_MOUSE)	Vim	2	53.6551	92.7	25.54	301.688					Related Proteins	Q5FWJ3	P20152, Q5FWJ3	11	17	15	10	17	11	55	74	100	Confident
157	B1AU75	Nuclear autoantigenic sperm protein (B1AU75_MOUSE)	Nasp	4	83.9617	64.29	19.92	125.485					Single Protein		B1AU75	14	19	19	14	19	14	55	71	100	Confident
349	A0A0J9YUS5	Eukaryotic translation initiation factor 4 gamma 1 (A0A0J9YUS5_MOUSE)	Eif4g1	16	145.222	67.54	10.82	113.514					Related Proteins	E9PVC5, E9PVC6, E9Q9E1, Q6NZJ6	A0A0J9YUS5, E9PVC5, E9PVC6, E9Q9E1, Q6NZJ6	13	19	0	0	0	0	51	71	100	Confident
224	H3BL37	Treacle protein (H3BL37_MOUSE)	Tcof1	18	138.473	73.08	10.25	55.1677					Related Proteins	O08784	H3BL37, O08784	12	20	0	0	0	0	48	63	99.7222	Confident
4	Q3UGC8	Propionyl-CoA carboxylase alpha chain, mitochondrial (Q3UGC8_MOUSE)	Pcca	14	79.8711	81.63	12.57	198.286					Related Proteins	Q91ZA3	Q3UGC8, Q91ZA3	8	17	17	8	17	8	46	69	100	Confident
396	Q3SYP5	Keratin 16 (Q3SYP5_MOUSE)	Krt16	11	51.5743	76.97	15.35	200.103	Oxidation of M(M117, M255)	Oxidation of M(2)			Related Proteins	Q9Z2K1	Q3SYP5, Q9Z2K1	9	15	10	4	10	4	45	70	100	Confident
298	P04104	Keratin, type II cytoskeletal 1 (K2C1_MOUSE)	Krt1	15	65.5653	62.01	5.18	274.734					Single Protein		P04104	5	5	2	2	3	3	44	51	100	Confident
308	Q6ZQ58	La-related protein 1 (LARP1_MOUSE)	Larp1	11	121.05	76.96	16.98	101.056					Related Proteins	Z4YJT3	Q6ZQ58, Z4YJT3	12	17	17	12	17	12	42	56	100	Confident
180	Q8VED5	Keratin, type II cytoskeletal 79 (K2C79_MOUSE)	Krt79	15	57.5168	78.15	6.4	203.105					Single Protein		Q8VED5	7	8	2	1	2	1	42	52	100	Confident
131	E9Q0F0	Protein Krt78 (E9Q0F0_MOUSE)	Krt78	15	112.194	88.67	1.12	359.378					Single Protein		E9Q0F0	1	2	2	1	2	1	41	42	100	Doubtful
329	H3BIX0	Treacle protein (Fragment) (H3BIX0_MOUSE)	Tcof1	18	106.959	68.84	11.17	53.1954					Related Proteins	H3BL37, O08784	H3BIX0, H3BL37, O08784	10	16	0	0	0	0	40	53	100	Confident
299	E9PYX7	Afadin (E9PYX7_MOUSE)	Mllt4		188.788	75.53	7.46	40.1288					Related Proteins	E9Q9C3, Q9QZQ1	E9PYX7, E9Q9C3, Q9QZQ1	11	20	0	0	0	0	40	50	100	Confident
95	Q8BFW7	Lipoma-preferred partner homolog (LPP_MOUSE)	Lpp	16	65.8479	40.78	14.52	261.528					Single Protein		Q8BFW7	8	13	12	8	12	8	38	54	100	Confident
102	E9QA16	Protein Cald1 (E9QA16_MOUSE)	Cald1	6	61.7995	91.42	9.7	121.843					Related Proteins	F6QLP8, F6RGN9, F6T2Z7, F6ZAW1, Q8VCQ8	E9QA16, F6QLP8, F6RGN9, F6T2Z7, F6ZAW1, Q8VCQ8	9	10	0	0	0	0	37	45	100	Confident
384	A0A0B4J1F2	Microtubule-associated protein (A0A0B4J1F2_MOUSE)	Map4	9	117.157	60.91	12.11	69.1662					Related Proteins	A0A0B4J1M9, P27546	A0A0B4J1F2, A0A0B4J1M9, P27546	9	19	7	2	19	9	36	51	100	Confident
205	A0A0R4J0M9	Deubiquitinating protein VCIP135 (A0A0R4J0M9_MOUSE)	Vcpip1	1	134.358	74.34	8.11	75.1581					Related Proteins	Q8CDG3	A0A0R4J0M9, Q8CDG3	9	17	17	9	17	9	35	44	100	Confident
116	Q9WV92	Band 4.1-like protein 3 (E41L3_MOUSE)	Epb41l3	17	103.274	81.05	10.76	97.6877					Single Protein		Q9WV92	10	21	20	10	21	10	34	55	100	Confident
83	E9Q0M9	Protein Cald1 (E9Q0M9_MOUSE)	Cald1	6	61.6154	91.39	11.42	150.046	Oxidation of M(M137)	Oxidation of M(1)			Related Proteins	E9Q9F3, E9QA16, Q8VCQ8, S4R1T7	E9Q0M9, E9Q9F3, E9QA16, Q8VCQ8, S4R1T7	10	13	0	0	0	0	34	39	100	Confident
153	B1AZ14	Cordon-bleu protein-like 1 (B1AZ14_MOUSE)	Cobll1	2	133.291	67.93	11.44	67.8996					Related Proteins	B1AZ15, Q3UMF0	B1AZ14, B1AZ15, Q3UMF0	11	21	0	0	0	0	33	55	100	Confident
34	A0A0N4SV32	Plasminogen activator inhibitor 1 RNA-binding protein (A0A0N4SV32_MOUSE)	Serbp1	6	39.6209	86.74	20.17	194.848					Related Proteins	Q3UMP4, Q9CY58	A0A0N4SV32, Q3UMP4, Q9CY58	9	15	0	0	15	9	33	47	100	Confident
239	G5E866	Splicing factor 3B subunit 1 (G5E866_MOUSE)	Sf3b1	1	145.738	71.86	7.36	109.719					Related Proteins	Q99NB9	G5E866, Q99NB9	8	11	11	8	11	8	33	38	100	Confident
174	Q9EP71	Ankycorbin (RAI14_MOUSE)	Rai14	15	108.785	86.31	10.01	73.6853					Single Protein		Q9EP71	10	20	20	10	20	10	30	46	100	Confident
21	Q3U2W2	MYB binding protein (P160) 1a, isoform CRA_b (Q3U2W2_MOUSE)	Mybbp1a	11	151.942	80.21	5.06	79.8284					Related Proteins	Q7TPV4	Q3U2W2, Q7TPV4	5	18	18	5	18	5	30	40	100	Confident
196	A0A0U1RPL0	Ataxin-2-like protein (A0A0U1RPL0_MOUSE)	Atxn2l	7	115.195	44.25	10.4	39.7382					Related Proteins	E9Q5Q0, Q3TGG2, Q7TQH0	A0A0U1RPL0, E9Q5Q0, Q3TGG2, Q7TQH0	9	11	0	0	11	9	30	33	100	Confident
104	Q8BGD9	Eukaryotic translation initiation factor 4B (IF4B_MOUSE)	Eif4b	15	68.7992	87.23	13.42	154.978					Single Protein		Q8BGD9	8	11	11	8	11	8	29	48	100	Confident
163	Q60598	Src substrate cortactin (SRC8_MOUSE)	Cttn	7	61.2124	71.79	15.57	242.784					Related Proteins	Q921L6	Q60598, Q921L6	7	11	11	7	11	7	29	42	100	Confident
109	P59325	Eukaryotic translation initiation factor 5 (IF5_MOUSE)	Eif5	12	48.9377	84.38	10.96	303.986					Related Proteins	Q3TQR3	P59325, Q3TQR3	5	11	11	5	11	5	29	37	100	Confident
390	O54988	STE20-like serine/threonine-protein kinase (SLK_MOUSE)	Slk	19	141.37	73.72	7.95	82.5146					Single Protein		O54988	9	16	16	9	16	9	28	41	100	Confident
345	P51125	Calpastatin (ICAL_MOUSE)	Cast	13	84.8706	71.57	18.02	62.7013					Related Proteins	Q8CE80	P51125, Q8CE80	10	16	0	0	16	10	28	37	100	Confident
260	Q62523	Zyxin (ZYX_MOUSE)	Zyx	6	60.5068	44.5	22.7	342.223	Propionamide of C(C376)	Propionamide of C(1)			Related Proteins	Q7TQE2	Q62523, Q7TQE2	9	13	12	9	12	9	28	32	100	Confident
258	A0A0M3HEQ7	Coatomer subunit gamma (A0A0M3HEQ7_MOUSE)	Copg2	6	97.4884	75.75	6.9	145.937					Related Proteins	Q9QXK3	A0A0M3HEQ7, Q9QXK3	5	11	11	5	11	5	27	40	100	Confident
5	A2A6U3	Septin-9 (A2A6U3_MOUSE)	Sept9	11	63.7329	85.49	11.86	140.036					Related Proteins	Q80UG5	A2A6U3, Q80UG5	6	10	10	6	10	6	27	36	100	Confident
128	P05213	Tubulin alpha-1B chain (TBA1B_MOUSE)	Tuba1b	15	50.1196	68.51	7.32	276.893					Related Proteins	P68369, P68373, Q52L87	P05213, P68369, P68373, Q52L87	2	4	0	0	4	2	27	31	100	Confident
228	Q3TTY5	Keratin, type II cytoskeletal 2 epidermal (K22E_MOUSE)	Krt2	15	70.8798	75.67	4.53	126.777					Single Protein		Q3TTY5	4	9	4	2	4	2	25	37	100	Confident
325	O70318	Band 4.1-like protein 2 (E41L2_MOUSE)	Epb41l2	10	109.873	80.16	12.45	70.1618					Single Protein		O70318	11	13	13	11	13	11	25	30	100	Confident
317	Q5F2E7	Nuclear fragile X mental retardation-interacting protein 2 (NUFP2_MOUSE)	Nufip2	11	75.6107	53.18	15.17	155.169					Single Protein		Q5F2E7	8	12	12	8	12	8	23	32	100	Confident
188	A0A0J9YUC1	Eukaryotic translation initiation factor 4 gamma 1 (Fragment) (A0A0J9YUC1_MOUSE)	Eif4g1	16	97.8132	44.22	6.11	108.135					Related Proteins	A0A0J9YUS5, A0A0J9YVC1, E9PVC6, E9Q9E1, Q6NZJ6	A0A0J9YUC1, A0A0J9YUS5, A0A0J9YVC1, E9PVC6, E9Q9E1, Q6NZJ6	6	7	0	0	0	0	23	29	96.9697	Confident
386	Q5SWU9	Acetyl-CoA carboxylase 1 (ACACA_MOUSE)	Acaca	11	265.088	71.04	3.41	37.3413					Single Protein		Q5SWU9	7	18	15	6	18	7	22	48	100	Confident
203	P10126	Elongation factor 1-alpha 1 (EF1A1_MOUSE)	Eef1a1	9	50.0821	55.63	9.96	256.147					Related Proteins	Q58E64	P10126, Q58E64	3	6	6	3	6	3	22	35	100	Confident
198	P60122	RuvB-like 1 (RUVB1_MOUSE)	Ruvbl1	6	50.1823	75.22	19.3	163.683					Related Proteins	Q3U1C2	P60122, Q3U1C2	7	10	10	7	10	7	21	37	100	Confident
370	F2Z3U3	Protein Raph1 (F2Z3U3_MOUSE)	Raph1	1	136.654	57.58	4.66	87.8413					Single Protein		F2Z3U3	5	10	10	5	10	5	21	30	100	Confident
89	Q61029	Lamina-associated polypeptide 2, isoforms beta/delta/epsilon/gamma (LAP2B_MOUSE)	Tmpo	10	50.3421	85.4	10.62	167.762					Single Protein		Q61029	4	10	4	1	4	1	21	29	100	Confident
363	F7DBB3	Protein Ahnak2 (Fragment) (F7DBB3_MOUSE)	Ahnak2	12	166.388	54.95	4.44	47.6356					Related Proteins	Q3URZ6	F7DBB3, Q3URZ6	7	12	12	7	12	7	21	29	100	Confident
50	E9Q5C9	Protein Nolc1 (E9Q5C9_MOUSE)	Nolc1	19	73.6543	82.05	9.83	134.101					Single Protein		E9Q5C9	6	8	8	6	8	6	21	23	100	Confident
2	O35691	Pinin (PININ_MOUSE)	Pnn	12	82.3864	79.59	6.07	115.846					Related Proteins	Q3TUQ5	O35691, Q3TUQ5	5	11	11	5	11	5	20	34	100	Confident
151	Q569Z5	Probable ATP-dependent RNA helicase DDX46 (DDX46_MOUSE)	Ddx46	13	117.376	94.19	5.14	31.9					Single Protein		Q569Z5	5	11	0	0	0	0	19	33	96.9697	Confident
125	A0A0G2JDV6	Ubiquitin associated protein 2-like, isoform CRA_g (A0A0G2JDV6_MOUSE)	Ubap2l	3	112.353	32.15	6.19	145.567					Related Proteins	A0A0H2UH17, Q80X50	A0A0G2JDV6, A0A0H2UH17, Q80X50	6	8	0	0	8	6	19	30	100	Confident
88	Q61033	Lamina-associated polypeptide 2, isoforms alpha/zeta (LAP2A_MOUSE)	Tmpo	10	75.1223	83.69	7.07	88.9061					Single Protein		Q61033	4	7	1	1	1	1	19	25	100	Confident
342	B1AUX2	Host cell factor 1 (B1AUX2_MOUSE)	Hcfc1	X	214.917	33.68	4.45	85.1863					Related Proteins	Q61191	B1AUX2, Q61191	7	9	9	7	9	7	19	21	100	Confident
280	E9Q3W4	Plectin (E9Q3W4_MOUSE)	Plec	15	498.8	91.68	0.5	3.1471					Related Proteins	Q9QXS1	E9Q3W4, Q9QXS1	2	29	29	2	29	2	18	41	100	Confident
192	F8WHR6	Probable ATP-dependent RNA helicase DDX46 (F8WHR6_MOUSE)	Ddx46	13	116.933	91.93	5.16	32.0282					Related Proteins	Q569Z5	F8WHR6, Q569Z5	5	10	0	0	0	0	18	30	99.7207	Confident
120	A2APY6	ESF1 homolog (A2APY6_MOUSE)	Esf1	2	97.9877	77.75	6.15	52.2031					Related Proteins	Q3V1V3	A2APY6, Q3V1V3	5	10	10	5	10	5	18	29	100	Confident
13	E9Q3G8	Protein Nup153 (E9Q3G8_MOUSE)	Nup153	13	151.914	49.38	4.51	51.0828					Single Protein		E9Q3G8	5	9	9	5	9	5	18	22	100	Confident
387	A0A087WP83	Vigilin (A0A087WP83_MOUSE)	Hdlbp	1	134.129	84.74	5	26.552					Related Proteins	Q3U4Z7, Q8VDJ3	A0A087WP83, Q3U4Z7, Q8VDJ3	5	16	0	0	16	5	17	34	100	Confident
52	B9EHJ3	Tight junction protein ZO-1 (B9EHJ3_MOUSE)	Tjp1	7	188.736	69.08	5.4	29.995					Related Proteins	P39447	B9EHJ3, P39447	7	11	0	0	0	0	17	25	99.723	Confident
320	Q6NV99	Protein Haus6 (Q6NV99_MOUSE)	Haus6	4	105.539	77.06	4.18	56.7364					Single Protein		Q6NV99	3	13	13	3	13	3	16	30	100	Confident
269	A2APB8	Targeting protein for Xklp2 (TPX2_MOUSE)	Tpx2	2	85.8411	95.03	8.59	77.0898					Single Protein		A2APB8	6	12	12	6	12	6	16	28	100	Confident
281	Q9ERU9	E3 SUMO-protein ligase RanBP2 (RBP2_MOUSE)	Ranbp2	10	340.907	75.76	2.98	16.4878					Single Protein		Q9ERU9	6	16	16	6	16	6	16	28	100	Confident
220	Q9D0I9	Arginine--tRNA ligase, cytoplasmic (SYRC_MOUSE)	Rars	11	75.6251	87.12	7.12	144.686					Single Protein		Q9D0I9	4	9	9	4	9	4	16	24	100	Confident
353	A0A0R4J1E2	Elongation factor 1-delta (A0A0R4J1E2_MOUSE)	Eef1d	15	72.8856	70	5.91	43.9388					Related Proteins	A0A0R4J1L2, D3YUQ9, D3YZT9, D3Z7N2, E9QN08, F6ZFU0, P57776, Q80T06, Q91VK2	A0A0R4J1E2, A0A0R4J1L2, D3YUQ9, D3YZT9, D3Z7N2, E9QN08, F6ZFU0, P57776, Q80T06, Q91VK2	4	9	0	0	9	4	16	24	100	Confident
309	Q8BX02	KN motif and ankyrin repeat domain-containing protein 2 (KANK2_MOUSE)	Kank2	9	90.1896	65.01	6.64	100.772					Single Protein		Q8BX02	4	7	7	4	7	4	16	21	100	Confident
301	E9PVX6	Protein Mki67 (E9PVX6_MOUSE)	Mki67	7	350.65	75.64	2.61	14.2782					Single Protein		E9PVX6	6	22	22	6	22	6	15	35	100	Confident
19	P47713	Cytosolic phospholipase A2 (PA24A_MOUSE)	Pla2g4a	1	85.1676	57.49	6.82	126.589	Propionamide of C(C151)	Propionamide of C(1)			Related Proteins	Q3UMQ1, Q9DBX5	P47713, Q3UMQ1, Q9DBX5	5	9	9	5	9	5	15	26	100	Confident
383	Q3U1S6	Cold shock domain-containing protein E1 (Q3U1S6_MOUSE)	Csde1	3	88.7348	77.69	5.26	99.1455					Related Proteins	Q8JZN2, Q91W50	Q3U1S6, Q8JZN2, Q91W50	4	9	9	4	9	4	15	23	100	Confident
99	Q62448	Eukaryotic translation initiation factor 4 gamma 2 (IF4G2_MOUSE)	Eif4g2	7	102.041	73.07	5.52	54.9495					Single Protein		Q62448	4	9	1	1	9	4	15	22	100	Confident
168	H3BKG2	T-complex protein 1 subunit theta (Fragment) (H3BKG2_MOUSE)	Cct8	16	17.2449	63.29	12.66	853.301					Related Proteins	H3BLL1, P42932, Q3UL22	H3BKG2, H3BLL1, P42932, Q3UL22	2	3	0	0	0	0	15	21	100	Confident
20	Q8BJW6	Eukaryotic translation initiation factor 2A (EIF2A_MOUSE)	Eif2a	3	64.3628	69.88	12.91	86.2617					Single Protein		Q8BJW6	5	9	9	5	9	5	14	25	100	Confident
395	Q9Z277	Tyrosine-protein kinase BAZ1B (BAZ1B_MOUSE)	Baz1b	5	170.544	87.02	2.77	34.2619					Single Protein		Q9Z277	4	12	12	4	12	4	14	19	100	Confident
18	Q9JLI8	Squamous cell carcinoma antigen recognized by T-cells 3 (SART3_MOUSE)	Sart3	5	109.55	77.13	4.47	80.7068					Single Protein		Q9JLI8	4	6	6	4	6	4	14	18	100	Confident
22	A2AMY5	Ubiquitin-associated protein 2 (A2AMY5_MOUSE)	Ubap2	4	117.763	39.26	3.8	153.008	Oxidation of M(M18)	Oxidation of M(1)			Related Proteins	Q91VX2	A2AMY5, Q91VX2	4	5	5	4	5	4	14	15	100	Confident
296	A0A0N4SW73	Rab11 family-interacting protein 5 (A0A0N4SW73_MOUSE)	Rab11fip5	6	139.47	49.92	3.11	53.0505					Related Proteins	Q8R361	A0A0N4SW73, Q8R361	3	7	7	3	7	3	13	18	100	Confident
284	B2M1R6	Heterogeneous nuclear ribonucleoprotein K (B2M1R6_MOUSE)	Hnrnpk	13	48.5322	78.86	5	169.426					Related Proteins	H3BLL4, P61979	B2M1R6, H3BLL4, P61979	2	5	0	0	0	0	13	16	100	Confident
46	E9PZD2	MICAL-like protein 2 (E9PZD2_MOUSE)	Micall2	5	98.7322	83.05	5.08	57.5845					Related Proteins	Q3TN34	E9PZD2, Q3TN34	3	7	7	3	7	3	13	15	100	Confident
80	Q7TSH3	Zinc finger protein 516 (ZN516_MOUSE)	Znf516		124.71	81.16	5.27	50.2256					Single Protein		Q7TSH3	5	7	7	5	7	5	13	15	100	Confident
283	Q9ERG0	LIM domain and actin-binding protein 1 (LIMA1_MOUSE)	Lima1	15	84.0081	76.89	8.76	62.4569					Single Protein		Q9ERG0	5	9	7	4	9	5	12	22	100	Confident
253	Q3UH70	Bromodomain-containing protein 4 (Q3UH70_MOUSE)	Brd4	17	155.954	43.9	2.5	81.2245					Related Proteins	Q9ESU6	Q3UH70, Q9ESU6	3	6	4	2	6	3	12	18	100	Confident
266	A0A0U1RPW2	Tight junction protein ZO-1 (A0A0U1RPW2_MOUSE)	Tjp1	7	127.172	81.56	5.67	21.0827					Related Proteins	B9EHJ3, P39447	A0A0U1RPW2, B9EHJ3, P39447	5	8	0	0	0	0	12	18	100	Confident
305	Q8CI51	PDZ and LIM domain protein 5 (PDLI5_MOUSE)	Pdlim5	3	63.2591	62.94	7.61	68.33					Single Protein		Q8CI51	3	8	2	1	8	3	12	18	100	Confident
81	Q80U93	Nuclear pore complex protein Nup214 (NU214_MOUSE)	Nup214	2	212.847	36.02	2.4	34.8196					Single Protein		Q80U93	4	8	8	4	8	4	12	16	100	Confident
356	B7FAU9	Filamin, alpha (B7FAU9_MOUSE)	Flna	X	280.325	60.93	0	0					Related Proteins	B7FAV1, Q8BTM8	B7FAU9, B7FAV1, Q8BTM8	0	11	10	0	10	0	11	22	99.7214	Doubtful
341	Q3UJB0	Protein Sf3b2 (Q3UJB0_MOUSE)	Sf3b2	19	98.1368	66.17	5.01	75.3003					Single Protein		Q3UJB0	4	9	9	4	9	4	11	20	100	Confident
262	Q3UV17	Keratin, type II cytoskeletal 2 oral (K22O_MOUSE)	Krt76	15	62.806	81.14	3.37	95.7235					Single Protein		Q3UV17	2	6	1	1	1	1	11	16	100	Confident
113	D3YZC9	Splicing factor 1 (D3YZC9_MOUSE)	Sf1	CHR_MG4249_PATCH	61.7169	52.54	7.53	163.47					Related Proteins	D3YZD0, E9Q4Q2, Q64213	D3YZC9, D3YZD0, E9Q4Q2, Q64213	3	4	4	3	4	3	11	14	100	Confident
178	Q9JLV1	BAG family molecular chaperone regulator 3 (BAG3_MOUSE)	Bag3	7	61.8222	66.72	7.28	122.956					Single Protein		Q9JLV1	3	5	5	3	5	3	11	14	100	Confident
158	Q8K4Z5	Splicing factor 3A subunit 1 (SF3A1_MOUSE)	Sf3a1	11	88.4894	69.79	2.65	89.0938					Single Protein		Q8K4Z5	2	10	10	2	10	2	10	22	100	Confident
182	Q99KG3	RNA-binding protein 10 (RBM10_MOUSE)	Rbm10	X	103.43	64.3	3.66	90.0657					Single Protein		Q99KG3	3	8	8	3	8	3	10	20	100	Doubtful
303	Q9CT10	Ran-binding protein 3 (RANB3_MOUSE)	Ranbp3	17	52.5407	60.49	11.41	101.944					Single Protein		Q9CT10	4	8	8	4	8	4	10	16	100	Confident
235	Q60838	Segment polarity protein dishevelled homolog DVL-2 (DVL2_MOUSE)	Dvl2	11	78.8115	51.49	5.43	74.6702					Single Protein		Q60838	3	8	6	2	8	3	10	15	100	Confident
381	Q810A7	ATP-dependent RNA helicase DDX42 (DDX42_MOUSE)	Ddx42	11	101.902	73.3	3.66	62.3596					Single Protein		Q810A7	3	6	6	3	6	3	10	15	100	Confident
60	Q9JIH2	Nuclear pore complex protein Nup50 (NUP50_MOUSE)	Nup50	15	49.4546	69.96	8.58	153.967					Single Protein		Q9JIH2	3	4	4	3	4	3	10	13	100	Confident
107	E9Q4P0	KxDL motif-containing protein 1 (Fragment) (E9Q4P0_MOUSE)	Kxd1	8	22.2196	100	15.03	300.519					Related and Unrelated Proteins	A0A0A6YW67, E9Q5F6, E9Q9J0, E9QNP0, J3QK04, P0CG49, P0CG50, P62983, P62984, Q5SX22, Q66JP1	A0A0A6YW67, E9Q4P0, E9Q5F6, E9Q9J0, E9QNP0, J3QK04, P0CG49, P0CG50, P62983, P62984, Q5SX22, Q66JP1	2	4	4	2	4	2	10	13	100	Confident
123	E9QAS4	Chromodomain-helicase-DNA-binding protein 4 (E9QAS4_MOUSE)	Chd4	6	216.234	70.77	1.21	31.251					Related Proteins	E9QAS5, Q6PDQ2	E9QAS4, E9QAS5, Q6PDQ2	2	4	0	0	0	0	10	13	99.4885	Confident
186	B7ZC50	Heat shock protein HSP 90-alpha (Fragment) (B7ZC50_MOUSE)	Hsp90aa1	12	22.3721	64.68	12.44	104.593					Related Proteins	P07901, P11499, Q71LX8, Q80Y52	B7ZC50, P07901, P11499, Q71LX8, Q80Y52	2	4	0	0	0	0	10	13	99.729	Doubtful
57	P49312	Heterogeneous nuclear ribonucleoprotein A1 (ROA1_MOUSE)	Hnrnpa1	15	34.1753	78.75	7.81	189.278					Related Proteins	Q5EBP8	P49312, Q5EBP8	3	3	3	3	3	3	10	11	100	Confident
355	E9Q0Y4	Signal-induced proliferation-associated protein 1 (E9Q0Y4_MOUSE)	Sipa1	19	112.155	64.64	6.07	58.2915					Related Proteins	P46062	E9Q0Y4, P46062	5	5	5	5	5	5	10	10	100	Confident
96	P58252	Elongation factor 2 (EF2_MOUSE)	Eef2	10	95.2529	72.03	2.21	40.3499					Single Protein		P58252	2	9	9	2	9	2	9	19	100	Confident
121	E9Q8K8	Zinc finger CCCH domain-containing protein 4 (E9Q8K8_MOUSE)	Zc3h4	7	135.937	52.51	2.79	49.1901					Related Proteins	Q6ZPZ3	E9Q8K8, Q6ZPZ3	2	7	7	2	7	2	9	15	100	Confident
141	G3UX48	Protein PRRC2A (G3UX48_MOUSE)	Prrc2a	17	219.329	60.17	2.03	23.4673					Related Proteins	Q7TSC1	G3UX48, Q7TSC1	3	10	8	2	8	2	9	15	100	Confident
279	Q5SQ20	Pescadillo homolog (Q5SQ20_MOUSE)	Pes1	11	68.1882	71.26	3.57	94.725					Related Proteins	Q9EQ61	Q5SQ20, Q9EQ61	2	5	5	2	5	2	9	13	100	Confident
77	Q922U1	U4/U6 small nuclear ribonucleoprotein Prp3 (PRPF3_MOUSE)	Prpf3	3	77.4069	79.65	3.66	65.0793					Single Protein		Q922U1	2	5	5	2	5	2	9	12	100	Confident
115	P97351	40S ribosomal protein S3a (RS3A_MOUSE)	Rps3a		29.8657	100	8.71	219.697					Related Proteins	Q564F3	P97351, Q564F3	2	3	3	2	3	2	9	11	100	Confident
213	E9Q0C3	Heat shock protein HSP 90-beta (Fragment) (E9Q0C3_MOUSE)	Hsp90ab1	17	18.9002	78.26	13.04	265.568					Related Proteins	P11499, Q71LX8	E9Q0C3, P11499, Q71LX8	2	3	0	0	0	0	9	11	100	Confident
227	E9Q852	Afadin (E9Q852_MOUSE)	Mllt4		204.399	75.57	1.55	11.8373					Related Proteins	E9Q9C3, F7C3I9, Q9QZQ1	E9Q852, E9Q9C3, F7C3I9, Q9QZQ1	2	4	0	0	0	0	9	11	96.9697	Confident
42	D3Z5I1	Zinc finger CCCH-type antiviral protein 1 (D3Z5I1_MOUSE)	Zc3hav1	6	112.461	70.68	2.81	33.5815					Related Proteins	Q3UPF5	D3Z5I1, Q3UPF5	2	3	0	0	3	2	9	10	100	Confident
225	Q9DBG5	Perilipin-3 (PLIN3_MOUSE)	Plin3	17	47.233	58.58	6.41	91.8854					Single Protein		Q9DBG5	2	3	3	2	3	2	9	9	100	Confident
76	Q6A028	Switch-associated protein 70 (SWP70_MOUSE)	Swap70	7	68.9525	100	1.71	15.2531					Single Protein		Q6A028	1	10	10	1	10	1	8	20	100	Doubtful
184	Q8VE88	Protein FAM114A2 (F1142_MOUSE)	Fam114a2	11	54.0114	71.43	8.05	117.409					Single Protein		Q8VE88	2	4	4	2	4	2	8	18	100	Confident
37	P63017	Heat shock cognate 71 kDa protein (HSP7C_MOUSE)	Hspa8	9	70.8272	66.56	3.72	30.9293					Related Proteins	Q504P4	P63017, Q504P4	2	7	5	1	7	2	8	16	100	Confident
201	P52480	Pyruvate kinase PKM (KPYM_MOUSE)	Pkm	9	57.808	80.98	2.07	124.923					Single Protein		P52480	1	4	4	1	4	1	8	16	100	Doubtful
397	Q8VEK3	Heterogeneous nuclear ribonucleoprotein U (HNRPU_MOUSE)	Hnrnpu	CHR_MG4281_PATCH	87.8627	60.88	2.88	62.6182					Related Proteins	G3XA10	G3XA10, Q8VEK3	3	8	8	3	8	3	8	16	100	Confident
249	Q9D0A3	Arpin (ARPIN_MOUSE)	Arpin	7	25.1775	69.47	8.85	266.723					Single Protein		Q9D0A3	2	4	4	2	4	2	8	13	100	Confident
392	E9Q066	La-related protein 4 (E9Q066_MOUSE)	Larp4	15	79.5523	55.85	6.41	81.2326					Related Proteins	G3X9Q6, Q8BWW4	E9Q066, G3X9Q6, Q8BWW4	3	6	6	3	6	3	8	13	100	Confident
212	Q9Z103	Activity-dependent neuroprotector homeobox protein (ADNP_MOUSE)	Adnp	2	124.229	73.47	2.89	41.8503					Single Protein		Q9Z103	3	4	4	3	4	3	8	12	100	Confident
286	E9PX27	Heat shock protein HSP 90-beta (E9PX27_MOUSE)	Hsp90ab1	17	12.9498	68.75	19.64	231.769					Related Proteins	P11499, Q71LX8	E9PX27, P11499, Q71LX8	2	3	0	0	0	0	8	12	96.9697	Confident
290	A0A0A6YXG6	Transgelin-2 (Fragment) (A0A0A6YXG6_MOUSE)	Tagln2	1	10.3222	100	26.67	272.65					Related Proteins	Q9WVA4	A0A0A6YXG6, Q9WVA4	2	4	0	0	0	0	8	11	100	Confident
324	Q6PIU9	Uncharacterized protein FLJ45252 homolog (YJ005_MOUSE)			37.6813	66.38	7.06	265.794					Single Protein		Q6PIU9	2	3	3	2	3	2	8	11	100	Confident
382	D3Z3F8	Spartin (D3Z3F8_MOUSE)	Spg20	3	63.0407	65.46	5.33	43.9395					Related Proteins	Q8R1X6	D3Z3F8, Q8R1X6	3	6	0	0	6	3	8	11	100	Confident
10	A0A0R4J1F8	WD repeat and HMG-box DNA-binding protein 1 (A0A0R4J1F8_MOUSE)	Wdhd1	14	120.27	65.96	2.87	43.7406					Related Proteins	E9QPB3, P59328	A0A0R4J1F8, E9QPB3, P59328	3	5	5	3	5	3	8	10	100	Confident
65	Q8R5H1	Ubiquitin carboxyl-terminal hydrolase 15 (UBP15_MOUSE)	Usp15	10	112.254	71.76	2.55	66.3427					Single Protein		Q8R5H1	2	4	4	2	4	2	8	10	100	Doubtful
328	Q5SUH6	Clathrin interactor 1 (Q5SUH6_MOUSE)	Clint1	11	69.7147	48.83	5.77	61.285					Related Proteins	Q5SUH7, Q99KN9	Q5SUH6, Q5SUH7, Q99KN9	2	3	0	0	3	2	8	10	100	Doubtful
348	Q9Z315	U4/U6.U5 tri-snRNP-associated protein 1 (SNUT1_MOUSE)	Sart1	19	90.8304	87.22	6.7	54.9024					Single Protein		Q9Z315	4	5	5	4	5	4	8	9	100	Confident
300	E9Q3D6	Heat shock protein HSP 90-beta (Fragment) (E9Q3D6_MOUSE)	Hsp90ab1	17	22.4682	100	7.41	75.5394					Related Proteins	P07901, P11499, Q71LX8, Q80Y52, Q9CQN1	E9Q3D6, P07901, P11499, Q71LX8, Q80Y52, Q9CQN1	1	1	0	0	0	0	8	8	100	Doubtful
256	A0A140T8S5	Chromosome alignment-maintaining phosphoprotein 1 (Fragment) (A0A140T8S5_MOUSE)	Champ1	8	70.6674	67.68	3.05	57.8348					Related Proteins	Q8K327	A0A140T8S5, Q8K327	2	10	10	2	10	2	7	15	100	Confident
23	O08715	A-kinase anchor protein 1, mitochondrial (AKAP1_MOUSE)	Akap1	11	92.1372	49.71	2.57	73.2736					Single Protein		O08715	2	6	6	2	6	2	7	14	100	Confident
101	H7BX26	Centrosomal protein of 170 kDa (H7BX26_MOUSE)	Cep170	1	173.84	83.9	2.41	28.8773					Related Proteins	Q6A065	H7BX26, Q6A065	3	6	6	3	6	3	7	13	100	Confident
312	P70279	Surfeit locus protein 6 (SURF6_MOUSE)	Surf6	2	41.2095	100	9.01	100.542					Related Proteins	Q3V1X4	P70279, Q3V1X4	3	7	7	3	7	3	7	13	100	Confident
74	E9Q0U7	Heat shock protein 105 kDa (E9Q0U7_MOUSE)	Hsph1	5	91.62	87.88	2.33	35.7878					Related Proteins	Q61699	E9Q0U7, Q61699	2	5	5	2	5	2	7	12	100	Doubtful
155	A2API8	A-kinase anchor protein 2 (A2API8_MOUSE)	Akap2	4	101.536	52.99	2.28	39.8575					Related and Unrelated Proteins	F7AA26, O54931	A2API8, F7AA26, O54931	2	7	0	0	0	0	7	12	100	Confident
229	B2RSC8	E3 ubiquitin-protein ligase NEDD4 (B2RSC8_MOUSE)	Nedd4	9	102.642	66.29	2.71	51.9539					Related Proteins	P46935	B2RSC8, P46935	2	5	5	2	5	2	7	12	100	Confident
243	Q91ZW3	SWI/SNF-related matrix-associated actin-dependent regulator of chromatin subfamily A member 5 (SMCA5_MOUSE)	Smarca5	8	121.55	80.97	3.52	37.7958					Single Protein		Q91ZW3	3	8	7	3	8	3	7	12	100	Confident
369	Q8CGF7	Transcription elongation regulator 1 (TCRG1_MOUSE)	Tcerg1	18	123.71	65.82	1.91	40.4544					Single Protein		Q8CGF7	2	7	7	2	7	2	7	12	100	Confident
79	B8JK33	Heterogeneous nuclear ribonucleoprotein M (B8JK33_MOUSE)	Hnrnpm	17	68.1166	81.88	2.5	31.3091					Related Proteins	B8JK32, Q9D0E1	B8JK32, B8JK33, Q9D0E1	1	6	0	0	6	1	7	11	100	Doubtful
110	O70400	PDZ and LIM domain protein 1 (PDLI1_MOUSE)	Pdlim1	19	35.7519	74.01	4.28	90.4367					Related Proteins	S4R1V0	O70400, S4R1V0	1	2	0	0	2	1	7	11	100	Doubtful
135	Q3TM10	HN1-like protein (Q3TM10_MOUSE)	Hn1l		20.0079	74.21	14.74	164.373					Related Proteins	Q6PGH2	Q3TM10, Q6PGH2	2	5	5	2	5	2	7	11	100	Confident
197	G3UYG6	PERQ amino acid-rich with GYF domain-containing protein 2 (G3UYG6_MOUSE)	Gigyf2	1	148.488	66.15	1.79	21.045					Related Proteins	Q6Y7W8	G3UYG6, Q6Y7W8	2	5	0	0	0	0	7	11	96.9697	Confident
47	A0A140LIT9	Microtubule-associated protein 6 (A0A140LIT9_MOUSE)	Map6	7	74.4956	85.21	4.84	50.7715					Related Proteins	Q7TSJ2	A0A140LIT9, Q7TSJ2	2	6	6	2	6	2	7	10	100	Confident
357	Q3UZ39	Leucine-rich repeat flightless-interacting protein 1 (LRRF1_MOUSE)	Lrrfip1	1	79.2012	70.37	4.25	48.5705					Single Protein		Q3UZ39	2	5	5	2	5	2	7	10	100	Confident
195	B2RTK3	Histone H2B (B2RTK3_MOUSE)	Hist1h2bm	13	13.9276	100	8.73	495.727					Related Proteins	B2RVD5, P10853, P10854, P70696, Q64475, Q64478, Q64524, Q64525, Q6ZWY9, Q8CBB6, Q8CGP0, Q8CGP1, Q8CGP2, Q9D2U9	B2RTK3, B2RVD5, P10853, P10854, P70696, Q64475, Q64478, Q64524, Q64525, Q6ZWY9, Q8CBB6, Q8CGP0, Q8CGP1, Q8CGP2, Q9D2U9	1	2	2	1	2	1	7	8	100	Doubtful
238	B7ZC49	Heat shock protein HSP 90-alpha (Fragment) (B7ZC49_MOUSE)	Hsp90aa1	12	11.7038	61.17	12.62	212.455					Related Proteins	B7ZC50, P07901, P11499, Q71LX8, Q80Y52	B7ZC49, B7ZC50, P07901, P11499, Q71LX8, Q80Y52	1	2	0	0	0	0	7	7	100	Doubtful
361	Q8CH02	SURP and G-patch domain-containing protein 1 (SUGP1_MOUSE)	Sugp1	8	72.6035	80.56	3.11	66.9232					Single Protein		Q8CH02	2	3	3	2	3	2	7	7	100	Confident
245	P14873	Microtubule-associated protein 1B (MAP1B_MOUSE)	Map1b	13	270.089	64.33	1.34	15.0061					Single Protein		P14873	3	7	7	3	7	3	6	17	100	Confident
35	P26039	Talin-1 (TLN1_MOUSE)	Tln1	4	269.653	68.87	0.94	14.6624					Single Protein		P26039	2	10	10	2	10	2	6	14	100	Confident
7	A2AAN2	Signal recognition particle subunit SRP68 (A2AAN2_MOUSE)	Srp68	11	65.9118	78.02	8.69	78.2727					Related Proteins	Q8BMA6	A2AAN2, Q8BMA6	3	6	6	3	6	3	6	11	100	Confident
43	A0A087WNW3	Kinectin (A0A087WNW3_MOUSE)	Ktn1	14	143.059	89.09	2.73	11.6282					Related Proteins	A0A087WP14, A0A087WP48, A0A087WP85, A0A087WPW5, A0A087WPX0, A0A087WQ25, A0A087WQD0, A0A087WQF8, A0A087WQG4, A0A087WQI3, A0A087WQQ5, A0A087WRS1, A0A087WS04, A0A087WS23, A0A087WS29, F8VQC7, Q61595	A0A087WNW3, A0A087WP14, A0A087WP48, A0A087WP85, A0A087WPW5, A0A087WPX0, A0A087WQ25, A0A087WQD0, A0A087WQF8, A0A087WQG4, A0A087WQI3, A0A087WQQ5, A0A087WRS1, A0A087WS04, A0A087WS23, A0A087WS29, F8VQC7, Q61595	3	6	0	0	6	3	6	11	100	Confident
169	P99024	Tubulin beta-5 chain (TBB5_MOUSE)	Tubb5	17	49.639	54.5	4.5	83.654					Single Protein		P99024	2	4	2	1	4	2	6	11	100	Confident
189	Q9JLQ0	CD2-associated protein (CD2AP_MOUSE)	Cd2ap	17	70.4069	82.73	3.77	64.6601					Single Protein		Q9JLQ0	2	5	5	2	5	2	6	11	100	Confident
268	B2RTM0	Histone H4 (B2RTM0_MOUSE)	Hist2h4	3	11.3604	100	21.36	346.528					Related Proteins	P62806	B2RTM0, P62806	2	3	3	2	3	2	6	11	99.7238	Doubtful
314	A0A0G2JDZ9	Ankyrin repeat domain-containing protein 17 (A0A0G2JDZ9_MOUSE)	Ankrd17	5	263.502	43.14	0.92	20.0219					Related Proteins	E9Q804, E9QKG6, Q99NH0	A0A0G2JDZ9, E9Q804, E9QKG6, Q99NH0	2	6	0	0	0	0	6	10	95.5556	Doubtful
372	Q9D281	Protein Noxp20 (NXP20_MOUSE)	Fam114a1	5	60.9749	59.93	4.04	113.525					Single Protein		Q9D281	2	2	2	2	2	2	6	10	100	Doubtful
33	P49717	DNA replication licensing factor MCM4 (MCM4_MOUSE)	Mcm4	16	96.6756	68.68	2.9	40.7713					Related Proteins	Q542F4	P49717, Q542F4	2	4	4	2	4	2	6	9	100	Confident
68	A0A087WQA0	Bcl-2-associated transcription factor 1 (A0A087WQA0_MOUSE)	Bclaf1	10	86.1584	95.87	2.8	62.0521					Related Proteins	A0A087WRN1, F8WI22, Q8K019	A0A087WQA0, A0A087WRN1, F8WI22, Q8K019	2	5	5	2	5	2	6	9	100	Doubtful
330	P46061	Ran GTPase-activating protein 1 (RAGP1_MOUSE)	Rangap1	15	63.4914	62.82	3.9	95.3775					Single Protein		P46061	2	5	5	2	5	2	6	9	100	Confident
339	B1ATY1	Actin, cytoplasmic 2 (B1ATY1_MOUSE)	Actg1	11	16.7233	69.93	15.69	233.283					Related Proteins	B2RRX1, E9Q1F2, F8WGM8, P60710, P63260, Q4KL81	B1ATY1, B2RRX1, E9Q1F2, F8WGM8, P60710, P63260, Q4KL81	2	3	0	0	0	0	6	9	100	Confident
39	G3UY38	Heterogeneous nuclear ribonucleoprotein L (G3UY38_MOUSE)	Hnrnpl	7	50.5325	55.26	3.73	144.96					Related Proteins	G5E924, Q8R081	G3UY38, G5E924, Q8R081	2	4	4	2	4	2	6	8	97.561	Confident
132	Q5SQB0	Nucleophosmin (Q5SQB0_MOUSE)	Npm1	11	29.5062	67.8	8.33	176.695					Related Proteins	Q5SQB5, Q5SQB7, Q61937, Q9DAY9	Q5SQB0, Q5SQB5, Q5SQB7, Q61937, Q9DAY9	2	3	0	0	3	2	6	8	100	Confident
148	G3UWR2	PERQ amino acid-rich with GYF domain-containing protein 2 (G3UWR2_MOUSE)	Gigyf2	1	129.561	68	2.05	23.1568					Related Proteins	G3UYG6, Q6Y7W8	G3UWR2, G3UYG6, Q6Y7W8	2	4	0	0	0	0	6	8	100	Confident
332	Q3TM89	PEST proteolytic signal-containing nuclear protein (Q3TM89_MOUSE)	Pcnp	16	15.5519	83.67	10.88	303.506					Related Proteins	Q3UCC5, Q6P8I4	Q3TM89, Q3UCC5, Q6P8I4	1	3	0	0	0	0	6	8	100	Doubtful
133	A0A0R4J0K2	Cytoskeleton-associated protein 5 (A0A0R4J0K2_MOUSE)	Ckap5	2	223.378	82.25	1.24	8.38636					Related Proteins	A2AGT5, K3W4R5, Z4YL78	A0A0R4J0K2, A2AGT5, K3W4R5, Z4YL78	2	5	0	0	5	2	6	7	100	Confident
219	Q6P5D8	Structural maintenance of chromosomes flexible hinge domain-containing protein 1 (SMHD1_MOUSE)	Smchd1	17	225.506	78.28	1.64	17.8564					Single Protein		Q6P5D8	3	3	3	3	3	3	6	7	100	Confident
276	A0A0A0MQ98	Probable JmjC domain-containing histone demethylation protein 2C (A0A0A0MQ98_MOUSE)	Jmjd1c	CHR_MG3530_PATCH	281.363	68.74	0.83	8.37849					Related Proteins	G3UYW3, G3UZM1, Q69ZK6	A0A0A0MQ98, G3UYW3, G3UZM1, Q69ZK6	2	3	0	0	3	2	6	6	100	Confident
209	Q569Z6	Thyroid hormone receptor-associated protein 3 (TR150_MOUSE)	Thrap3	4	108.114	94.74	2.63	14.8553					Related Proteins	Q8BZN7	Q569Z6, Q8BZN7	2	9	0	0	9	2	5	16	100	Doubtful
71	F8VPM7	ELKS/Rab6-interacting/CAST family member 1 (F8VPM7_MOUSE)	Erc1	6	128.252	83.57	1.96	8.86987					Related Proteins	Q99MI1, V9GWT6, V9GXF0, V9GXH3, V9GXP8	F8VPM7, Q99MI1, V9GWT6, V9GXF0, V9GXH3, V9GXP8	2	8	0	0	8	2	5	12	100	Doubtful
255	Q3UL31	Zinc finger CCCH domain-containing protein 11A (Q3UL31_MOUSE)	Zc3h11a	1	86.4384	79.04	3.91	49.4354					Related Proteins	Q6NZF1	Q3UL31, Q6NZF1	2	7	7	2	7	2	5	12	100	Confident
44	A2RS22	Coronin (A2RS22_MOUSE)	Coro1b	CHR_MG153_PATCH	53.878	55.37	1.65	51.8784					Related Proteins	Q9WUM3	A2RS22, Q9WUM3	1	4	4	1	4	1	5	11	100	Doubtful
200	B2RTB0	28 kDa heat- and acid-stable phosphoprotein (B2RTB0_MOUSE)	Pdap1	5	20.5925	100	12.15	90.3812					Related Proteins	Q3UHX2	B2RTB0, Q3UHX2	3	6	6	3	6	3	5	10	100	Confident
146	A0A087WRY3	Nuclear ubiquitous casein and cyclin-dependent kinase substrate 1 (A0A087WRY3_MOUSE)	Nucks1	1	26.1685	80.69	4.72	166.121					Related Proteins	Q80XU3	A0A087WRY3, Q80XU3	2	2	2	2	2	2	5	9	100	Confident
391	E9Q7G0	Protein Numa1 (E9Q7G0_MOUSE)	Numa1	7	235.487	85.72	1.96	13.6092					Single Protein		E9Q7G0	2	5	5	2	5	2	5	9	100	Confident
97	Q62418	Drebrin-like protein (DBNL_MOUSE)	Dbnl	11	48.6696	75	3.21	81.8632					Single Protein		Q62418	1	4	4	1	4	1	5	8	100	Doubtful
291	P57784	U2 small nuclear ribonucleoprotein A' (RU2A_MOUSE)	Snrpa1	7	28.3401	76.47	4.71	121.679					Single Protein		P57784	1	4	4	1	4	1	5	8	100	Doubtful
8	Q545R3	N-myc downstream regulated gene 1 (Q545R3_MOUSE)	Ndrg1	15	42.9809	52.03	7.87	176.889					Related Proteins	Q62433	Q545R3, Q62433	2	3	3	2	3	2	5	7	100	Confident
105	Q9JHS9	Spliceosome-associated protein CWC15 homolog (CWC15_MOUSE)	Cwc15	9	26.6083	71.62	10.04	189.853					Single Protein		Q9JHS9	2	3	3	2	3	2	5	7	100	Confident
365	Q8CGC7	Bifunctional glutamate/proline--tRNA ligase (SYEP_MOUSE)	Eprs	1	169.972	77.25	1.79	12.3162					Single Protein		Q8CGC7	2	5	5	2	5	2	5	7	100	Confident
72	D3Z3A0	MCG126099, isoform CRA_b (D3Z3A0_MOUSE)	Ppp1r2	16	21.9055	52.82	5.64	278.847					Related Proteins	Q9DCL8	D3Z3A0, Q9DCL8	1	2	2	1	2	1	5	6	100	Doubtful
334	B2M1R6	Heterogeneous nuclear ribonucleoprotein K (B2M1R6_MOUSE)	Hnrnpk	13	48.5322	78.86	5.23	45.1802					Related Proteins	H3BJ43, H3BK96, H3BKD0, H3BKI8, P61979, Q8BT23	B2M1R6, H3BJ43, H3BK96, H3BKD0, H3BKI8, P61979, Q8BT23	2	3	0	0	0	0	5	6	100	Confident
359	E0CYY1	Anamorsin (Fragment) (E0CYY1_MOUSE)	Ciapin1	8	19.9003	57.92	6.56	146.28					Related Proteins	Q8WTY4	E0CYY1, Q8WTY4	1	3	0	0	3	1	5	6	100	Doubtful
364	Q3UCF2	Cell division cycle 5-like protein (Q3UCF2_MOUSE)	Cdc5l	17	92.1325	79.18	1.87	60.6188					Related Proteins	Q6A068	Q3UCF2, Q6A068	1	2	2	1	2	1	5	6	100	Doubtful
374	D3Z1R1	Heat shock protein HSP 90-beta (Fragment) (D3Z1R1_MOUSE)	Hsp90ab1	17	8.7104	53.95	15.79	362.727					Related Proteins	E9PX27, P08113, P11499, Q3UAD6, Q71LX8	D3Z1R1, E9PX27, P08113, P11499, Q3UAD6, Q71LX8	1	1	0	0	0	0	5	6	100	Doubtful
389	Q3UHJ0	AP2-associated protein kinase 1 (AAK1_MOUSE)	Aak1	6	103.282	53.39	2.92	30.6846					Single Protein		Q3UHJ0	2	4	4	2	4	2	5	6	100	Confident
398	E9PUF4	RNA-binding protein 26 (E9PUF4_MOUSE)	Rbm26	14	110.946	64.19	2.54	38.796					Related Proteins	E9PYZ7, E9Q640, Q6NZN0	E9PUF4, E9PYZ7, E9Q640, Q6NZN0	2	4	3	2	4	2	5	6	100	Confident
78	D3YYK8	Microtubule-associated protein RP/EB family member 2 (Fragment) (D3YYK8_MOUSE)	Mapre2	18	29.4067	90.38	6.92	171.598					Related Proteins	E9Q6X0, Q8R001	D3YYK8, E9Q6X0, Q8R001	1	1	1	1	1	1	5	5	100	Doubtful
171	A2A8L1	Chromodomain-helicase-DNA-binding protein 5 (CHD5_MOUSE)	Chd5	4	222.375	72.15	0.62	13.6941					Related Proteins	B1AR17, E9PYL1, E9PYU4, E9Q614, E9QAS4, E9QAS5, F6WR45, F7C528, Q6PDQ2	A2A8L1, B1AR17, E9PYL1, E9PYU4, E9Q614, E9QAS4, E9QAS5, F6WR45, F7C528, Q6PDQ2	1	1	0	0	0	0	5	5	100	Doubtful
207	F6QHD1	Protein LYRIC (Fragment) (F6QHD1_MOUSE)	Mtdh	15	40.3575	81.1	6.03	42.2038					Related Proteins	F6ZQL0, F6ZSG0, Q80WJ7	F6QHD1, F6ZQL0, F6ZSG0, Q80WJ7	2	3	0	0	0	0	5	5	100	Confident
344	A7MCT6	Ethanolamine kinase 2 (EKI2_MOUSE)	Etnk2	1	44.5385	77.14	3.38	101.978					Related Proteins	H9KV13	A7MCT6, H9KV13	1	1	1	1	1	1	4	19	99.7245	Doubtful
393	A0A0B4J1E2	SNW domain-containing protein 1 (A0A0B4J1E2_MOUSE)	Snw1	12	61.4235	87.13	0	0					Related Proteins	Q9CSN1	A0A0B4J1E2, Q9CSN1	0	7	7	0	7	0	4	11	99.7268	Doubtful
82	F6ZDS4	Nucleoprotein TPR (TPR_MOUSE)	Tpr	1	273.824	72.19	0.49	4.61858					Related Proteins	Q7M739	F6ZDS4, Q7M739	1	7	7	1	7	1	4	9	100	Doubtful
165	Q8K205	Blood vessel epicardial substance (Q8K205_MOUSE)	Pop1	15	117.291	75.31	0.96	28.6916					Related Proteins	Q9D4G5	Q8K205, Q9D4G5	1	6	6	1	6	1	4	9	100	Doubtful
217	B9EIG6	Pogo transposable element with ZNF domain (B9EIG6_MOUSE)	Pogz	3	154.812	55.5	0.99	39.1364					Related Proteins	D3YUW8, D3YUX1, Q0VGT3, Q8BZH4	B9EIG6, D3YUW8, D3YUX1, Q0VGT3, Q8BZH4	1	3	3	1	3	1	4	9	100	Doubtful
236	Q9QWV9	Cyclin-T1 (CCNT1_MOUSE)	Ccnt1	15	80.5475	55.11	3.73	53.4317					Single Protein		Q9QWV9	2	4	4	2	4	2	4	9	100	Doubtful
56	B1AZ14	Cordon-bleu protein-like 1 (B1AZ14_MOUSE)	Cobll1	2	133.291	67.93	1.85	11.6969					Related Proteins	B1AZ15, B1AZ26	B1AZ14, B1AZ15, B1AZ26	2	5	0	0	0	0	4	8	100	Confident
183	Q8BKI2	Trinucleotide repeat-containing gene 6B protein (TNR6B_MOUSE)	Tnrc6b	15	191.845	54.42	1.22	22.16					Single Protein		Q8BKI2	2	4	4	2	4	2	4	8	100	Doubtful
336	O88532	Zinc finger RNA-binding protein (ZFR_MOUSE)	Zfr	15	116.786	64.8	2.61	36.0772					Single Protein		O88532	2	5	5	2	5	2	4	8	100	Confident
27	O88811	Signal transducing adapter molecule 2 (STAM2_MOUSE)	Stam2	2	57.4185	57.74	2.29	71.3847					Single Protein		O88811	1	2	2	1	2	1	4	6	100	Doubtful
30	Q8K298	Actin-binding protein anillin (ANLN_MOUSE)	Anln	9	122.718	78.95	2.5	31.6422					Single Protein		Q8K298	2	4	4	2	4	2	4	6	100	Confident
45	E9Q0C1	SH3 domain-containing kinase-binding protein 1 (E9Q0C1_MOUSE)	Sh3kbp1	X	49.3534	89.71	2.46	39.9243					Related Proteins	Q8R550	E9Q0C1, Q8R550	1	2	0	0	0	0	4	6	100	Doubtful
48	Q8BIW1	Protein prune homolog (PRUNE_MOUSE)	Prune		50.2075	55.73	3.08	77.1449					Single Protein		Q8BIW1	1	3	3	1	3	1	4	6	100	Doubtful
100	Q8BH58	TIP41-like protein (TIPRL_MOUSE)	Tiprl	1	31.2336	82.29	4.43	115.243					Single Protein		Q8BH58	2	2	2	2	2	2	4	6	100	Confident
129	E9PWH3	Amyloid beta A4 precursor protein-binding family B member 2 (E9PWH3_MOUSE)	Apbb2	5	80.55	63.55	1.76	61.4326					Related Proteins	E9QPX0, F6V9I9, Q3TDW6, Q3TIZ5, Q9DBR4	E9PWH3, E9QPX0, F6V9I9, Q3TDW6, Q3TIZ5, Q9DBR4	1	3	3	1	3	1	4	6	100	Doubtful
306	F7D232	Adapter molecule crk (Fragment) (F7D232_MOUSE)	Crk	11	24.6495	63.39	3.57	155.635					Related Proteins	Q5ND50, Q64010, Q8JZR2	F7D232, Q5ND50, Q64010, Q8JZR2	1	3	0	0	0	0	4	6	99.729	Doubtful
326	A0A140LHZ5	Protein Qars (Fragment) (A0A140LHZ5_MOUSE)	Qars	9	38.4108	83.28	3.52	104.67					Related Proteins	A0A140LIZ4, D3Z158, Q8BML9, Q8R1V9	A0A140LHZ5, A0A140LIZ4, D3Z158, Q8BML9, Q8R1V9	1	1	0	0	0	0	4	6	100	Doubtful
331	A0A087WQ94	Protein Tns1 (Fragment) (A0A087WQ94_MOUSE)	Tns1	1	183.312	52.41	0.52	27.7978					Related Proteins	A0A087WQM0, A0A087WQS0, A0A087WRU0, E9Q0S6, Q9DBT6	A0A087WQ94, A0A087WQM0, A0A087WQS0, A0A087WRU0, E9Q0S6, Q9DBT6	1	2	2	1	2	1	4	6	96.9697	Doubtful
378	B0R0Y8	SH3 domain-containing kinase-binding protein 1 (Fragment) (B0R0Y8_MOUSE)	Sh3kbp1	X	22.3957	81.82	4.78	104.364					Related Proteins	Q8R550	B0R0Y8, Q8R550	1	2	0	0	0	0	4	6	100	Doubtful
11	Q80W00	Serine/threonine-protein phosphatase 1 regulatory subunit 10 (PP1RA_MOUSE)	Ppp1r10	17	94.3128	64.53	1.35	47.3374					Single Protein		Q80W00	1	2	2	1	2	1	4	5	100	Doubtful
32	Q80UU9	Membrane-associated progesterone receptor component 2 (PGRC2_MOUSE)	Pgrmc2	3	23.3196	74.65	11.52	123.361					Single Protein		Q80UU9	1	3	3	1	3	1	4	5	100	Doubtful
154	F6RUL9	Phosphoribosylformylglycinamidine synthase (Fragment) (F6RUL9_MOUSE)	Pfas	11	50.8192	43.76	2.54	46.6364					Related Proteins	Q5SUR0	F6RUL9, Q5SUR0	1	2	0	0	2	1	4	5	100	Doubtful
159	A0A0G2JFQ5	Methylcrotonoyl-CoA carboxylase subunit alpha, mitochondrial (A0A0G2JFQ5_MOUSE)	Mccc1	3	27.8033	79.22	3.92	52.4888					Related Proteins	Q99MR8	A0A0G2JFQ5, Q99MR8	1	3	0	0	0	0	4	5	100	Doubtful
172	Q9WTI7	Unconventional myosin-Ic (MYO1C_MOUSE)	Myo1c	11	121.868	81.56	0.75	18.1364					Single Protein		Q9WTI7	1	4	4	1	4	1	4	5	100	Doubtful
173	A0A0N4SUM2	Heterogeneous nuclear ribonucleoproteins A2/B1 (Fragment) (A0A0N4SUM2_MOUSE)	Hnrnpa2b1	6	17.0361	78.71	6.45	109.71					Related Proteins	O88569	A0A0N4SUM2, O88569	1	2	0	0	2	1	4	5	100	Doubtful
282	Q8VIJ6	Splicing factor, proline- and glutamine-rich (SFPQ_MOUSE)	Sfpq	4	75.3943	58.37	1.72	37.3351					Single Protein		Q8VIJ6	1	3	3	1	3	1	4	5	100	Doubtful
316	Q3TQV3	Adapter molecule crk (Q3TQV3_MOUSE)	Crk	11	9.00147	67.07	21.95	326.455					Related Proteins	Q5ND50, Q64010, Q8JZR2	Q3TQV3, Q5ND50, Q64010, Q8JZR2	1	2	0	0	0	0	4	5	100	Doubtful
119	Q60596	DNA repair protein XRCC1 (XRCC1_MOUSE)	Xrcc1	7	68.9286	70.84	4.28	61.9659					Single Protein		Q60596	2	2	2	2	2	2	4	4	100	Confident
214	Q78JW9	Ubiquitin domain-containing protein UBFD1 (UBFD1_MOUSE)	Ubfd1	7	40.1176	63.59	2.99	152.531					Single Protein		Q78JW9	1	1	1	1	1	1	4	4	100	Doubtful
218	A0A0A0MQF6	Glyceraldehyde-3-phosphate dehydrogenase (A0A0A0MQF6_MOUSE)	Gapdh	6	38.6288	74.93	4.18	111.191					Related Proteins	D2KHZ9, P16858, S4R1W1, S4R257	A0A0A0MQF6, D2KHZ9, P16858, S4R1W1, S4R257	1	1	1	1	1	1	4	4	100	Doubtful
234	B8JJ90	Apoptotic chromatin condensation inducer in the nucleus (Fragment) (B8JJ90_MOUSE)	Acin1	14	24.5421	60.36	7.21	66.5902					Related Proteins	B8JJ91, B8JJ92, F6RJ39, Q52KR6, Q9JIX8	B8JJ90, B8JJ91, B8JJ92, F6RJ39, Q52KR6, Q9JIX8	1	2	0	0	2	1	4	4	100	Doubtful
240	A0A0G2JDZ9	Ankyrin repeat domain-containing protein 17 (A0A0G2JDZ9_MOUSE)	Ankrd17	5	263.502	43.14	0.52	10.0109					Related Proteins	E9PUR0, E9Q1M6, E9Q804, E9QKG6, Q99NH0	A0A0G2JDZ9, E9PUR0, E9Q1M6, E9Q804, E9QKG6, Q99NH0	1	2	0	0	0	0	4	4	100	Doubtful
267	P70698	CTP synthase 1 (PYRG1_MOUSE)	Ctps1		66.6401	72.59	1.69	75.3003					Single Protein		P70698	1	1	1	1	1	1	4	4	100	Doubtful
358	A0A0J9YU44	Eukaryotic translation initiation factor 4 gamma 1 (Fragment) (A0A0J9YU44_MOUSE)	Eif4g1	16	12.7443	27.73	9.24	324.476					Related Proteins	A0A0J9YTV0, A0A0J9YUC1, A0A0J9YUL1, A0A0J9YVC1, D3YWM1, D3YWY7, D3Z439, E9PVC5, E9PVC6, E9Q770, E9Q9E1, Q6NZJ6	A0A0J9YTV0, A0A0J9YU44, A0A0J9YUC1, A0A0J9YUL1, A0A0J9YVC1, D3YWM1, D3YWY7, D3Z439, E9PVC5, E9PVC6, E9Q770, E9Q9E1, Q6NZJ6	1	1	0	0	0	0	4	4	100	Doubtful
84	Q8R507	Fukutin (FKTN_MOUSE)	Fktn	4	53.5444	73.1	3.9	58.0678	Oxidation of M(M133); Propionamide of C(C137)	Oxidation of M(1); Propionamide of C(1)			Single Protein		Q8R507	1	1	1	1	1	1	3	42	99.7253	Doubtful
49	D3YW87	Filamin-C (D3YW87_MOUSE)	Flnc	6	287.186	68.81	0.48	3.77777					Related Proteins	D3Z576, Q8VHX6	D3YW87, D3Z576, Q8VHX6	1	6	5	1	5	1	3	11	100	Doubtful
53	A0A0R4J196	C-Jun-amino-terminal kinase-interacting protein 4 (A0A0R4J196_MOUSE)	Spag9	11	127.165	65.03	0	0					Related Proteins	E9PUD1, F6SH61, F8WH31, Q58A65, Z4YMB8	A0A0R4J196, E9PUD1, F6SH61, F8WH31, Q58A65, Z4YMB8	0	5	0	0	5	0	3	8	95.9184	Doubtful
38	P70168	Importin subunit beta-1 (IMB1_MOUSE)	Kpnb1	11	97.122	54.11	1.83	44.7647					Single Protein		P70168	1	1	1	1	1	1	3	7	96.9697	Doubtful
16	Q99K48	Non-POU domain-containing octamer-binding protein (NONO_MOUSE)	Nono	X	54.5064	64.48	0	0					Single Protein		Q99K48	0	4	4	0	4	0	3	6	99.7275	Doubtful
36	Q8K224	RNA cytidine acetyltransferase (NAT10_MOUSE)	Nat10	2	115.346	72.85	1.46	29.9098					Single Protein		Q8K224	1	3	3	1	3	1	3	6	100	Doubtful
134	A0A087WQN7	5'-3' exoribonuclease 1 (A0A087WQN7_MOUSE)	Xrn1	9	194.179	65.5	1.28	6.6048					Related Proteins	F8VQ87, P97789	A0A087WQN7, F8VQ87, P97789	1	4	4	1	4	1	3	6	100	Doubtful
343	Q9CQU1	Microfibrillar-associated protein 1 (MFAP1_MOUSE)	Mfap1		51.9227	83.6	4.56	40.6519					Single Protein		Q9CQU1	1	3	3	1	3	1	3	6	100	Doubtful
385	A0A0R4J260	OTU domain-containing protein 4 (A0A0R4J260_MOUSE)	Otud4	8	122.851	62.66	1.81	21.0699					Related Proteins	B2RRE7	A0A0R4J260, B2RRE7	2	4	4	2	4	2	3	6	100	Doubtful
59	A0A0G2JDV8	Calponin (A0A0G2JDV8_MOUSE)	Cnn3	3	31.3753	83.45	4.58	75.3003					Related Proteins	A0A0G2JFI6, Q9DAW9	A0A0G2JDV8, A0A0G2JFI6, Q9DAW9	1	2	2	1	2	1	3	5	100	Doubtful
103	Q66JW3	Thymocyte selection-associated high mobility group box protein TOX (TOX_MOUSE)	Tox	4	57.1658	33.46	2.47	43.316					Related Proteins	H3BL89, Q80W03, Q8BU11	H3BL89, Q66JW3, Q80W03, Q8BU11	1	1	0	0	0	0	3	5	96.9697	Doubtful
144	Q3U0V1	Far upstream element-binding protein 2 (FUBP2_MOUSE)	Khsrp	17	76.7277	54.55	1.74	54.9677					Single Protein		Q3U0V1	1	3	3	1	3	1	3	5	100	Doubtful
167	A2RS58	Crk-like protein (A2RS58_MOUSE)	Crkl	16	33.809	75.91	3.63	69.985					Related Proteins	P47941	A2RS58, P47941	1	2	1	1	1	1	3	5	100	Doubtful
297	H3BIZ9	Aftiphilin (Fragment) (H3BIZ9_MOUSE)	Aftph	11	31.6358	56.31	3.75	142.39					Related Proteins	Q80WT5	H3BIZ9, Q80WT5	1	2	0	0	2	1	3	5	100	Doubtful
350	O35685	Nuclear migration protein nudC (NUDC_MOUSE)	Nudc	4	38.3343	91.57	2.71	80.6303					Single Protein		O35685	1	2	2	1	2	1	3	5	100	Doubtful
366	E9Q481	Serine/threonine-protein phosphatase 4 regulatory subunit 3A (E9Q481_MOUSE)	Smek1		95.2539	66.99	1.44	24.1818					Related Proteins	Q6P2K6	E9Q481, Q6P2K6	1	4	4	1	4	1	3	5	100	Doubtful
375	E9PV66	Protein Myo18b (E9PV66_MOUSE)	Myo18b	5	288.705	78.16	0	0					Single Protein		E9PV66	0	3	3	0	3	0	3	5	90	Doubtful
379	Q6PGC1	ATP-dependent RNA helicase Dhx29 (DHX29_MOUSE)	Dhx29	13	153.879	80.95	0.95	14.2541					Single Protein		Q6PGC1	1	3	3	1	3	1	3	5	100	Doubtful
24	O88844	Isocitrate dehydrogenase [NADP] cytoplasmic (IDHC_MOUSE)	Idh1	1	46.6445	86.96	3.14	69.8937					Single Protein		O88844	1	2	2	1	2	1	3	4	100	Doubtful
31	H3BJ30	Cleavage and polyadenylation-specificity factor subunit 6 (H3BJ30_MOUSE)	Cpsf6	10	59.2725	51.63	0	0					Related Proteins	H3BJW3, H3BKW0, Q6NVF9	H3BJ30, H3BJW3, H3BKW0, Q6NVF9	0	2	2	0	2	0	3	4	90	Doubtful
69	Q922X9	Protein arginine N-methyltransferase 7 (ANM7_MOUSE)	Prmt7	8	78.2507	48.99	1.45	15.5184					Single Protein		Q922X9	1	3	3	1	3	1	3	4	100	Doubtful
90	P97855	Ras GTPase-activating protein-binding protein 1 (G3BP1_MOUSE)	G3bp1	11	51.7969	63.44	2.37	67.5992					Single Protein		P97855	1	1	1	1	1	1	3	4	100	Doubtful
108	Q3U2G2	Heat shock 70 kDa protein 4 (Q3U2G2_MOUSE)	Hspa4	11	94.1494	86.34	2.14	27.6086					Related Proteins	Q61316	Q3U2G2, Q61316	2	3	3	2	3	2	3	4	100	Confident
111	Q80ZX0	Protein Sec24b (Q80ZX0_MOUSE)	Sec24b	3	135.465	39.01	1.12	44.32					Single Protein		Q80ZX0	1	2	2	1	2	1	3	4	100	Doubtful
114	Q91WL8	WW domain-containing oxidoreductase (WWOX_MOUSE)	Wwox	8	46.4832	74.15	2.42	69.8937					Single Protein		Q91WL8	1	2	2	1	2	1	3	4	100	Doubtful
149	Q99LH1	Nucleolar GTP-binding protein 2 (NOG2_MOUSE)	Gnl2	4	83.2938	77.34	1.1	28.016					Single Protein		Q99LH1	1	2	2	1	2	1	3	4	90.6977	Doubtful
170	E9PV36	DNA ligase 1 (Fragment) (E9PV36_MOUSE)	Lig1	7	30.0164	84.81	5.19	116.896					Related Proteins	P37913, Q3U4X8, V9GWZ4	E9PV36, P37913, Q3U4X8, V9GWZ4	1	1	1	1	1	1	3	4	100	Doubtful
210	A0A087WNP6	Protein CDV3 (A0A087WNP6_MOUSE)	Cdv3	9	24.1816	64.26	12.77	43.9561					Related Proteins	Q4VAA2	A0A087WNP6, Q4VAA2	1	2	0	0	2	1	3	4	100	Doubtful
293	D3Z3B8	Disks large homolog 1 (D3Z3B8_MOUSE)	Dlg1	16	91.5664	61.51	2.88	34.9104					Related Proteins	E9Q9H0, H7BWY4, Q811D0, S4R2T8	D3Z3B8, E9Q9H0, H7BWY4, Q811D0, S4R2T8	2	2	0	0	2	2	3	4	100	Confident
360	A0A140T8J8	Nuclear pore complex protein Nup98-Nup96 (A0A140T8J8_MOUSE)	Nup98	7	124.729	38.42	1.68	32.0398					Related Proteins	Q6PFD9	A0A140T8J8, Q6PFD9	2	2	2	2	2	2	3	4	100	Confident
28	B7ZC18	Signal transducer and activator of transcription (B7ZC18_MOUSE)	Stat3	11	84.8267	75.13	0	0					Related Proteins	P42227	B7ZC18, P42227	0	2	2	0	2	0	3	3	97.7273	Doubtful
29	Q5XJY5	Coatomer subunit delta (COPD_MOUSE)	Arcn1	9	57.1932	70.84	2.54	43.1067					Single Protein		Q5XJY5	1	2	2	1	2	1	3	3	100	Doubtful
87	A0A087WNV1	Arf-GAP domain and FG repeat-containing protein 1 (A0A087WNV1_MOUSE)	Agfg1	1	53.9413	33.97	2.11	48.32					Related Proteins	A0A087WR52, A0A087WRL1, A0A087WSR7, Q8K2K6	A0A087WNV1, A0A087WR52, A0A087WRL1, A0A087WSR7, Q8K2K6	1	1	0	0	1	1	3	3	100	Doubtful
91	Q61024	Asparagine synthetase [glutamine-hydrolyzing] (ASNS_MOUSE)	Asns	6	64.2415	80.21	2.32	34.1881					Single Protein		Q61024	1	2	2	1	2	1	3	3	100	Doubtful
98	B0V2N5	Annexin (Fragment) (B0V2N5_MOUSE)	Anxa2	9	31.2429	73.9	3.68	32.8055					Related Proteins	B0V2N7, B0V2N8, P07356, Q542G9	B0V2N5, B0V2N7, B0V2N8, P07356, Q542G9	1	1	0	0	1	1	3	3	100	Doubtful
156	A0A140LHB3	Protein Qars (Fragment) (A0A140LHB3_MOUSE)	Qars	9	27.4574	86.59	4.07	125.677					Related Proteins	A0A140LHJ3, A0A140LHZ5, A0A140LIS6, A0A140LJK5, D3Z158, Q8BML9	A0A140LHB3, A0A140LHJ3, A0A140LHZ5, A0A140LIS6, A0A140LJK5, D3Z158, Q8BML9	1	1	0	0	0	0	3	3	100	Doubtful
161	A0A087WSU5	Nucleolar protein 58 (Fragment) (A0A087WSU5_MOUSE)	Nop58	1	16.4226	100	8.22	183.351					Related Proteins	A0A0A0MQ76, Q6DFW4	A0A087WSU5, A0A0A0MQ76, Q6DFW4	1	1	1	1	1	1	3	3	100	Doubtful
162	Q3U425	Nuclear envelope pore membrane protein POM 121 (Q3U425_MOUSE)	Pom121	5	120.948	31.67	2	43.9128					Related Proteins	Q8K3Z9	Q3U425, Q8K3Z9	2	2	2	2	2	2	3	3	100	Confident
175	P35831	Tyrosine-protein phosphatase non-receptor type 12 (PTN12_MOUSE)	Ptpn12	5	86.4725	71.87	1.16	36.2236					Single Protein		P35831	1	1	1	1	1	1	3	3	96.9697	Doubtful
179	F6QFT1	Protein LYRIC (Fragment) (F6QFT1_MOUSE)	Mtdh	15	42.5524	73.37	7.31	26.074					Related Proteins	F6QHD1, F6ZSG0, Q80WJ7	F6QFT1, F6QHD1, F6ZSG0, Q80WJ7	2	2	0	0	0	0	3	3	100	Confident
193	Q9CZ91	Serum response factor-binding protein 1 (SRFB1_MOUSE)	Srfbp1	18	48.7161	89.12	8.62	40.4675					Single Protein		Q9CZ91	2	2	2	2	2	2	3	3	100	Doubtful
206	B2RRX1	Actin, beta (B2RRX1_MOUSE)	Actb	5	41.7097	64.53	2.93	11.8975					Related and Unrelated Proteins	D3YZY0, D3Z2K3, E9Q5F4, E9Q606, G3UYG0, G3UZ07, P60710, P62737, P63260, P63268, P68033, P68134, Q3UJ36, Q497E4, Q4KL81, V9GXQ2	B2RRX1, D3YZY0, D3Z2K3, E9Q5F4, E9Q606, G3UYG0, G3UZ07, P60710, P62737, P63260, P63268, P68033, P68134, Q3UJ36, Q497E4, Q4KL81, V9GXQ2	1	2	0	0	0	0	3	3	100	Doubtful
233	G3UYV4	Transcriptional coactivator YAP1 (G3UYV4_MOUSE)	Yap1	9	39.4617	56.1	2.98	129.32					Related Proteins	G3UYW7, P46938	G3UYV4, G3UYW7, P46938	1	1	1	1	1	1	3	3	100	Doubtful
251	Q9QXD8	LIM domain-containing protein 1 (LIMD1_MOUSE)	Limd1	9	71.3759	63.32	2.25	53.7536					Single Protein		Q9QXD8	1	1	1	1	1	1	3	3	100	Doubtful
252	D3YVX4	Stromal membrane-associated protein 1 (D3YVX4_MOUSE)	Smap1	1	37.8168	30.42	4.23	247.864					Related Proteins	Q91VZ6	D3YVX4, Q91VZ6	1	1	1	1	1	1	3	3	100	Doubtful
257	Q3UPL0	Protein transport protein Sec31A (SC31A_MOUSE)	Sec31a	5	133.486	49.11	1.46	21.9241					Related Proteins	S4R1Y8, S4R256, S4R2A9	Q3UPL0, S4R1Y8, S4R256, S4R2A9	1	2	0	0	2	1	3	3	100	Doubtful
275	A2API8	A-kinase anchor protein 2 (A2API8_MOUSE)	Akap2	4	101.536	52.99	2.71	24.9109					Related and Unrelated Proteins	A2API9, F7AA26	A2API8, A2API9, F7AA26	2	2	0	0	0	0	3	3	100	Confident
295	A8Y5K6	Eukaryotic translation initiation factor 4E transporter (A8Y5K6_MOUSE)	Eif4enif1	11	87.8277	51.36	1.49	17.462					Related Proteins	Q5NBZ4, Q9EST3	A8Y5K6, Q5NBZ4, Q9EST3	1	1	0	0	0	0	3	3	100	Doubtful
315	Q62318	Transcription intermediary factor 1-beta (TIF1B_MOUSE)	Trim28	7	88.7905	51.08	0	0					Single Protein		Q62318	0	2	2	0	2	0	3	3	95.8333	Doubtful
338	F6QCI0	Protein Taf15 (Fragment) (F6QCI0_MOUSE)	Taf15	11	33.6935	81.17	4.32	46.9636					Related and Unrelated Proteins	G3UXT7, P56959, Q564D0, Q8BQ46, Q8CFQ9	F6QCI0, G3UXT7, P56959, Q564D0, Q8BQ46, Q8CFQ9	1	1	0	0	1	1	3	3	96.9697	Doubtful
340	Q3TKV1	26S proteasome non-ATPase regulatory subunit 2 (Q3TKV1_MOUSE)	Psmd2	16	100.139	69.38	1.32	33.2951					Related Proteins	Q8VDM4	Q3TKV1, Q8VDM4	1	1	1	1	1	1	3	3	100	Doubtful
230	Q6PG95	Protein cramped-like (CRML_MOUSE)	Cramp1		137.036	55.95	1.01	19.2101					Single Protein		Q6PG95	1	2	2	1	2	1	2	17	96.9697	Doubtful
25	E9QKD1	Nucleolar protein 8 (E9QKD1_MOUSE)	Nol8	13	130.584	86.44	1.63	7.88259					Related Proteins	Q3UHX0	E9QKD1, Q3UHX0	1	4	4	1	4	1	2	9	100	Doubtful
313	Q01320	DNA topoisomerase 2-alpha (TOP2A_MOUSE)	Top2a	11	172.682	79.97	0.72	6.51796					Single Protein		Q01320	1	6	6	1	6	1	2	9	100	Doubtful
124	Q6ZPJ3	(E3-independent) E2 ubiquitin-conjugating enzyme UBE2O (UBE2O_MOUSE)	Ube2o	11	140.746	59.01	0.93	17.9539					Single Protein		Q6ZPJ3	1	4	4	1	4	1	2	8	100	Doubtful
137	Q91VJ4	Serine/threonine-protein kinase 38 (STK38_MOUSE)	Stk38	17	54.1394	74.62	0	0					Single Protein		Q91VJ4	0	5	5	0	5	0	2	8	96	Doubtful
278	A2AFQ9	Gem-associated protein 5 (A2AFQ9_MOUSE)	Gemin5	11	166.416	67.42	0.73	7.51735					Related Proteins	E9PUU4, Q8BX17	A2AFQ9, E9PUU4, Q8BX17	1	6	6	1	6	1	2	8	100	Doubtful
288	Q9R1Q8	Transgelin-3 (TAGL3_MOUSE)	Tagln3	16	22.4562	100	7.04	44.8397					Related Proteins	Q9WVA4	Q9R1Q8, Q9WVA4	1	2	0	0	0	0	2	7	100	Doubtful
40	Q9JJN0	DNA polymerase eta (POLH_MOUSE)	Polh	17	76.1185	70.46	0	0					Single Protein		Q9JJN0	0	3	3	0	3	0	2	6	99.7297	Doubtful
70	Q7TT37	Elongator complex protein 1 (ELP1_MOUSE)	Ikbkap		149.489	54.84	0.83	9.84889					Single Protein		Q7TT37	1	4	4	1	4	1	2	6	100	Doubtful
142	Q6PB44	Tyrosine-protein phosphatase non-receptor type 23 (PTN23_MOUSE)	Ptpn23	9	185.1	54.55	0	0					Single Protein		Q6PB44	0	5	5	0	5	0	2	5	99.4885	Doubtful
150	P05627	Transcription factor AP-1 (JUN_MOUSE)	Jun	4	35.9213	44.61	2.69	78.9654					Related Proteins	Q52L79	P05627, Q52L79	1	2	2	1	2	1	2	5	100	Doubtful
164	Q91VH2	Sorting nexin-9 (SNX9_MOUSE)	Snx9	17	66.5036	63.19	2.02	19.4403					Single Protein		Q91VH2	1	2	2	1	2	1	2	5	100	Doubtful
319	Q6NV83	U2 snRNP-associated SURP motif-containing protein (SR140_MOUSE)	U2surp	9	118.188	76.19	2.33	14.6701					Single Protein		Q6NV83	2	5	2	1	5	2	2	5	100	Confident
1	Q80W47	WD repeat domain phosphoinositide-interacting protein 2 (WIPI2_MOUSE)	Wipi2	5	48.4461	52.36	2.25	52.3348					Single Protein		Q80W47	1	1	1	1	1	1	2	4	100	Doubtful
9	D3YVF4	40S ribosomal protein S14 (Fragment) (D3YVF4_MOUSE)	Rps14	18	12.7026	66.39	9.24	112.951					Related Proteins	D3Z7I1, P62264	D3YVF4, D3Z7I1, P62264	1	2	2	1	2	1	2	4	100	Doubtful
41	Q7TSY8	Shugoshin 2 (SGO2_MOUSE)	Sgo2		130.196	78.95	0	0					Single Protein		Q7TSY8	0	3	3	0	3	0	2	4	97.619	Doubtful
66	Q9JIK5	Nucleolar RNA helicase 2 (DDX21_MOUSE)	Ddx21	10	93.4932	91.3	2.59	15.7281					Single Protein		Q9JIK5	2	2	2	2	2	2	2	4	100	Confident
73	Q8BYK6	YTH domain-containing family protein 3 (YTHD3_MOUSE)	Ythdf3	3	63.9218	48.89	3.93	43.4566					Single Protein		Q8BYK6	2	3	3	2	3	2	2	4	100	Confident
181	Q3V1H1	Cytoskeleton-associated protein 2 (CKAP2_MOUSE)	Ckap2	8	73.9835	89.76	0	0					Single Protein		Q3V1H1	0	3	3	0	3	0	2	4	99.4885	Doubtful
185	E9Q7G6	RNA-binding motif, single-stranded-interacting protein 2 (E9Q7G6_MOUSE)	Rbms2	10	37.5595	43.38	6.2	101.399					Related Proteins	Q8VC70	E9Q7G6, Q8VC70	1	2	2	1	2	1	2	4	100	Doubtful
202	P11983	T-complex protein 1 subunit alpha (TCPA_MOUSE)	Tcp1	17	60.4107	80.58	2.16	34.1881					Single Protein		P11983	1	2	2	1	2	1	2	4	100	Doubtful
231	Q02257	Junction plakoglobin (PLAK_MOUSE)	Jup	11	81.7488	65.64	1.34	26.5174					Single Protein		Q02257	1	2	2	1	2	1	2	4	100	Doubtful
302	Q02614	SAP30-binding protein (S30BP_MOUSE)	Sap30bp	11	33.8116	59.74	0	0					Single Protein		Q02614	0	3	3	0	3	0	2	4	95.6522	Doubtful
362	Q64727	Vinculin (VINC_MOUSE)	Vcl	14	116.644	85.83	0	0					Single Protein		Q64727	0	4	4	0	4	0	2	4	90.4762	Doubtful
376	A2AMG5	Nibrin (Fragment) (A2AMG5_MOUSE)	Nbn	4	60.5156	66.06	2.55	43.5273					Related Proteins	Q9R207	A2AMG5, Q9R207	1	3	3	1	3	1	2	4	100	Doubtful
380	Q9Z1M8	Protein Red (RED_MOUSE)	Ik	18	65.5758	81.15	2.69	34.1881					Single Protein		Q9Z1M8	1	3	3	1	3	1	2	4	100	Doubtful
394	Q7TMX5	Protein SHQ1 homolog (SHQ1_MOUSE)	Shq1	6	63.4186	66.43	3.69	39.5702					Single Protein		Q7TMX5	1	1	1	1	1	1	2	4	100	Doubtful
94	E9Q1K3	Alpha-adducin (E9Q1K3_MOUSE)	Add1	5	72.8806	60.3	2.27	30.7163					Related Proteins	F6V4G5, F8WGR0, F8WHZ9, Q9QYC0	E9Q1K3, F6V4G5, F8WGR0, F8WHZ9, Q9QYC0	1	2	2	1	2	1	2	3	100	Doubtful
152	A0A0R4J104	Disabled homolog 2 (A0A0R4J104_MOUSE)	Dab2	15	82.1619	58.09	3	24.559					Related Proteins	E0CXT5, E9PX84, E9QL31, P98078, Q3TRE6, Q9DCE6	A0A0R4J104, E0CXT5, E9PX84, E9QL31, P98078, Q3TRE6, Q9DCE6	2	2	0	0	2	2	2	3	100	Confident
190	Q925J9	Mediator of RNA polymerase II transcription subunit 1 (MED1_MOUSE)	Med1	11	167.036	55.17	1.27	14.7733					Single Protein		Q925J9	1	2	2	1	2	1	2	3	100	Doubtful
222	Q9DBC3	Cap-specific mRNA (nucleoside-2'-O-)-methyltransferase 1 (CMTR1_MOUSE)	Cmtr1	17	95.6151	83.87	1.55	22.3077					Single Protein		Q9DBC3	1	2	2	1	2	1	2	3	100	Doubtful
248	D3YXK2	Scaffold attachment factor B1 (SAFB1_MOUSE)	Safb	17	105.04	77.91	1.28	21.8703					Related Proteins	S4R1M2	D3YXK2, S4R1M2	1	2	2	1	2	1	2	3	100	Doubtful
272	P47915	60S ribosomal protein L29 (RL29_MOUSE)	Rpl29	9	17.5759	100	6.88	111.539					Related and Unrelated Proteins	D3Z1N9, F6QL70, F6YH22, Q5M8M8	D3Z1N9, F6QL70, F6YH22, P47915, Q5M8M8	1	2	0	0	2	1	2	3	100	Doubtful
327	P60335	Poly(rC)-binding protein 1 (PCBP1_MOUSE)	Pcbp1	6	37.4739	61.52	2.53	55.9441					Single Protein		P60335	1	2	2	1	2	1	2	3	100	Doubtful
333	A0A087WNW8	CLIP-associating protein 1 (A0A087WNW8_MOUSE)	Clasp1	1	162.751	84.14	0	0					Related Proteins	A0A087WP42, A0A087WQ31, A0A087WQ95, A0A087WQF1, A0A087WRE8, A0A087WRK0, A0A087WS18, A0A0A6YXZ1, A0A0N4SUT7, E9Q6L0, E9QKH0, E9QNY9, J3QP81, Q80TV8	A0A087WNW8, A0A087WP42, A0A087WQ31, A0A087WQ95, A0A087WQF1, A0A087WRE8, A0A087WRK0, A0A087WS18, A0A0A6YXZ1, A0A0N4SUT7, E9Q6L0, E9QKH0, E9QNY9, J3QP81, Q80TV8	0	1	1	0	1	0	2	3	96.9697	Doubtful
335	D6RH72	Testin (Fragment) (D6RH72_MOUSE)	Tes	6	8.96464	72.15	13.92	112.951					Related Proteins	P47226, Q3ULB1, Q921W7	D6RH72, P47226, Q3ULB1, Q921W7	1	2	2	1	2	1	2	3	100	Doubtful
3	A2A432	Cullin-4B (CUL4B_MOUSE)	Cul4b	X	110.63	79.59	1.24	19.1894					Related Proteins	E9PXY1	A2A432, E9PXY1	1	1	1	1	1	1	2	2	100	Doubtful
15	Q8BK64	Activator of 90 kDa heat shock protein ATPase homolog 1 (AHSA1_MOUSE)	Ahsa1	12	38.0932	78.4	2.66	26.3997					Single Protein		Q8BK64	1	2	2	1	2	1	2	2	100	Doubtful
17	Q6NZM9	Histone deacetylase 4 (HDAC4_MOUSE)	Hdac4	1	118.488	53.53	2.23	18.4361					Single Protein		Q6NZM9	2	2	2	2	2	2	2	2	100	Confident
61	A0A0N4SV38	Zinc finger protein 638 (A0A0N4SV38_MOUSE)	Zfp638	6	138.318	80.79	0.97	7.95284					Related Proteins	A0A0N4SV80, A0A0N4SVI8, A0A0N4SVM8, E9QKZ7, E9QML5, Q3TZK9, Q61464	A0A0N4SV38, A0A0N4SV80, A0A0N4SVI8, A0A0N4SVM8, E9QKZ7, E9QML5, Q3TZK9, Q61464	1	1	0	0	1	1	2	2	100	Doubtful
112	E9Q1G8	Septin-7 (E9Q1G8_MOUSE)	Sept7	9	50.617	81.01	2.29	44.5042					Related Proteins	E9Q9F5, O55131	E9Q1G8, E9Q9F5, O55131	1	1	1	1	1	1	2	2	100	Doubtful
118	Q6R891	Neurabin-2 (NEB2_MOUSE)	Ppp1r9b	11	89.4657	67.32	1.35	27.4557					Single Protein		Q6R891	1	1	1	1	1	1	2	2	100	Doubtful
145	A0A0G2JF64	Methylcrotonoyl-CoA carboxylase subunit alpha, mitochondrial (Fragment) (A0A0G2JF64_MOUSE)	Mccc1	3	22.7964	74.13	7.46	44.3935					Related Proteins	Q99MR8	A0A0G2JF64, Q99MR8	1	1	0	0	0	0	2	2	100	Doubtful
160	D3Z2H2	Catenin delta-1 (D3Z2H2_MOUSE)	Ctnnd1	2	98.7669	78.05	1.13	21.951					Related Proteins	D3Z7H6, E9Q8Z4, E9Q8Z5, E9Q8Z6, E9Q8Z8, E9Q8Z9, E9Q901, E9Q903, E9Q904, E9Q905, E9Q906, E9Q907, E9Q986, G3X9V2, P30999	D3Z2H2, D3Z7H6, E9Q8Z4, E9Q8Z5, E9Q8Z6, E9Q8Z8, E9Q8Z9, E9Q901, E9Q903, E9Q904, E9Q905, E9Q906, E9Q907, E9Q986, G3X9V2, P30999	1	1	1	1	1	1	2	2	100	Doubtful
194	O70250	Phosphoglycerate mutase 2 (PGAM2_MOUSE)	Pgam2	11	28.8088	85.77	3.95	41.1202					Related Proteins	Q3U7Z6, Q5NCI4, Q9DBJ1	O70250, Q3U7Z6, Q5NCI4, Q9DBJ1	1	1	0	0	1	1	2	2	100	Doubtful
221	A0A087WR97	TAR DNA-binding protein 43 (Fragment) (A0A087WR97_MOUSE)	Tardbp	4	26.6983	75.31	4.94	86.2134					Related Proteins	A0A087WRZ5, A0A087WSE4, Q544R5, Q6VYI4, Q6VYI5, Q8BLD4, Q8R0B4, Q921F2	A0A087WR97, A0A087WRZ5, A0A087WSE4, Q544R5, Q6VYI4, Q6VYI5, Q8BLD4, Q8R0B4, Q921F2	1	1	0	0	1	1	2	2	100	Doubtful
232	Q9Z0U1	Tight junction protein ZO-2 (ZO2_MOUSE)	Tjp2	19	131.2	79.78	1.03	17.4109					Single Protein		Q9Z0U1	1	1	1	1	1	1	2	2	100	Doubtful
254	Q3TU79	DnaJ (Hsp40) homolog, subfamily B, member 1 (Q3TU79_MOUSE)	Dnajb1	8	38.1434	80.88	7.65	44.0284					Related Proteins	Q9QYJ3	Q3TU79, Q9QYJ3	2	2	2	2	2	2	2	2	100	Confident
261	Q6PDL0	Cytoplasmic dynein 1 light intermediate chain 2 (DC1L2_MOUSE)	Dync1li2	8	54.1846	75.41	3.46	42.4909					Single Protein		Q6PDL0	1	1	1	1	1	1	2	2	100	Doubtful
285	Q8C0D5	Elongation factor-like GTPase 1 (EFL1_MOUSE)	Efl1	7	125.697	66.28	0.89	19.8511					Single Protein		Q8C0D5	1	1	1	1	1	1	2	2	100	Doubtful
310	M0QWV3	Eukaryotic translation initiation factor 3 subunit C (Fragment) (M0QWV3_MOUSE)	Eif3c	7	28.5617	64.66	4.02	41.3106					Related Proteins	Q8R1B4	M0QWV3, Q8R1B4	1	1	0	0	1	1	2	2	100	Doubtful
322	G3UY93	Valine--tRNA ligase (Fragment) (G3UY93_MOUSE)	Vars	17	141.317	67.68	0.63	18.1364					Related Proteins	Q790I0, Q9Z1Q9	G3UY93, Q790I0, Q9Z1Q9	1	1	1	1	1	1	2	2	100	Doubtful
337	H7BX94	Lysine-rich nucleolar protein 1 (H7BX94_MOUSE)	Knop1	7	59.6435	87.41	2.44	36.1992					Related Proteins	Q9Z2Q2	H7BX94, Q9Z2Q2	1	1	1	1	1	1	2	2	100	Doubtful
354	D3YWA4	PEST proteolytic signal-containing nuclear protein (D3YWA4_MOUSE)	Pcnp	16	12.089	78.38	11.71	80.3882					Related Proteins	F8WI88, Q3UCC5, Q6P8I4	D3YWA4, F8WI88, Q3UCC5, Q6P8I4	1	2	0	0	0	0	2	2	100	Doubtful
140	Q6KCD5	Nipped-B-like protein (NIPBL_MOUSE)	Nipbl	15	315.253	74.91	0	0					Single Protein		Q6KCD5	0	2	2	0	2	0	1	11	97.3684	Doubtful
287	Q3U2A8	Valine--tRNA ligase, mitochondrial (SYVM_MOUSE)	Vars2	17	118.386	58.11	0	0					Single Protein		Q3U2A8	0	1	1	0	1	0	1	9	96.9697	Doubtful
147	P58871	182 kDa tankyrase-1-binding protein (TB182_MOUSE)	Tnks1bp1	2	181.714	64.71	0.76	6.4707					Single Protein		P58871	1	5	5	1	5	1	1	7	100	Doubtful
166	Q9WTL7	Acyl-protein thioesterase 2 (LYPA2_MOUSE)	Lypla2	4	24.7777	52.81	0	0					Single Protein		Q9WTL7	0	3	3	0	3	0	1	7	95.7447	Doubtful
191	Q8K4P0	pre-mRNA 3' end processing protein WDR33 (WDR33_MOUSE)	Wdr33	18	145.176	61.65	1.35	4.57126					Single Protein		Q8K4P0	1	4	4	1	4	1	1	6	100	Doubtful
106	Q8R4U7	Leucine zipper protein 1 (LUZP1_MOUSE)	Luzp1	4	119.239	89.51	0	0					Single Protein		Q8R4U7	0	3	3	0	3	0	1	5	97.5	Doubtful
277	B2RUJ2	Erbb2ip protein (B2RUJ2_MOUSE)	Erbb2ip		145.006	70.87	0.85	7.09872					Related Proteins	B7ZNX6, Q80TH2	B2RUJ2, B7ZNX6, Q80TH2	1	5	5	1	5	1	1	5	100	Doubtful
130	A8Y5K6	Eukaryotic translation initiation factor 4E transporter (A8Y5K6_MOUSE)	Eif4enif1	11	87.8277	51.36	0	0					Related Proteins	Q5NBZ7, Q9EST3	A8Y5K6, Q5NBZ7, Q9EST3	0	2	0	0	0	0	1	4	97.5	Doubtful
211	D3Z7R6	Calponin (D3Z7R6_MOUSE)	Cnn2	10	28.9399	63.16	3.76	45.7594					Related Proteins	Q08093, Q543F3	D3Z7R6, Q08093, Q543F3	1	2	1	1	1	1	1	4	100	Doubtful
368	B2KF76	Double-strand break repair protein MRE11A (Fragment) (B2KF76_MOUSE)	Mre11a	9	22.7734	51.72	0	0					Related Proteins	Q61216	B2KF76, Q61216	0	1	0	0	1	0	1	4	96.9697	Doubtful
55	Q8VCF0	Mitochondrial antiviral-signaling protein (MAVS_MOUSE)	Mavs	2	53.3658	45.92	2.98	29.256					Single Protein		Q8VCF0	1	3	3	1	3	1	1	3	100	Doubtful
136	B9EIA2	DNA segment, Chr 1, Pasteur Institute 1 (B9EIA2_MOUSE)	D1Pas1	1	73.0952	79.39	0	0					Related and Unrelated Proteins	P16381, Q3TQX5, Q62095, Q62167	B9EIA2, P16381, Q3TQX5, Q62095, Q62167	0	2	2	0	2	0	1	3	90.9091	Doubtful
226	E9QK89	Mediator of DNA damage checkpoint protein 1 (E9QK89_MOUSE)	Mdc1	17	184.687	51.58	0.76	7.40505					Related Proteins	Q5PSV9	E9QK89, Q5PSV9	1	3	3	1	3	1	1	3	100	Doubtful
247	A1L3S7	Gatad2b protein (A1L3S7_MOUSE)	Gatad2b	3	63.5991	77.68	1.9	17.9901					Related Proteins	Q8VHR5	A1L3S7, Q8VHR5	1	2	2	1	2	1	1	3	100	Doubtful
294	Q61990	Poly(rC)-binding protein 2 (PCBP2_MOUSE)	Pcbp2	15	38.1974	57.73	3.04	31.3091					Single Protein		Q61990	1	2	2	1	2	1	1	3	100	Doubtful
6	Q8BJH1	Zinc finger C2HC domain-containing protein 1A (ZC21A_MOUSE)	Zc2hc1a	3	35.1301	92.59	3.7	27.5404					Single Protein		Q8BJH1	1	1	1	1	1	1	1	2	100	Doubtful
14	B9EKS2	Jumonji domain containing 1B (B9EKS2_MOUSE)	Kdm3b	18	191.34	64.47	0.68	6.08669					Related Proteins	Q6ZPY7	B9EKS2, Q6ZPY7	1	2	2	1	2	1	1	2	100	Doubtful
54	Q63918	Serum deprivation-response protein (SDPR_MOUSE)	Sdpr		46.7354	76.56	2.63	25.6411					Single Protein		Q63918	1	1	1	1	1	1	1	2	100	Doubtful
93	Q69Z38	Pseudopodium-enriched atypical kinase 1 (PEAK1_MOUSE)	Peak1	9	190.978	67.84	0.63	5.93685					Single Protein		Q69Z38	1	1	1	1	1	1	1	2	100	Doubtful
208	D3Z5I9	RNA-binding protein 33 (D3Z5I9_MOUSE)	Rbm33	5	132.744	47.69	1.01	5.83972					Related Proteins	F6RNF9, Q9CXK9	D3Z5I9, F6RNF9, Q9CXK9	1	2	0	0	2	1	1	2	100	Doubtful
242	B1ARS0	Adenylyl cyclase-associated protein (Fragment) (B1ARS0_MOUSE)	Cap1	4	17.883	68.9	6.1	54.4091					Related Proteins	P40124	B1ARS0, P40124	1	1	1	1	1	1	1	2	100	Doubtful
263	E9Q3T3	Kinesin-like protein KIF14 (E9Q3T3_MOUSE)	Kif14	1	180.836	85.04	0.74	6.03319					Related Proteins	L0N7N1	E9Q3T3, L0N7N1	1	2	2	1	2	1	1	2	100	Doubtful
271	E9Q954	Poly(ADP-ribose) glycohydrolase (Fragment) (E9Q954_MOUSE)	Parg	14	20.4497	70.05	7.49	23.8585					Related Proteins	G3X8U8, O88622	E9Q954, G3X8U8, O88622	1	1	0	0	1	1	1	2	100	Doubtful
304	E9PUX0	Protein LYRIC (E9PUX0_MOUSE)	Mtdh	15	18.2039	79.88	6.71	34.0576					Related Proteins	F6QFT1, F6QHD1, F6ZQL0, Q80WJ7	E9PUX0, F6QFT1, F6QHD1, F6ZQL0, Q80WJ7	1	2	0	0	0	0	1	2	100	Doubtful
351	P10107	Annexin A1 (ANXA1_MOUSE)	Anxa1	19	38.71	93.06	3.18	25.7893					Related Proteins	Q4FJV4	P10107, Q4FJV4	1	2	2	1	2	1	1	2	100	Doubtful
352	G3UW90	Trichorhinophalangeal syndrome I (Human), isoform CRA_b (G3UW90_MOUSE)	Trps1	15	140.851	69.79	1.48	8.26212					Related Proteins	Q80V18, Q925H1, V9GX74, V9GXA5, V9GXE9	G3UW90, Q80V18, Q925H1, V9GX74, V9GXA5, V9GXE9	1	2	2	1	2	1	1	2	100	Doubtful
373	A2A472	Protein Tox2 (A2A472_MOUSE)	Tox2	2	57.7602	43.69	2.56	9.56387					Related Proteins	A2A473, E9Q0B9, H3BL89, Q80W03, Q8BU11	A2A472, A2A473, E9Q0B9, H3BL89, Q80W03, Q8BU11	1	1	0	0	0	0	1	2	100	Doubtful
377	B9EJ80	PDZ domain containing 8 (B9EJ80_MOUSE)	Pdzd8	19	127.66	69.66	1.22	9.59472					Single Protein		B9EJ80	1	2	2	1	2	1	1	2	100	Doubtful
388	F6VCW7	Nuclear factor of-activated T-cells 5 (Fragment) (F6VCW7_MOUSE)	Nfat5	8	14.6604	80	7.41	66.097					Related Proteins	Q9WV30	F6VCW7, Q9WV30	1	1	1	1	1	1	1	2	100	Doubtful
58	A0A0G2JFY5	Far upstream element-binding protein 1 (A0A0G2JFY5_MOUSE)	Fubp1	3	68.8311	57.95	1.53	8.69697					Related Proteins	A0A0G2JG00, A0A0G2JG96, A0A0G2JGW9, Q3TUE1, Q3UUU2, Q91WJ8	A0A0G2JFY5, A0A0G2JG00, A0A0G2JG96, A0A0G2JGW9, Q3TUE1, Q3UUU2, Q91WJ8	1	1	0	0	1	1	1	1	100	Doubtful
63	Q61140	Breast cancer anti-estrogen resistance protein 1 (BCAR1_MOUSE)	Bcar1	8	94.2268	67.28	1.37	12.839					Single Protein		Q61140	1	1	1	1	1	1	1	1	100	Doubtful
85	A0A0U1RNU4	Zinc finger protein 768 (A0A0U1RNU4_MOUSE)	Zfp768	7	62.3887	77.88	1.59	0.238585					Related and Unrelated Proteins	A0A087WPI5, A0A087WPN2, A0A087WPV0, A0A087WQI7, A0A087WQQ0, A0A087WR27, A0A087WSP8, A0A0G2JEM5, A0A0J9YUW3, A0A0U1RPC5, A0A0U1RQ46, A2A761, A2A799, A2A7A1, A2A7A2, A2A7A5, A2A7I1, A2A7P4, A2A7V0, A2A8Q4, A2A8V4, A2A8V7, A2A9J5, A2ALW2, A2ANU6, A2AQA1, A2ARR7, A2ARU5, A2AU83, A2AWF2, B1ASD8, B1ASQ6, B1ASQ7, B1AVN5, B1B1D3, B2KFW1, B2RR24, B2RRA8, B2RSV9, B8JJA7, B8JJX8, B8JJX9, B8JJY0, B8JJY3, B8J…	A0A087WPI5, A0A087WPN2, A0A087WPV0, A0A087WQI7, A0A087WQQ0, A0A087WR27, A0A087WSP8, A0A0G2JEM5, A0A0J9YUW3, A0A0U1RNU4, A0A0U1RPC5, A0A0U1RQ46, A2A761, A2A799, A2A7A1, A2A7A2, A2A7A5, A2A7I1, A2A7P4, A2A7V0, A2A8Q4, A2A8V4, A2A8V7, A2A9J5, A2ALW2, A2ANU6, A2AQA1, A2ARR7, A2ARU5, A2AU83, A2AWF2, B1ASD8, B1ASQ6, B1ASQ7, B1AVN5, B1B1D3, B2KFW1, B2RR24, B2RRA8, B2RSV9, B8JJA7, B8JJX8, B8JJX9, B8JJY0,…	1	1	0	0	1	1	1	1	100	Doubtful
86	D3Z1Z8	Stathmin (Fragment) (D3Z1Z8_MOUSE)	Stmn1	4	11.7222	100	9.8	43.7406					Related Proteins	D3Z5N2, P54227, P55821, Q545B6, Q545S4	D3Z1Z8, D3Z5N2, P54227, P55821, Q545B6, Q545S4	1	1	0	0	1	1	1	1	100	Doubtful
117	Q3ULL5	Eif2s2 protein (Q3ULL5_MOUSE)	Eif2s2	2	38.0682	79.15	3.32	26.958					Related Proteins	Q99L45	Q3ULL5, Q99L45	1	1	1	1	1	1	1	1	100	Doubtful
126	A2AM62	Heterochromatin protein 1-binding protein 3 (Fragment) (A2AM62_MOUSE)	Hp1bp3	4	18.4687	83.03	6.67	27.0397					Related Proteins	A2AM63, A2AM70, Q3TEA8, Z4YKA3, Z4YKB8	A2AM62, A2AM63, A2AM70, Q3TEA8, Z4YKA3, Z4YKB8	1	1	0	0	1	1	1	1	100	Doubtful
138	A0A0G2JEM3	Protein strawberry notch homolog 1 (Fragment) (A0A0G2JEM3_MOUSE)	Sbno1	5	86.4611	70.96	1.66	6.50371					Related Proteins	A0A0G2JGC7, B2RRI2, F7CVW0, Q3TMM7, Q689Z5, Q7TNB8	A0A0G2JEM3, A0A0G2JGC7, B2RRI2, F7CVW0, Q3TMM7, Q689Z5, Q7TNB8	1	1	0	0	1	1	1	1	100	Doubtful
176	E9QMQ3	TRIO and F-actin-binding protein (E9QMQ3_MOUSE)	Triobp	15	71.6413	96.33	2.07	7.1157					Related Proteins	G5E8W1, Q99KW3	E9QMQ3, G5E8W1, Q99KW3	1	1	0	0	1	1	1	1	100	Doubtful
177	B1AUB9	Nuclear factor 1 (B1AUB9_MOUSE)	Nfia	4	53.567	45.59	2.46	27.1219					Related Proteins	B1AUC0, F7CDR2, Q02780	B1AUB9, B1AUC0, F7CDR2, Q02780	1	1	0	0	1	1	1	1	100	Doubtful
187	D3YWH1	Sorting nexin-1 (Fragment) (D3YWH1_MOUSE)	Snx1	9	21.5207	60.94	5.73	76.2657					Related Proteins	Q6NZD2, Q9WV80	D3YWH1, Q6NZD2, Q9WV80	1	1	1	1	1	1	1	1	100	Doubtful
199	F8WHU5	Sister chromatid cohesion protein PDS5 homolog B (F8WHU5_MOUSE)	Pds5b	5	164.657	83.16	0.9	3.49377					Related Proteins	Q4VA53	F8WHU5, Q4VA53	1	1	0	0	1	1	1	1	100	Doubtful
204	Q8BKR5	Protein phosphatase 1 regulatory subunit 37 (PPR37_MOUSE)	Ppp1r37	7	77.5262	56.04	1.83	19.6978					Single Protein		Q8BKR5	1	1	1	1	1	1	1	1	100	Doubtful
244	D3YZJ1	Sequestosome-1 (D3YZJ1_MOUSE)	Sqstm1	11	41.6564	53.93	3.14	25.4219	Propionamide of C(C113)	Propionamide of C(1)			Related Proteins	Q64337	D3YZJ1, Q64337	1	1	1	1	1	1	1	1	100	Doubtful
246	Q9D0D5	General transcription factor IIE subunit 1 (T2EA_MOUSE)	Gtf2e1	16	49.5621	61.14	3.64	25.715					Single Protein		Q9D0D5	1	1	1	1	1	1	1	1	100	Doubtful
259	A0A140LHB3	Protein Qars (Fragment) (A0A140LHB3_MOUSE)	Qars	9	27.4574	86.59	3.66	41.8924					Related Proteins	A0A140LHZ5, A0A140LIZ4, Q8BML9, Q8R1V9	A0A140LHB3, A0A140LHZ5, A0A140LIZ4, Q8BML9, Q8R1V9	1	1	0	0	0	0	1	1	100	Doubtful
264	P97315	Cysteine and glycine-rich protein 1 (CSRP1_MOUSE)	Csrp1	1	20.5698	100	8.81	46.2336					Related Proteins	Q4FJX4	P97315, Q4FJX4	1	1	1	1	1	1	1	1	100	Doubtful
265	D3Z6U8	Fragile X mental retardation protein 1 homolog (D3Z6U8_MOUSE)	Fmr1	X	66.4915	83.08	2.54	15.0983					Related Proteins	E9QAT0, E9QNF5, P35922, Q6AXB7	D3Z6U8, E9QAT0, E9QNF5, P35922, Q6AXB7	1	1	1	1	1	1	1	1	100	Doubtful
270	P70677	Caspase-3 (CASP3_MOUSE)	Casp3	8	31.4544	82.67	3.97	32.2133					Single Protein		P70677	1	1	1	1	1	1	1	1	100	Doubtful
289	Q499X7	Coronin (Q499X7_MOUSE)	Coro1c	5	53.087	65.61	2.74	26.3218					Related Proteins	Q9WUM4	Q499X7, Q9WUM4	1	1	1	1	1	1	1	1	100	Doubtful
311	Q8CIN4	Serine/threonine-protein kinase PAK 2 (PAK2_MOUSE)	Pak2	16	57.8938	68.51	2.48	21.7636					Single Protein		Q8CIN4	1	1	1	1	1	1	1	1	100	Doubtful
323	Q6PIP5	NudC domain-containing protein 1 (NUDC1_MOUSE)	Nudcd1	15	66.6624	80.76	1.89	16.3427					Single Protein		Q6PIP5	1	1	1	1	1	1	1	1	100	Doubtful
371	Q9D1P4	Cysteine and histidine-rich domain-containing protein 1 (CHRD1_MOUSE)	Chordc1	9	37.3267	76.74	5.44	26.958					Single Protein		Q9D1P4	1	1	1	1	1	1	1	1	100	Doubtful
347	D3Z5U4	Proline-rich protein 14 (Fragment) (D3Z5U4_MOUSE)	Prr14	7	11.721	72.38	16.19	0	Propionamide of C(C16)	Propionamide of C(1)			Related Proteins	Q7TPN9	D3Z5U4, Q7TPN9	1	1	0	0	1	1	0	72	99.726	Doubtful
215	O88543	COP9 signalosome complex subunit 3 (CSN3_MOUSE)	Cops3	11	47.801	69.27	3.78	0	Oxidation of M(M372, M380)	Oxidation of M(2)			Related Proteins	Q3UQL2	O88543, Q3UQL2	1	1	1	1	1	1	0	35	96.9697	Doubtful
367	B1AXI9	5-azacytidine induced gene 1 (B1AXI9_MOUSE)	Cep131	11	120.157	89.24	0	0					Related Proteins	J3QMP9, Q62036	B1AXI9, J3QMP9, Q62036	0	1	1	0	1	0	0	20	96.9697	Doubtful
223	Q9Z1E4	Glycogen [starch] synthase, muscle (GYS1_MOUSE)	Gys1	7	83.8735	61.52	2.17	0	Propionamide of C(C137)	Propionamide of C(1)			Single Protein		Q9Z1E4	1	1	1	1	1	1	0	19	96.9697	Doubtful
75	Q6A051	Attractin-like protein 1 (ATRN1_MOUSE)	Atrnl1	19	152.367	47.9	0	0					Single Protein		Q6A051	0	1	1	0	1	0	0	12	96.9697	Doubtful
12	P97929	Breast cancer type 2 susceptibility protein homolog (BRCA2_MOUSE)	Brca2	5	370.432	74.35	0	0					Single Protein		P97929	0	2	2	0	2	0	0	11	96.9697	Doubtful
250	D3YWM8	Semaphorin-6A (D3YWM8_MOUSE)	Sema6a	18	116.388	69.75	0	0					Related Proteins	F6WLW8, K3W4S5, O35464	D3YWM8, F6WLW8, K3W4S5, O35464	0	2	2	0	2	0	0	11	90	Doubtful
139	F6T4M4	Serine/arginine repetitive matrix protein 1 (Fragment) (F6T4M4_MOUSE)	Srrm1	4	16.2313	61.43	0	0					Single Protein		F6T4M4	0	1	1	0	1	0	0	8	96.9697	Doubtful
274	E9Q4T8	Cullin-3 (E9Q4T8_MOUSE)	Cul3	1	81.0594	89.03	0	0					Related Proteins	Q9JLV5	E9Q4T8, Q9JLV5	0	3	3	0	3	0	0	7	90.2439	Doubtful
237	D0G895	Angiotensin converting enzyme-like 3 (D0G895_MOUSE)	Ace3	11	85.8184	64.86	0	0					Single Protein		D0G895	0	1	1	0	1	0	0	6	96.9697	Doubtful

## Sheet: BirA-WBSCR27#1
#	ID	Description	Gene Name	Chromosome	MW [kDa]	Possible Coverage [%]	Coverage [%]	Spectrum Counting	Confidently Localized Modification Sites	# Confidently Localized Modification Sites	Ambiguously Localized Modification Sites	#Ambiguously Localized Modification Sites	Protein Inference	Secondary Accessions	Protein Group	#Validated Peptides	#Peptides	#Unique	#Validated Unique	#Unique to Group	#Validated Unique to Group	#Validated PSMs	#PSMs	Confidence [%]	Validation
100	E9Q616	Protein Ahnak (E9Q616_MOUSE)	Ahnak	19	603.866	95.76	82.81	70.3279	Oxidation of M(M39, M182, M577, M616, M674, M700, M819, M886, M896, M935, M938, M947, M954, M967, M1007, M1021, M1135, M1184, M1187, M1196, M1203, M1212, M1223, M1263, M1310, M1313, M1322, M1359, M1366, M1387, M1436, M1439, M1448, M1515, M1562, M1565, M1574, M1639, M1700, M1755, M1758, M1767, M1783, M1794, M1834, M1895, M1918, M1957, M1960, M1969, M1985, M2024, M2027, M2036, M2052, M2091, M2094, …	Oxidation of M(157); Propionamide of C(6)			Single Protein		E9Q616	462	505	503	460	504	461	2880	3317	100	Confident
70	A0A087WR50	Fibronectin (A0A087WR50_MOUSE)	Fn1	1	262.678	65	27.16	391.962	Oxidation of M(M1282, M1547, M1596)	Oxidation of M(3)			Related Proteins	A0A087WS56, P11276, Q3UHL6	A0A087WR50, A0A087WS56, P11276, Q3UHL6	50	56	0	0	0	0	268	305	100	Confident
4	A0A087WSN6	Fibronectin (A0A087WSN6_MOUSE)	Fn1	1	252.853	66.03	27.35	166.028	Oxidation of M(M1282, M1547, M1596)	Oxidation of M(3)			Related Proteins	B7ZNJ1, B9EHT6	A0A087WSN6, B7ZNJ1, B9EHT6	48	53	0	0	0	0	234	269	100	Confident
23	A0A087WR50	Fibronectin (A0A087WR50_MOUSE)	Fn1	1	262.678	65	26.11	140.362	Oxidation of M(M1282, M1547, M1596)	Oxidation of M(3)			Related Proteins	A0A087WSN6, B9EHT6, P11276, Q3UHL6	A0A087WR50, A0A087WSN6, B9EHT6, P11276, Q3UHL6	48	53	0	0	0	0	232	267	100	Confident
120	F7DBB3	Protein Ahnak2 (Fragment) (F7DBB3_MOUSE)	Ahnak2	12	166.388	75.13	34.33	89.044	Oxidation of M(M132, M226, M305, M399, M478, M572)	Oxidation of M(6)			Single Protein		F7DBB3	29	32	14	13	14	13	152	182	100	Confident
99	E9QPD7	Pyruvate carboxylase (E9QPD7_MOUSE)	Pcx	19	129.749	76.68	32.65	188.322	Oxidation of M(M1013)	Oxidation of M(1)			Related Proteins	G5E8R3, Q05920	E9QPD7, G5E8R3, Q05920	31	39	39	31	39	31	126	138	100	Confident
1	Q5SWU9	Acetyl-CoA carboxylase 1 (ACACA_MOUSE)	Acaca	11	265.088	81.32	19.87	221.202	Oxidation of M(M2246)	Oxidation of M(1)			Single Protein		Q5SWU9	39	50	42	33	50	39	124	144	100	Confident
10	A0A0J9YUG5	Protein Wbscr27 (Fragment) (A0A0J9YUG5_MOUSE)	Wbscr27		23.752	64.55	37.27	2756.75	Oxidation of M(M102); Propionamide of C(C57, C165)	Oxidation of M(1); Propionamide of C(2)			Related Proteins	Q8BGM4	A0A0J9YUG5, Q8BGM4	13	16	16	13	16	13	122	127	100	Confident
25	E9PYB0	Protein Ahnak2 (Fragment) (E9PYB0_MOUSE)	Ahnak2	12	182.593	95.23	50.72	81.7681	Oxidation of M(M501, M595, M674, M768, M847, M931, M1102, M1275, M1354, M1448, M1527)	Oxidation of M(11)			Single Protein		E9PYB0	23	27	9	7	9	7	108	128	100	Confident
49	Q60598	Src substrate cortactin (SRC8_MOUSE)	Cttn	7	61.2124	71.79	20.33	2326.54					Single Protein		Q60598	12	14	14	12	14	12	101	129	100	Confident
106	Q3UGC8	Propionyl-CoA carboxylase alpha chain, mitochondrial (Q3UGC8_MOUSE)	Pcca	14	79.8711	94.75	27.62	343.093	Oxidation of M(M462)	Oxidation of M(1)			Related Proteins	Q91ZA3	Q3UGC8, Q91ZA3	17	21	21	17	21	17	78	103	100	Confident
107	A2A513	Keratin, type I cytoskeletal 10 (A2A513_MOUSE)	Krt10	11	57.0067	63.1	16.04	1136.26	Oxidation of M(M295)	Oxidation of M(1)			Related Proteins	P02535	A2A513, P02535	10	12	10	8	10	8	74	76	100	Confident
57	P20152	Vimentin (VIME_MOUSE)	Vim	2	53.6551	92.7	26.39	765.465					Related Proteins	Q5FWJ3	P20152, Q5FWJ3	10	16	15	9	15	9	71	78	100	Confident
84	Q3SYP5	Keratin 16 (Q3SYP5_MOUSE)	Krt16	11	51.5743	86.57	12.58	867.216					Related Proteins	Q9Z2K1	Q3SYP5, Q9Z2K1	6	8	3	2	3	2	69	75	100	Confident
97	Q6IFX2	Keratin, type I cytoskeletal 42 (K1C42_MOUSE)	Krt42	11	50.1019	91.81	12.61	1192.75					Single Protein		Q6IFX2	6	10	3	1	4	2	61	75	100	Confident
6	Q99P72	Reticulon-4 (RTN4_MOUSE)	Rtn4	11	126.535	61.7	20.83	213.419	Oxidation of M(M934)	Oxidation of M(1)			Single Protein		Q99P72	13	14	14	13	14	13	50	53	100	Confident
121	A2A6U3	Septin-9 (A2A6U3_MOUSE)	Sept9	11	63.7329	93.98	16.99	465.467					Related Proteins	Q80UG5	A2A6U3, Q80UG5	9	10	10	9	10	9	49	64	100	Confident
14	A0A0J9YUS5	Eukaryotic translation initiation factor 4 gamma 1 (A0A0J9YUS5_MOUSE)	Eif4g1	16	145.222	73.14	10.51	118.729					Related Proteins	E9PVC5, E9PVC6, E9Q9E1, Q6NZJ6	A0A0J9YUS5, E9PVC5, E9PVC6, E9Q9E1, Q6NZJ6	12	14	0	0	0	0	48	49	100	Confident
72	D3Z6I7	Protein Cald1 (D3Z6I7_MOUSE)	Cald1	6	63.2973	91.7	27.98	439.889					Related Proteins	E9Q0M9, E9QA15, E9QA16, Q8VCQ8, S4R1T7	D3Z6I7, E9Q0M9, E9QA15, E9QA16, Q8VCQ8, S4R1T7	14	15	0	0	0	0	46	50	100	Confident
102	Q8VDD5	Myosin-9 (MYH9_MOUSE)	Myh9	15	226.232	96.17	17.3	66.7661					Single Protein		Q8VDD5	27	32	32	27	32	27	46	54	100	Confident
39	A0A0J9YUC1	Eukaryotic translation initiation factor 4 gamma 1 (Fragment) (A0A0J9YUC1_MOUSE)	Eif4g1	16	97.8132	47	8.22	188.625					Related Proteins	A0A0J9YUS5, A0A0J9YVC1, E9PVC6, E9Q9E1, Q6NZJ6	A0A0J9YUC1, A0A0J9YUS5, A0A0J9YVC1, E9PVC6, E9Q9E1, Q6NZJ6	7	9	0	0	0	0	41	42	100	Confident
79	Q61781	Keratin, type I cytoskeletal 14 (K1C14_MOUSE)	Krt14	11	52.8339	79.55	6.4	251.107					Related Proteins	Q9QWL7	Q61781, Q9QWL7	4	6	0	0	2	1	39	42	100	Confident
44	H3BL49	T-complex protein 1 subunit theta (H3BL49_MOUSE)	Cct8	16	53.0492	86.71	24.13	485.173					Related Proteins	P42932, Q3UL22	H3BL49, P42932, Q3UL22	10	14	0	0	0	0	39	44	100	Confident
90	P50446	Keratin, type II cytoskeletal 6A (K2C6A_MOUSE)	Krt6a	15	59.2986	73.24	8.86	369.69					Single Protein		P50446	5	7	3	3	3	3	34	40	100	Confident
54	Q3UV17	Keratin, type II cytoskeletal 2 oral (K22O_MOUSE)	Krt76	15	62.806	81.14	2.69	1031.4					Single Protein		Q3UV17	2	4	2	1	2	1	33	37	100	Confident
96	A2RS22	Coronin (A2RS22_MOUSE)	Coro1b	CHR_MG153_PATCH	53.878	65.7	16.12	500.427					Related Proteins	Q9WUM3	A2RS22, Q9WUM3	7	10	10	7	10	7	32	52	100	Confident
104	A0A087WR50	Fibronectin (A0A087WR50_MOUSE)	Fn1	1	262.678	65	4.78	43.9822					Related Proteins	A0A087WS99, A0A087WSN6, P11276	A0A087WR50, A0A087WS99, A0A087WSN6, P11276	8	10	0	0	0	0	31	40	100	Confident
117	A0A0R4J1E2	Elongation factor 1-delta (A0A0R4J1E2_MOUSE)	Eef1d	15	72.8856	80.61	11.36	224.413					Related Proteins	D3YUQ9, E9QN08, P57776, Q80T06	A0A0R4J1E2, D3YUQ9, E9QN08, P57776, Q80T06	5	8	0	0	8	5	26	28	100	Confident
87	Q32P04	Keratin 5 (Q32P04_MOUSE)	Krt5	15	61.7286	66.9	6.72	378.128					Related Proteins	Q922U2	Q32P04, Q922U2	4	7	2	1	2	1	26	33	100	Confident
127	Q3TTY5	Keratin, type II cytoskeletal 2 epidermal (K22E_MOUSE)	Krt2	15	70.8798	79.21	3.25	677.678					Single Protein		Q3TTY5	2	5	4	2	4	2	24	32	100	Confident
101	P04104	Keratin, type II cytoskeletal 1 (K2C1_MOUSE)	Krt1	15	65.5653	65.46	3.77	438.753					Single Protein		P04104	3	6	4	2	5	3	22	26	100	Confident
83	A0A0M3HEQ7	Coatomer subunit gamma (A0A0M3HEQ7_MOUSE)	Copg2	6	97.4884	88.97	9.31	215.376					Related Proteins	Q9QXK3	A0A0M3HEQ7, Q9QXK3	7	10	10	7	10	7	22	40	100	Confident	Есть 1 пептид в BirA_small
94	P05213	Tubulin alpha-1B chain (TBA1B_MOUSE)	Tuba1b	15	50.1196	73.84	20.62	398.153					Related Proteins	P68369, P68373, Q52L87	P05213, P68369, P68373, Q52L87	7	8	0	0	0	0	21	24	100	Confident
66	Q9WVA4	Transgelin-2 (TAGL2_MOUSE)	Tagln2	1	22.3812	100	25.63	1059.77					Single Protein		Q9WVA4	4	7	7	4	7	4	21	39	100	Confident
53	B7FAU9	Filamin, alpha (B7FAU9_MOUSE)	Flna	X	280.325	72.34	5.34	53.6669					Related Proteins	B7FAV1, Q8BTM8	B7FAU9, B7FAV1, Q8BTM8	9	12	12	9	12	9	20	21	100	Confident
12	Q8VED5	Keratin, type II cytoskeletal 79 (K2C79_MOUSE)	Krt79	15	57.5168	78.15	5.46	200.861					Single Protein		Q8VED5	3	4	1	1	1	1	19	22	100	Confident
113	A0A0A0MQ79	Protein PRRC2C (A0A0A0MQ79_MOUSE)	Prrc2c	1	310.533	64.14	3.52	43.6018					Related Proteins	Q3TLH4, S4R294, S4R2J9	A0A0A0MQ79, Q3TLH4, S4R294, S4R2J9	8	13	13	8	13	8	17	22	100	Confident
13	A0A0B4J1F2	Microtubule-associated protein (A0A0B4J1F2_MOUSE)	Map4	9	117.157	66.79	11.75	131.855					Related Proteins	A0A0B4J1M9, P27546	A0A0B4J1F2, A0A0B4J1M9, P27546	8	8	8	8	8	8	16	18	100	Confident
60	E9Q0F0	Protein Krt78 (E9Q0F0_MOUSE)	Krt78	15	112.194	92.79	1.78	126.532					Single Protein		E9Q0F0	2	3	1	1	1	1	16	18	100	Confident
24	Q9EP71	Ankycorbin (RAI14_MOUSE)	Rai14	15	108.785	93.56	7.87	90.7683					Single Protein		Q9EP71	6	10	10	6	10	6	15	18	100	Confident
126	Q3U4Z7	High density lipoprotein (HDL) binding protein, isoform CRA_d (Q3U4Z7_MOUSE)	Hdlbp	1	141.655	90.85	4.34	97.8069					Related Proteins	Q8VDJ3	Q3U4Z7, Q8VDJ3	5	8	8	5	8	5	14	18	100	Confident
8	P09405	Nucleolin (NUCL_MOUSE)	Ncl	1	76.6768	79.77	13.72	132.102					Single Protein		P09405	8	12	12	8	12	8	13	22	100	Confident
41	P26039	Talin-1 (TLN1_MOUSE)	Tln1	4	269.653	77.17	6.65	30.8061					Single Protein		P26039	10	12	12	10	12	10	12	14	100	Confident
47	A3KGJ7	Centrosome-associated protein CEP250 (A3KGJ7_MOUSE)	Cep250	2	278.802	89.82	0.29	121.085					Related Proteins	B7ZCN3, E9Q5A8, Q60952	A3KGJ7, B7ZCN3, E9Q5A8, Q60952	1	1	1	1	1	1	12	14	100	Doubtful
26	Q9D0A3	Arpin (ARPIN_MOUSE)	Arpin	7	25.1775	69.47	8.85	978.459					Single Protein		Q9D0A3	2	3	3	2	3	2	12	15	100	Confident
22	P10126	Elongation factor 1-alpha 1 (EF1A1_MOUSE)	Eef1a1	9	50.0821	65.8	15.15	227.797	Oxidation of M(M276)	Oxidation of M(1)			Related Proteins	Q58E64	P10126, Q58E64	6	8	8	6	8	6	12	17	100	Confident
112	P50615	Protein BTG3 (BTG3_MOUSE)	Btg3	16	28.9646	86.11	2.78	1072.51					Related Proteins	D3Z1M9, Q52L83	D3Z1M9, P50615, Q52L83	1	1	1	1	1	1	11	12	100	Doubtful
35	P05627	Transcription factor AP-1 (JUN_MOUSE)	Jun	4	35.9213	51.5	2.69	1087.18					Related Proteins	Q52L79	P05627, Q52L79	1	1	1	1	1	1	10	10	100	Doubtful
76	Q62523	Zyxin (ZYX_MOUSE)	Zyx	6	60.5068	48.58	7.45	372.276					Related Proteins	Q7TQE2	Q62523, Q7TQE2	3	4	4	3	4	3	10	11	100	Confident
74	Q91XQ0	Dynein heavy chain 8, axonemal (DYH8_MOUSE)	Dnah8	17	540.892	79.1	0.15	48.0095	Oxidation of M(M3308)	Oxidation of M(1)			Single Protein		Q91XQ0	1	1	1	1	1	1	9	10	100	Doubtful
48	Q6ZQ58	La-related protein 1 (LARP1_MOUSE)	Larp1	11	121.05	90.02	6.34	76.3998					Related Proteins	Z4YJT3	Q6ZQ58, Z4YJT3	4	7	7	4	7	4	9	12	100	Confident
88	Q8BFW7	Lipoma-preferred partner homolog (LPP_MOUSE)	Lpp	16	65.8479	56.12	11.42	131.602					Single Protein		Q8BFW7	5	7	7	5	7	5	8	10	100	Confident
82	Q8BGD9	Eukaryotic translation initiation factor 4B (IF4B_MOUSE)	Eif4b	15	68.7992	87.23	10.8	106.032					Single Protein		Q8BGD9	4	6	6	4	6	4	7	8	100	Confident
98	B1AU75	Nuclear autoantigenic sperm protein (B1AU75_MOUSE)	Nasp	4	83.9617	73.22	4.27	86.3931					Related Proteins	Q99MD9	B1AU75, Q99MD9	2	5	5	2	5	2	7	9	100	Confident
17	Q3T9J9	Ankyrin repeat and BTB/POZ domain-containing protein 2 (Q3T9J9_MOUSE)	Abtb2	2	113.431	70.51	1.07	190.467					Related Proteins	Q7TQI7	Q3T9J9, Q7TQI7	1	1	1	1	1	1	7	11	87.1429	Doubtful
103	E9Q3W4	Plectin (E9Q3W4_MOUSE)	Plec	15	498.8	93.32	0.66	10.2703					Related Proteins	Q9QXS1	E9Q3W4, Q9QXS1	3	10	9	3	10	3	7	12	100	Confident
21	P60122	RuvB-like 1 (RUVB1_MOUSE)	Ruvbl1	6	50.1823	85.31	14.91	125.725					Related Proteins	Q3U1C2	P60122, Q3U1C2	4	5	5	4	5	4	6	6	100	Confident
32	B0V2N5	Annexin (Fragment) (B0V2N5_MOUSE)	Anxa2	9	31.2429	100	3.68	541.989					Related Proteins	B0V2N7, B0V2N8, P07356, Q542G9	B0V2N5, B0V2N7, B0V2N8, P07356, Q542G9	1	1	1	1	1	1	6	6	100	Doubtful
37	E9Q0M9	Protein Cald1 (E9Q0M9_MOUSE)	Cald1	6	61.6154	91.39	14.79	97.5738					Related Proteins	E9Q9F3, E9QA16, Q8VCQ8, S4R1T7	E9Q0M9, E9Q9F3, E9QA16, Q8VCQ8, S4R1T7	5	5	0	0	0	0	6	6	100	Confident
58	Q6NV99	Protein Haus6 (Q6NV99_MOUSE)	Haus6	4	105.539	87.03	1.29	131.673					Single Protein		Q6NV99	1	2	2	1	2	1	6	6	100	Doubtful
71	Q64010	Adapter molecule crk (CRK_MOUSE)	Crk	11	33.794	73.03	13.16	292.502					Single Protein		Q64010	3	4	4	3	4	3	6	7	100	Confident
19	D3YTR0	Adenomatous polyposis coli protein 2 (D3YTR0_MOUSE)	Apc2	10	245.962	74.08	0.3	65.5788					Related Proteins	G5E832, Q9Z1K7	D3YTR0, G5E832, Q9Z1K7	1	1	1	1	1	1	6	8	87.1429	Doubtful
114	Q3UQI9	Protein FAM188B (F188B_MOUSE)	Fam188b		82.8854	74.19	1.75	198.147					Single Protein		Q3UQI9	1	1	1	1	1	1	6	10	100	Doubtful
30	M0QWQ2	Collagen alpha-3(IV) chain (Fragment) (M0QWQ2_MOUSE)	Col4a3	1	6.71438	50.82	19.67	2416.74					Single Protein		M0QWQ2	1	1	1	1	1	1	6	11	87.1429	Doubtful
2	Q8BU11	TOX high mobility group box family member 4 (TOX4_MOUSE)	Tox4	14	65.9199	38.77	5.82	283.814					Single Protein		Q8BU11	2	2	2	2	2	2	5	5	100	Confident
63	H3BKG2	T-complex protein 1 subunit theta (Fragment) (H3BKG2_MOUSE)	Cct8	16	17.2449	77.22	13.92	518.358					Related Proteins	H3BLL1, P42932, Q3UL22	H3BKG2, H3BLL1, P42932, Q3UL22	2	3	0	0	0	0	5	6	100	Confident
38	Q8BX02	KN motif and ankyrin repeat domain-containing protein 2 (KANK2_MOUSE)	Kank2	9	90.1896	73.19	3.68	72.8653					Single Protein		Q8BX02	2	4	4	2	4	2	5	7	100	Confident
52	B2RTB0	28 kDa heat- and acid-stable phosphoprotein (B2RTB0_MOUSE)	Pdap1	5	20.5925	100	16.02	407.241					Related Proteins	Q3UHX2	B2RTB0, Q3UHX2	2	3	3	2	3	2	5	7	100	Confident
111	P14873	Microtubule-associated protein 1B (MAP1B_MOUSE)	Map1b	13	270.089	72.08	3.41	22.4804					Single Protein		P14873	4	7	7	4	7	4	5	7	100	Confident
116	D6RCW9	Thymidylate synthase (D6RCW9_MOUSE)	Tyms	5	16.3324	100	5	614.255	Oxidation of M(M128)	Oxidation of M(1)			Single Protein		D6RCW9	2	4	4	2	4	2	5	10	91.9118	Confident
77	A0A0A0MQA5	Tubulin alpha-4A chain (Fragment) (A0A0A0MQA5_MOUSE)	Tuba4a	1	52.8699	75.26	12.16	86.3403					Related Proteins	P05213, P68368, P68373, Q52L87, Q9JJZ2	A0A0A0MQA5, P05213, P68368, P68373, Q52L87, Q9JJZ2	4	4	0	0	0	0	4	4	100	Confident
91	Q8BJW6	Eukaryotic translation initiation factor 2A (EIF2A_MOUSE)	Eif2a	3	64.3628	85.71	4.3	63.4342					Single Protein		Q8BJW6	2	4	4	2	4	2	4	4	100	Confident
61	Q9WV92	Band 4.1-like protein 3 (E41L3_MOUSE)	Epb41l3	17	103.274	83.53	5.92	48.488					Single Protein		Q9WV92	3	4	4	3	4	3	4	5	100	Confident
86	D3YW87	Filamin-C (D3YW87_MOUSE)	Flnc	6	287.186	79.28	1.52	16.2809					Related Proteins	D3Z576, Q8VHX6	D3YW87, D3Z576, Q8VHX6	3	5	4	2	5	3	4	5	100	Confident
108	Q9ERU9	E3 SUMO-protein ligase RanBP2 (RBP2_MOUSE)	Ranbp2	10	340.907	81.92	1.18	15.3372					Single Protein		Q9ERU9	3	5	5	3	5	3	4	5	100	Confident
78	P59384	A disintegrin and metalloproteinase with thrombospondin motifs 15 (ATS15_MOUSE)	Adamts15	9	103.871	75.37	1.37	55.7147	Propionamide of C(C672, C682)	Propionamide of C(2)			Single Protein		P59384	1	3	3	1	3	1	4	9	87.1429	Doubtful
5	Q80U93	Nuclear pore complex protein Nup214 (NU214_MOUSE)	Nup214	2	212.847	40.53	1.68	33.4412					Single Protein		Q80U93	3	3	3	3	3	3	3	3	100	Confident
18	Q3UHJ0	AP2-associated protein kinase 1 (AAK1_MOUSE)	Aak1	6	103.282	58.39	3.23	42.6073					Single Protein		Q3UHJ0	2	3	3	2	3	2	3	3	100	Confident
28	E9PYX7	Afadin (E9PYX7_MOUSE)	Mllt4		188.788	78.35	1.56	18.4683					Related Proteins	E9Q852, E9Q9C3, Q9QZQ1	E9PYX7, E9Q852, E9Q9C3, Q9QZQ1	2	2	0	0	0	0	3	3	100	Confident
92	F6VXN4	TSC22 domain family protein 4 (Fragment) (F6VXN4_MOUSE)	Tsc22d4	5	10.3284	100	11.46	767.818					Related Proteins	D3YZZ4, Q3U1U6, Q9EQN3	D3YZZ4, F6VXN4, Q3U1U6, Q9EQN3	1	1	1	1	1	1	3	3	85.8156	Doubtful
93	P51125	Calpastatin (ICAL_MOUSE)	Cast	13	84.8706	83.38	8.88	57.1641					Related Proteins	Q8CE80	P51125, Q8CE80	3	3	3	3	3	3	3	3	100	Confident
95	P57784	U2 small nuclear ribonucleoprotein A' (RU2A_MOUSE)	Snrpa1	7	28.3401	86.27	9.02	192.707					Single Protein		P57784	2	2	2	2	2	2	3	3	100	Confident
118	O88811	Signal transducing adapter molecule 2 (STAM2_MOUSE)	Stam2	2	57.4185	66.73	6.69	109.333					Single Protein		O88811	3	3	3	3	3	3	3	3	100	Confident
122	O54988	STE20-like serine/threonine-protein kinase (SLK_MOUSE)	Slk	19	141.37	81.67	1.7	39.8543					Single Protein		O54988	2	2	2	2	2	2	3	3	100	Confident
34	B1AUX2	Host cell factor 1 (B1AUX2_MOUSE)	Hcfc1	X	214.917	38.13	1.34	31.3129					Related Proteins	Q61191	B1AUX2, Q61191	2	4	4	2	4	2	3	4	100	Confident
50	P47713	Cytosolic phospholipase A2 (PA24A_MOUSE)	Pla2g4a	1	85.1676	76.2	4.01	64.7203					Related Proteins	Q3UMQ1, Q9DBX5	P47713, Q3UMQ1, Q9DBX5	3	3	3	3	3	3	3	4	100	Confident
109	P59325	Eukaryotic translation initiation factor 5 (IF5_MOUSE)	Eif5	12	48.9377	89.98	5.83	85.9097					Related Proteins	Q3TQR3	P59325, Q3TQR3	2	4	4	2	4	2	3	4	100	Confident
27	Q5SQB0	Nucleophosmin (Q5SQB0_MOUSE)	Npm1	11	29.5062	76.52	7.95	93.0689					Related and Unrelated Proteins	E9Q5T3, Q5SQB5, Q5SQB7, Q61937, Q9DAY9	E9Q5T3, Q5SQB0, Q5SQB5, Q5SQB7, Q61937, Q9DAY9	1	3	0	0	3	1	3	5	100	Doubtful
43	B1AXW5	Peroxiredoxin-1 (Fragment) (B1AXW5_MOUSE)	Prdx1	4	18.9147	100	11.76	289.061					Related Proteins	B1AXW6, P35700	B1AXW5, B1AXW6, P35700	2	3	3	2	3	2	3	5	100	Confident
85	A0A0R4J0M9	Deubiquitinating protein VCIP135 (A0A0R4J0M9_MOUSE)	Vcpip1	1	134.358	87.79	1.31	20.1395					Related Proteins	Q8CDG3	A0A0R4J0M9, Q8CDG3	1	4	4	1	4	1	3	5	100	Doubtful
9	A0A0N4SW73	Rab11 family-interacting protein 5 (A0A0N4SW73_MOUSE)	Rab11fip5	6	139.47	57.28	1.97	35.9915					Related Proteins	Q8R361	A0A0N4SW73, Q8R361	2	2	2	2	2	2	2	2	100	Confident
15	Q6A028	Switch-associated protein 70 (SWP70_MOUSE)	Swap70	7	68.9525	100	1.54	84.0006					Single Protein		Q6A028	1	1	1	1	1	1	2	2	100	Doubtful
20	G3UWR2	PERQ amino acid-rich with GYF domain-containing protein 2 (G3UWR2_MOUSE)	Gigyf2	1	129.561	72.19	1.52	23.2232					Related Proteins	G3UYG6, G3UYR9, Q6Y7W8	G3UWR2, G3UYG6, G3UYR9, Q6Y7W8	1	2	2	1	2	1	2	2	100	Doubtful
31	B7ZC50	Heat shock protein HSP 90-alpha (Fragment) (B7ZC50_MOUSE)	Hsp90aa1	12	22.3721	64.68	5.97	122.24					Related Proteins	P07901, P11499, Q71LX8, Q80Y52	B7ZC50, P07901, P11499, Q71LX8, Q80Y52	1	2	0	0	0	0	2	2	100	Doubtful
59	O35691	Pinin (PININ_MOUSE)	Pnn	12	82.3864	83.03	1.24	74.9091					Related Proteins	Q3TUQ5	O35691, Q3TUQ5	1	1	1	1	1	1	2	2	100	Doubtful
62	E9Q7D8	Poly(rC)-binding protein 3 (E9Q7D8_MOUSE)	Pcbp3	10	24.1015	75.66	8.85	143.685					Related Proteins	P57722, P60335, Q61990	E9Q7D8, P57722, P60335, Q61990	1	1	0	0	1	1	2	2	100	Doubtful
42	D3YWK1	WD repeat domain phosphoinositide-interacting protein 2 (D3YWK1_MOUSE)	Wipi2	5	46.405	62.35	7.53	115.624	Oxidation of M(M1)	Oxidation of M(1)			Related Proteins	Q80W47	D3YWK1, Q80W47	1	2	2	1	2	1	2	3	100	Doubtful
115	P11087	Collagen alpha-1(I) chain (CO1A1_MOUSE)	Col1a1	11	137.948	68.82	1.79	25.365					Single Protein		P11087	2	3	3	2	3	2	2	3	100	Confident
11	B9EHJ3	Tight junction protein ZO-1 (B9EHJ3_MOUSE)	Tjp1	7	188.736	77.45	2.26	22.6384					Related Proteins	P39447	B9EHJ3, P39447	2	4	4	2	4	2	2	4	100	Confident
65	P58252	Elongation factor 2 (EF2_MOUSE)	Eef2	10	95.2529	80.54	1.52	28.6366					Single Protein		P58252	1	3	3	1	3	1	2	4	100	Doubtful
3	Q99PT3	INO80 complex subunit B (IN80B_MOUSE)	Ino80b	6	40.54	75.73	6.13	65.5205	Oxidation of M(M18)	Oxidation of M(1)			Related Proteins	D6RES5	D6RES5, Q99PT3	1	1	0	0	1	1	1	1	100	Doubtful
16	A0A140LJ37	Nucleosome assembly protein 1-like 4 (Fragment) (A0A140LJ37_MOUSE)	Nap1l4	7	8.12718	100	22.67	327.602					Related Proteins	A2RSB1, B7ZNL2, Q78ZA7	A0A140LJ37, A2RSB1, B7ZNL2, Q78ZA7	1	1	1	1	1	1	1	1	100	Doubtful
29	A0A0N4SUN8	Plasminogen activator inhibitor 1 RNA-binding protein (A0A0N4SUN8_MOUSE)	Serbp1	6	17.0259	100	10.32	158.517					Related Proteins	A0A0N4SUQ1, A0A0N4SV32, A0A0N4SWH2, Q3UMP4, Q9CY58	A0A0N4SUN8, A0A0N4SUQ1, A0A0N4SV32, A0A0N4SWH2, Q3UMP4, Q9CY58	1	1	1	1	1	1	1	1	100	Doubtful
33	B0R0Y8	SH3 domain-containing kinase-binding protein 1 (Fragment) (B0R0Y8_MOUSE)	Sh3kbp1	X	22.3957	81.82	6.7	117.561					Related Proteins	E9Q0C1, Q8R550	B0R0Y8, E9Q0C1, Q8R550	1	1	1	1	1	1	1	1	100	Doubtful
36	A0A087WS46	Elongation factor 1-beta (A0A087WS46_MOUSE)	Eef1b2	1	20.124	85.33	8.15	133.534					Related Proteins	G3UX43, G3UZ47, M0QWH8, M0QWK5, O70251	A0A087WS46, G3UX43, G3UZ47, M0QWH8, M0QWK5, O70251	1	1	1	1	1	1	1	1	100	Doubtful
40	F6RX99	Double-strand break repair protein MRE11A (Fragment) (F6RX99_MOUSE)	Mre11a	9	20.0025	100	8.24	144.531					Related Proteins	Q61216	F6RX99, Q61216	1	1	1	1	1	1	1	1	100	Doubtful
46	E9Q3D6	Heat shock protein HSP 90-beta (Fragment) (E9Q3D6_MOUSE)	Hsp90ab1	17	22.4682	100	7.41	130.001					Related Proteins	P07901, P11499, Q71LX8, Q80Y52, Q9CQN1	E9Q3D6, P07901, P11499, Q71LX8, Q80Y52, Q9CQN1	1	1	0	0	0	0	1	1	100	Doubtful
55	Q9D0I9	Arginine--tRNA ligase, cytoplasmic (SYRC_MOUSE)	Rars	11	75.6251	90.61	1.82	37.2276					Single Protein		Q9D0I9	1	1	1	1	1	1	1	1	100	Doubtful
56	Q3TM10	HN1-like protein (Q3TM10_MOUSE)	Hn1l		20.0079	85.79	11.58	129.317					Related Proteins	Q6PGH2	Q3TM10, Q6PGH2	1	1	1	1	1	1	1	1	100	Doubtful
67	A2AAN2	Signal recognition particle subunit SRP68 (A2AAN2_MOUSE)	Srp68	11	65.9118	93.87	2.21	41.8572					Related Proteins	Q8BMA6	A2AAN2, Q8BMA6	1	1	1	1	1	1	1	1	100	Doubtful
69	Q9D279	Mitotic interactor and substrate of PLK1 (MISP_MOUSE)	Misp	10	72.2374	88.89	6.02	37.917					Single Protein		Q9D279	1	1	1	1	1	1	1	1	100	Doubtful
73	P58871	182 kDa tankyrase-1-binding protein (TB182_MOUSE)	Tnks1bp1	2	181.714	75.35	1.22	16.4459					Related Proteins	Z4YJL4	P58871, Z4YJL4	1	1	1	1	1	1	1	1	100	Doubtful
75	A0A0G2JEJ0	PDZ and LIM domain protein 5 (Fragment) (A0A0G2JEJ0_MOUSE)	Pdlim5	3	26.7541	84.58	3.56	97.1154					Related Proteins	A0A0G2JGZ5, D9J2Z9, D9J300, D9J301, D9J302, Q8CI51	A0A0G2JEJ0, A0A0G2JGZ5, D9J2Z9, D9J300, D9J301, D9J302, Q8CI51	1	1	1	1	1	1	1	1	100	Doubtful
80	A8Y5K6	Eukaryotic translation initiation factor 4E transporter (A8Y5K6_MOUSE)	Eif4enif1	11	87.8277	60.02	2.35	33.3834					Related Proteins	Q5NBZ4, Q9EST3	A8Y5K6, Q5NBZ4, Q9EST3	1	1	1	1	1	1	1	1	100	Doubtful
81	A0A0U1RPL0	Ataxin-2-like protein (A0A0U1RPL0_MOUSE)	Atxn2l	7	115.195	48.54	1.19	32.804					Related Proteins	E9Q5Q0, Q3TGG2, Q7TQH0	A0A0U1RPL0, E9Q5Q0, Q3TGG2, Q7TQH0	1	1	1	1	1	1	1	1	100	Doubtful
89	F6YHA9	Protein Gm5129 (F6YHA9_MOUSE)	Gm5129	5	10.6699	100	12.12	248.184					Single Protein		F6YHA9	1	1	1	1	1	1	1	1	100	Doubtful
110	Q8BIW1	Protein prune homolog (PRUNE_MOUSE)	Prune		50.2075	70.7	3.08	54.1194					Single Protein		Q8BIW1	1	1	1	1	1	1	1	1	100	Doubtful
124	Q9CT10	Ran-binding protein 3 (RANB3_MOUSE)	Ranbp3	17	52.5407	70.06	2.85	50.0411					Single Protein		Q9CT10	1	1	1	1	1	1	1	1	100	Doubtful
7	A0A0A0MQ98	Probable JmjC domain-containing histone demethylation protein 2C (A0A0A0MQ98_MOUSE)	Jmjd1c	CHR_MG3530_PATCH	281.363	74.31	0.55	10.4911					Related Proteins	G3UZM1, Q69ZK6	A0A0A0MQ98, G3UZM1, Q69ZK6	1	2	2	1	2	1	1	2	100	Doubtful
45	E9QAS7	Protein Inpp5a (E9QAS7_MOUSE)	Inpp5a	7	48.7813	78.44	0	0					Related Proteins	Q3TZT4, Q7TNC9	E9QAS7, Q3TZT4, Q7TNC9	0	2	2	0	2	0	1	2	85.8156	Doubtful
51	E9Q852	Afadin (E9Q852_MOUSE)	Mllt4		204.399	78.17	1.05	6.80615					Related Proteins	E9Q9C3, F7C3I9, Q9QZQ1	E9Q852, E9Q9C3, F7C3I9, Q9QZQ1	1	1	0	0	0	0	1	2	100	Doubtful
64	F6ZDS4	Nucleoprotein TPR (TPR_MOUSE)	Tpr	1	273.824	77.25	0.62	12.2058					Related Proteins	Q7M739	F6ZDS4, Q7M739	1	2	2	1	2	1	1	2	100	Doubtful
68	Q99KG3	RNA-binding protein 10 (RBM10_MOUSE)	Rbm10	X	103.43	64.3	1.08	31.1409					Single Protein		Q99KG3	1	2	2	1	2	1	1	2	100	Doubtful
105	Q64727	Vinculin (VINC_MOUSE)	Vcl	14	116.644	92.21	1.97	23.049					Single Protein		Q64727	1	2	2	1	2	1	1	2	100	Doubtful
119	Q80ZJ7	Sorting nexin-32 (SNX32_MOUSE)	Snx32	19	46.618	81.93	3.71	60.8173	Propionamide of C(C346)	Propionamide of C(1)			Single Protein		Q80ZJ7	1	2	2	1	2	1	1	2	100	Doubtful
123	E9Q6R7	Protein Utrn (E9Q6R7_MOUSE)	Utrn	10	392.461	80.12	0.44	7.4365					Single Protein		E9Q6R7	1	2	2	1	2	1	1	2	100	Doubtful
125	G3UX48	Protein PRRC2A (G3UX48_MOUSE)	Prrc2a	17	219.329	72.79	1.11	13.1462					Related Proteins	Q7TSC1	G3UX48, Q7TSC1	1	2	2	1	2	1	1	2	100	Doubtful

## Sheet: BirA-WBSCR27#2
#	ID	Description	Gene Name	Chromosome	MW [kDa]	Possible Coverage [%]	Coverage [%]	Spectrum Counting	Confidently Localized Modification Sites	# Confidently Localized Modification Sites	Ambiguously Localized Modification Sites	#Ambiguously Localized Modification Sites	Protein Inference	Secondary Accessions	Protein Group	#Validated Peptides	#Peptides	#Unique	#Validated Unique	#Unique to Group	#Validated Unique to Group	#Validated PSMs	#PSMs	Confidence [%]	Validation
38	E9Q616	Protein Ahnak (E9Q616_MOUSE)	Ahnak	19	603.866	95.76	39.46	151.809	Oxidation of M(M1, M674, M4608, M5028, M5039, M5102); Propionamide of C(C2012, C2079, C2146)	Oxidation of M(6); Propionamide of C(3)			Single Protein		E9Q616	84	124	124	84	124	84	293	351	100	Doubtful
20	A0A0J9YUG5	Protein Wbscr27 (Fragment) (A0A0J9YUG5_MOUSE)	Wbscr27		23.752	64.55	26.36	7134.25	Propionamide of C(C76)	Propionamide of C(1)			Related Proteins	D3Z271, Q8BGM4, Q8BY07	A0A0J9YUG5, D3Z271, Q8BGM4, Q8BY07	3	4	0	0	0	0	16	21	100	Doubtful
3	A2A6U3	Septin-9 (A2A6U3_MOUSE)	Sept9	11	63.7329	93.98	4.96	1104.06					Related Proteins	Q80UG5	A2A6U3, Q80UG5	3	4	0	0	4	3	15	16	100	Doubtful
10	Q8VDD5	Myosin-9 (MYH9_MOUSE)	Myh9	15	226.232	96.17	1.33	572.917					Single Protein		Q8VDD5	2	8	4	1	8	2	15	21	100	Doubtful
51	E9PYB0	Protein Ahnak2 (Fragment) (E9PYB0_MOUSE)	Ahnak2	12	182.593	95.23	19.78	79.4549					Related Proteins	F7CVJ5, F7DBB3	E9PYB0, F7CVJ5, F7DBB3	4	9	0	0	0	0	11	15	100	Doubtful
18	Q9ERG0	LIM domain and actin-binding protein 1 (LIMA1_MOUSE)	Lima1	15	84.0081	80.21	3.05	1100.24					Single Protein		Q9ERG0	2	3	3	2	3	2	8	9	100	Doubtful
35	A0A087WP98	Prothymosin alpha (A0A087WP98_MOUSE)	Ptma	1	6.48733	100	24.14	12767.9					Related Proteins	A0A087WPN6, A0A087WQN2, P26350, Q0VGU2	A0A087WP98, A0A087WPN6, A0A087WQN2, P26350, Q0VGU2	1	1	0	0	1	1	8	8	100	Doubtful
33	A0A0J9YUG5	Protein Wbscr27 (Fragment) (A0A0J9YUG5_MOUSE)	Wbscr27		23.752	64.55	9.55	2229.45					Related Proteins	F6RCZ2, Q8BGM4, Q8BY07	A0A0J9YUG5, F6RCZ2, Q8BGM4, Q8BY07	3	3	0	0	0	0	7	7	100	Doubtful
49	D3Z6I7	Protein Cald1 (D3Z6I7_MOUSE)	Cald1	6	63.2973	91.7	6.5	668.134					Related Proteins	Q8VCQ8, S4R1T7	D3Z6I7, Q8VCQ8, S4R1T7	3	7	7	3	7	3	7	11	100	Doubtful
2	Q3UGC8	Propionyl-CoA carboxylase alpha chain, mitochondrial (Q3UGC8_MOUSE)	Pcca	14	79.8711	94.75	5.8	427.301					Related Proteins	Q91ZA3	Q3UGC8, Q91ZA3	3	5	5	3	5	3	6	11	100	Doubtful
11	A0A140LJ37	Nucleosome assembly protein 1-like 4 (Fragment) (A0A140LJ37_MOUSE)	Nap1l4	7	8.12718	100	24	7405.36					Related Proteins	A2RSB1, B7ZNL2, Q78ZA7	A0A140LJ37, A2RSB1, B7ZNL2, Q78ZA7	1	1	1	1	1	1	6	6	100	Doubtful
29	E9QPD7	Pyruvate carboxylase (E9QPD7_MOUSE)	Pcx	19	129.749	76.68	7.29	276.74					Related Proteins	G5E8R3, Q05920	E9QPD7, G5E8R3, Q05920	5	6	6	5	6	5	6	7	100	Doubtful
54	A0A0A6YWC8	Vimentin (A0A0A6YWC8_MOUSE)	Vim	2	49.1627	92.04	2.34	1413.24					Related Proteins	P20152, Q5FWJ3	A0A0A6YWC8, P20152, Q5FWJ3	1	6	6	1	6	1	6	14	100	Doubtful
1	A0A0R4J0M9	Deubiquitinating protein VCIP135 (A0A0R4J0M9_MOUSE)	Vcpip1	1	134.358	87.79	2.13	252.685					Related Proteins	Q8CDG3	A0A0R4J0M9, Q8CDG3	2	6	6	2	6	2	5	9	100	Doubtful
15	Q8R5H1	Ubiquitin carboxyl-terminal hydrolase 15 (UBP15_MOUSE)	Usp15	10	112.254	76.45	1.22	573.525					Single Protein		Q8R5H1	1	3	3	1	3	1	5	8	100	Doubtful
23	E9PYX7	Afadin (E9PYX7_MOUSE)	Mllt4		188.788	78.35	2.35	251.029					Related Proteins	E9Q852, E9Q9C3, Q9QZQ1	E9PYX7, E9Q852, E9Q9C3, Q9QZQ1	2	4	4	2	4	2	5	7	100	Doubtful
30	A2A513	Keratin, type I cytoskeletal 10 (A2A513_MOUSE)	Krt10	11	57.0067	63.1	2.32	1205.3					Related Proteins	P02535	A2A513, P02535	1	1	1	1	1	1	5	5	100	Doubtful
31	A0A0N4SV32	Plasminogen activator inhibitor 1 RNA-binding protein (A0A0N4SV32_MOUSE)	Serbp1	6	39.6209	92.82	8.56	767.129					Related Proteins	A0A0N4SWH2, Q3UMP4, Q9CY58	A0A0N4SV32, A0A0N4SWH2, Q3UMP4, Q9CY58	2	3	3	2	3	2	5	6	100	Doubtful
41	Q8K4Z5	Splicing factor 3A subunit 1 (SF3A1_MOUSE)	Sf3a1	11	88.4894	78.63	2.53	710.96					Single Protein		Q8K4Z5	1	3	3	1	3	1	5	7	100	Doubtful
22	Q8BGD9	Eukaryotic translation initiation factor 4B (IF4B_MOUSE)	Eif4b	15	68.7992	87.23	4.75	413.245					Single Protein		Q8BGD9	2	5	5	2	5	2	4	12	100	Doubtful
53	A0A0A0MQ79	Protein PRRC2C (A0A0A0MQ79_MOUSE)	Prrc2c	1	310.533	64.14	1.51	56.4826					Related Proteins	Q3TLH4, S4R294, S4R2E2, S4R2J9	A0A0A0MQ79, Q3TLH4, S4R294, S4R2E2, S4R2J9	3	4	0	0	4	3	4	9	100	Doubtful
57	E9Q4Q2	Splicing factor 1 (E9Q4Q2_MOUSE)	Sf1	CHR_MG4249_PATCH	59.6609	56.57	2.55	367.329					Related Proteins	D3YZC9, D3YZD0, F8WHF9, Q64213	D3YZC9, D3YZD0, E9Q4Q2, F8WHF9, Q64213	1	1	0	0	1	1	4	4	100	Doubtful
6	Q9JLI8	Squamous cell carcinoma antigen recognized by T-cells 3 (SART3_MOUSE)	Sart3	5	109.55	79.42	2.81	338.66					Single Protein		Q9JLI8	1	4	4	1	4	1	3	6	100	Doubtful
12	P01942	Hemoglobin subunit alpha (HBA_MOUSE)	Hba		15.0758	59.86	8.45	1955.64					Related Proteins	Q91VB8	P01942, Q91VB8	1	2	2	1	2	1	3	11	100	Doubtful
16	B8JK32	Heterogeneous nuclear ribonucleoprotein M (B8JK32_MOUSE)	Hnrnpm	17	72.0216	83.51	2.36	489.772					Related Proteins	B8JK33, Q9D0E1	B8JK32, B8JK33, Q9D0E1	1	4	4	1	4	1	3	6	100	Doubtful
50	Q9EP71	Ankycorbin (RAI14_MOUSE)	Rai14	15	108.785	93.56	2.15	244.627					Single Protein		Q9EP71	2	3	3	2	3	2	3	13	100	Doubtful
4	E9PUM4	Talin-2 (E9PUM4_MOUSE)	Tln2	9	271.497	75.22	0.47	29.3026					Related Proteins	P26039, Q71LX4	E9PUM4, P26039, Q71LX4	1	2	0	0	2	1	2	4	100	Doubtful
8	Q8BJW6	Eukaryotic translation initiation factor 2A (EIF2A_MOUSE)	Eif2a	3	64.3628	85.71	2.41	318.647					Single Protein		Q8BJW6	1	1	1	1	1	1	2	3	100	Doubtful
19	P50446	Keratin, type II cytoskeletal 6A (K2C6A_MOUSE)	Krt6a	15	59.2986	73.24	2.17	428.551					Related Proteins	Q32P04, Q3UV11, Q8BGZ7, Q922U2, Q9Z331	P50446, Q32P04, Q3UV11, Q8BGZ7, Q922U2, Q9Z331	1	1	1	1	1	1	2	2	100	Doubtful
25	Q64010	Adapter molecule crk (CRK_MOUSE)	Crk	11	33.794	73.03	2.96	734.658					Single Protein		Q64010	1	3	3	1	3	1	2	11	98.4615	Doubtful
27	Q9WV92	Band 4.1-like protein 3 (E41L3_MOUSE)	Epb41l3	17	103.274	83.53	3.44	172.7					Single Protein		Q9WV92	2	2	2	2	2	2	2	2	100	Doubtful
32	A0A0A6YW83	Nuclear pore complex protein Nup214 (Fragment) (A0A0A6YW83_MOUSE)	Nup214	2	10.4153	100	15.31	944.561					Related Proteins	Q80U93	A0A0A6YW83, Q80U93	1	1	0	0	1	1	2	3	100	Doubtful
36	Q9CQU1	Microfibrillar-associated protein 1 (MFAP1_MOUSE)	Mfap1		51.9227	100	3.19	421.717					Single Protein		Q9CQU1	1	2	2	1	2	1	2	3	100	Doubtful
37	A0A087WQD1	Cytoplasmic protein NCK1 (Fragment) (A0A087WQD1_MOUSE)	Nck1	9	15.1628	100	6.82	1402.53					Related Proteins	A0A087WSB1, Q99M51	A0A087WQD1, A0A087WSB1, Q99M51	1	1	1	1	1	1	2	2	100	Doubtful
45	F7DBB3	Protein Ahnak2 (Fragment) (F7DBB3_MOUSE)	Ahnak2	12	166.388	75.13	0.82	148.941					Related Proteins	Q3URZ6	F7DBB3, Q3URZ6	1	4	0	0	0	0	2	6	100	Doubtful
47	Q64522	Histone H2A type 2-B (H2A2B_MOUSE)	Hist2h2ab	3	14.0048	77.69	22.31	1424.11					Related Proteins	B2RWH3, F8WIX8, Q149V4, Q64523, Q6GSS7	B2RWH3, F8WIX8, Q149V4, Q64522, Q64523, Q6GSS7	1	1	1	1	1	1	2	2	100	Doubtful
48	Q8BH78	Reticulon (Q8BH78_MOUSE)	Rtn4	11	38.3801	51.12	3.65	508.61					Related Proteins	Q8BHF5, Q99P72	Q8BH78, Q8BHF5, Q99P72	1	1	0	0	1	1	2	2	100	Doubtful
52	F2Z3U3	Protein Raph1 (F2Z3U3_MOUSE)	Raph1	1	136.654	68.88	1.66	205.933					Single Protein		F2Z3U3	1	2	2	1	2	1	2	3	100	Doubtful
55	Q5SWU9	Acetyl-CoA carboxylase 1 (ACACA_MOUSE)	Acaca	11	265.088	81.32	0.38	89.4799					Single Protein		Q5SWU9	1	6	6	1	6	1	2	8	100	Doubtful
56	A0A0U1RPL0	Ataxin-2-like protein (A0A0U1RPL0_MOUSE)	Atxn2l	7	115.195	48.54	1	315.39					Related Proteins	E9Q5Q0, Q3TGG2, Q7TQH0	A0A0U1RPL0, E9Q5Q0, Q3TGG2, Q7TQH0	1	2	2	1	2	1	2	3	100	Doubtful
58	P60122	RuvB-like 1 (RUVB1_MOUSE)	Ruvbl1	6	50.1823	85.31	2.85	475.923					Related Proteins	Q3U1C2	P60122, Q3U1C2	1	1	1	1	1	1	2	2	100	Doubtful
60	B2RTB0	28 kDa heat- and acid-stable phosphoprotein (B2RTB0_MOUSE)	Pdap1	5	20.5925	100	8.84	1022.84					Related Proteins	Q3UHX2	B2RTB0, Q3UHX2	1	1	1	1	1	1	2	2	100	Doubtful
5	A0A0A0MQF6	Glyceraldehyde-3-phosphate dehydrogenase (A0A0A0MQF6_MOUSE)	Gapdh	6	38.6288	81.62	4.18	288.371					Related Proteins	D2KHZ9, P16858, S4R1W1, S4R257	A0A0A0MQF6, D2KHZ9, P16858, S4R1W1, S4R257	1	2	2	1	2	1	1	3	100	Doubtful
7	Q9DBG5	Perilipin-3 (PLIN3_MOUSE)	Plin3	17	47.233	74.37	6.18	211.824					Single Protein		Q9DBG5	1	3	3	1	3	1	1	4	100	Doubtful
9	Q3U2W2	MYB binding protein (P160) 1a, isoform CRA_b (Q3U2W2_MOUSE)	Mybbp1a	11	151.942	88.91	1.04	72.4311					Related Proteins	Q7TPV4	Q3U2W2, Q7TPV4	1	2	2	1	2	1	1	2	100	Doubtful
13	O54724	Polymerase I and transcript release factor (PTRF_MOUSE)	Ptrf		43.927	82.91	4.34	284.821					Single Protein		O54724	1	1	1	1	1	1	1	1	100	Doubtful
14	Q62523	Zyxin (ZYX_MOUSE)	Zyx	6	60.5068	48.58	2.84	283.079					Related Proteins	Q7TQE2	Q62523, Q7TQE2	1	2	2	1	2	1	1	2	100	Doubtful
17	E9Q3W4	Plectin (E9Q3W4_MOUSE)	Plec	15	498.8	93.32	0.25	21.7651					Related Proteins	Q9QXS1	E9Q3W4, Q9QXS1	1	2	2	1	2	1	1	2	100	Doubtful
21	F6W2Q5	Epidermal growth factor receptor substrate 15 (F6W2Q5_MOUSE)	Eps15	4	83.5425	81.54	2.62	141.756					Related Proteins	H3BJB8, H3BK65, P42567, Q5JC28	F6W2Q5, H3BJB8, H3BK65, P42567, Q5JC28	1	1	0	0	1	1	1	1	100	Doubtful
24	P04104	Keratin, type II cytoskeletal 1 (K2C1_MOUSE)	Krt1	15	65.5653	65.46	1.88	208.955					Single Protein		P04104	1	2	2	1	2	1	1	2	100	Doubtful
26	Q9CT10	Ran-binding protein 3 (RANB3_MOUSE)	Ranbp3	17	52.5407	70.06	2.44	248.836					Single Protein		Q9CT10	1	1	1	1	1	1	1	1	100	Doubtful
28	E9Q7D8	Poly(rC)-binding protein 3 (E9Q7D8_MOUSE)	Pcbp3	10	24.1015	75.66	8.85	270.664					Related Proteins	P57722, P60335, Q61990	E9Q7D8, P57722, P60335, Q61990	1	1	0	0	1	1	1	1	100	Doubtful
34	F6RX08	Nucleoprotein TPR (Fragment) (F6RX08_MOUSE)	Tpr	1	67.3854	49.26	1.47	141.54					Related Proteins	F6ZDS4, Q7M739	F6RX08, F6ZDS4, Q7M739	1	1	0	0	1	1	1	1	100	Doubtful
39	B1AZ14	Cordon-bleu protein-like 1 (B1AZ14_MOUSE)	Cobll1	2	133.291	79.45	0.89	86.6732					Related Proteins	B1AZ15, Q3UMF0	B1AZ14, B1AZ15, Q3UMF0	1	5	5	1	5	1	1	5	100	Doubtful
40	D3YZQ9	L-lactate dehydrogenase (Fragment) (D3YZQ9_MOUSE)	Ldha	7	29.9949	87.18	8.42	388.937					Related Proteins	D3Z736, G5E8N5, P06151, Q564E2	D3YZQ9, D3Z736, G5E8N5, P06151, Q564E2	1	2	2	1	2	1	1	2	100	Doubtful
42	A0A0N4SV66	Histone H2A (A0A0N4SV66_MOUSE)	H2afj	6	13.6517	76.98	23.02	734.658					Related Proteins	A2AB79, A3KPD0, B2RVF0, P22752, P27661, Q8BFU2, Q8CGP5, Q8CGP6, Q8CGP7, Q8R1M2	A0A0N4SV66, A2AB79, A3KPD0, B2RVF0, P22752, P27661, Q8BFU2, Q8CGP5, Q8CGP6, Q8CGP7, Q8R1M2	1	1	1	1	1	1	1	1	100	Doubtful
43	Q8CH25	SAFB-like transcription modulator (SLTM_MOUSE)	Sltm	9	116.85	90.11	1.84	99.6415					Single Protein		Q8CH25	1	3	3	1	3	1	1	3	100	Doubtful
44	Q64727	Vinculin (VINC_MOUSE)	Vcl	14	116.644	92.21	2.63	86.8358					Single Protein		Q64727	1	2	2	1	2	1	1	2	100	Doubtful
46	A0A0B4J1F2	Microtubule-associated protein (A0A0B4J1F2_MOUSE)	Map4	9	117.157	66.79	1.34	22.941					Related Proteins	A0A0B4J1M9, A0A0G2JDN7, A0A0G2JFH2, A0A0G2JFT4, A0A0G2JG35, A0A140T8T5, E9PZ43, P27546	A0A0B4J1F2, A0A0B4J1M9, A0A0G2JDN7, A0A0G2JFH2, A0A0G2JFT4, A0A0G2JG35, A0A140T8T5, E9PZ43, P27546	1	1	0	0	1	1	1	1	100	Doubtful
59	E0CXM9	Zinc finger protein-like 1 (Fragment) (E0CXM9_MOUSE)	Zfpl1	19	29.3895	56.82	6.06	617.113	Propionamide of C(C230)	Propionamide of C(1)			Related Proteins	E0CZD9, Q9DB43	E0CXM9, E0CZD9, Q9DB43	1	1	1	1	1	1	1	60	96.9697	Doubtful

## Sheet: BirA-WBSCR27#3
#	ID	Description	Gene Name	Chromosome	MW [kDa]	Possible Coverage [%]	Coverage [%]	Spectrum Counting	Confidently Localized Modification Sites	# Confidently Localized Modification Sites	Ambiguously Localized Modification Sites	#Ambiguously Localized Modification Sites	Protein Inference	Secondary Accessions	Protein Group	#Validated Peptides	#Peptides	#Unique	#Validated Unique	#Unique to Group	#Validated Unique to Group	#Validated PSMs	#PSMs	Confidence [%]	Validation
233	E9Q616	Protein Ahnak (E9Q616_MOUSE)	Ahnak	19	603.866	93.56	73.07	117.459	Oxidation of M(M1, M577, M674, M700, M819, M896, M967, M1021, M1086, M1196, M1203, M1448, M1574, M1767, M1895, M1969, M2036, M2103, M2170, M2567, M2821, M2888, M3023, M3145, M3273, M3401, M3529, M3596, M3783, M3850, M3976, M4037, M4299, M4373, M4501, M4568, M4918, M5074, M5102, M5232); Propionamide of C(C406, C518, C1945, C2012, C2079, C2146)	Oxidation of M(40); Propionamide of C(6)			Single Protein		E9Q616	304	393	393	304	393	304	3323	4155	100	Confident
249	A0A0J9YUG5	Protein Wbscr27 (Fragment) (A0A0J9YUG5_MOUSE)	Wbscr27		23.752	53.18	39.55	3631.08	Oxidation of M(M102); Propionamide of C(C57, C165)	Oxidation of M(1); Propionamide of C(2)			Related Proteins	Q8BGM4	A0A0J9YUG5, Q8BGM4	10	13	13	10	13	10	222	249	100	Confident
110	E9PYB0	Protein Ahnak2 (Fragment) (E9PYB0_MOUSE)	Ahnak2	12	182.593	66.01	46.58	96.9785					Single Protein		E9PYB0	17	25	8	4	8	4	182	208	100	Confident
193	F7CVJ5	Protein Ahnak2 (Fragment) (F7CVJ5_MOUSE)	Ahnak2	12	115.18	57.37	69.54	96.5083					Single Protein		F7CVJ5	16	20	1	1	1	1	174	198	100	Confident
300	Q5SWU9	Acetyl-CoA carboxylase 1 (ACACA_MOUSE)	Acaca	11	265.088	71.04	13.09	92.645					Single Protein		Q5SWU9	26	44	40	22	44	26	116	183	100	Confident
188	E9QPD7	Pyruvate carboxylase (E9QPD7_MOUSE)	Pcx	19	129.749	70.91	19.68	193.113					Related Proteins	G5E8R3, Q05920	E9QPD7, G5E8R3, Q05920	24	34	34	24	34	24	116	152	100	Confident
97	D3Z6I7	Protein Cald1 (D3Z6I7_MOUSE)	Cald1	6	63.2973	91.7	32.67	190.074	Oxidation of M(M131)	Oxidation of M(1)			Related Proteins	E9Q0M9, E9QA15, E9QA16, Q8VCQ8	D3Z6I7, E9Q0M9, E9QA15, E9QA16, Q8VCQ8	25	33	0	0	0	0	101	131	100	Confident
10	Q3UGC8	Propionyl-CoA carboxylase alpha chain, mitochondrial (Q3UGC8_MOUSE)	Pcca	14	79.8711	81.63	29.83	327.482	Propionamide of C(C107)	Propionamide of C(1)			Related Proteins	Q91ZA3	Q3UGC8, Q91ZA3	18	25	25	18	25	18	88	126	100	Confident
43	Q8VDD5	Myosin-9 (MYH9_MOUSE)	Myh9	15	226.232	95	13.62	65.6169					Single Protein		Q8VDD5	27	45	39	25	45	27	86	131	100	Confident
294	A0A0B4J1F2	Microtubule-associated protein (A0A0B4J1F2_MOUSE)	Map4	9	117.157	60.91	23.86	133.111					Related Proteins	A0A0B4J1M9, P27546	A0A0B4J1F2, A0A0B4J1M9, P27546	19	27	12	7	27	19	76	94	100	Confident
121	E9Q3W4	Plectin (E9Q3W4_MOUSE)	Plec	15	498.8	91.68	6.06	21.9597					Related Proteins	Q9QXS1	E9Q3W4, Q9QXS1	24	57	0	0	57	24	72	119	100	Confident
92	A0A0A0MQ79	Protein PRRC2C (A0A0A0MQ79_MOUSE)	Prrc2c	1	310.533	55.94	8.09	58.3216					Related Proteins	Q3TLH4, S4R294, S4R2J9	A0A0A0MQ79, Q3TLH4, S4R294, S4R2J9	21	39	0	0	39	21	69	106	100	Confident
237	A0A0J9YUS5	Eukaryotic translation initiation factor 4 gamma 1 (A0A0J9YUS5_MOUSE)	Eif4g1	16	145.222	67.54	11.59	106.84					Related Proteins	E9PVC5, E9PVC6, E9Q9E1, Q6NZJ6	A0A0J9YUS5, E9PVC5, E9PVC6, E9Q9E1, Q6NZJ6	14	21	0	0	0	0	55	75	100	Confident
150	Q99P72	Reticulon-4 (RTN4_MOUSE)	Rtn4	11	126.535	43.12	11.27	195.202					Single Protein		Q99P72	12	19	19	12	19	12	55	75	100	Confident
176	Q60598	Src substrate cortactin (SRC8_MOUSE)	Cttn	7	61.2124	71.79	20.33	279.462					Single Protein		Q60598	12	16	16	12	16	12	54	69	100	Confident
261	F7DBB3	Protein Ahnak2 (Fragment) (F7DBB3_MOUSE)	Ahnak2	12	166.388	54.95	10.15	109.228					Related Proteins	Q3URZ6	F7DBB3, Q3URZ6	15	17	17	15	17	15	52	53	100	Confident
182	P20152	Vimentin (VIME_MOUSE)	Vim	2	53.6551	92.7	28.97	227.237					Related Proteins	Q5FWJ3	P20152, Q5FWJ3	12	20	17	11	20	12	51	74	100	Confident
93	Q32P04	Keratin 5 (Q32P04_MOUSE)	Krt5	15	61.7286	66.9	12.41	186.987					Related Proteins	Q922U2	Q32P04, Q922U2	10	17	9	4	11	6	50	72	100	Confident
175	H3BL49	T-complex protein 1 subunit theta (H3BL49_MOUSE)	Cct8	16	53.0492	81.8	25.97	262.314					Related Proteins	P42932, Q3UL22	H3BL49, P42932, Q3UL22	13	20	0	0	0	0	49	69	100	Confident
137	Q8BFW7	Lipoma-preferred partner homolog (LPP_MOUSE)	Lpp	16	65.8479	40.78	25.94	372.511					Single Protein		Q8BFW7	13	16	15	12	15	12	48	61	100	Confident
1	A0A0R4J0M9	Deubiquitinating protein VCIP135 (A0A0R4J0M9_MOUSE)	Vcpip1	1	134.358	74.34	12.54	91.2614					Related Proteins	Q8CDG3	A0A0R4J0M9, Q8CDG3	13	21	21	13	21	13	44	59	100	Confident
75	P09405	Nucleolin (NUCL_MOUSE)	Ncl	1	76.6768	79.77	15.56	170.59					Single Protein		P09405	11	18	18	11	18	11	42	58	100	Confident
177	Q6ZQ58	La-related protein 1 (LARP1_MOUSE)	Larp1	11	121.05	76.96	13.9	95.5186					Related Proteins	Z4YJT3	Q6ZQ58, Z4YJT3	11	15	15	11	15	11	42	50	100	Confident
195	A2A513	Keratin, type I cytoskeletal 10 (A2A513_MOUSE)	Krt10	11	57.0067	59	9.63	507.219	Oxidation of M(M139)	Oxidation of M(1)			Related Proteins	P02535	A2A513, P02535	7	9	5	4	5	4	42	50	100	Confident
162	E9PYX7	Afadin (E9PYX7_MOUSE)	Mllt4		188.788	75.53	10.28	51.8155					Related Proteins	E9Q9C3, Q9QZQ1	E9PYX7, E9Q9C3, Q9QZQ1	15	24	0	0	24	15	41	54	100	Confident
238	B1AZ14	Cordon-bleu protein-like 1 (B1AZ14_MOUSE)	Cobll1	2	133.291	67.93	14.26	83.6121					Related Proteins	B1AZ15, Q3UMF0	B1AZ14, B1AZ15, Q3UMF0	14	21	0	0	0	0	38	53	100	Confident
305	O54988	STE20-like serine/threonine-protein kinase (SLK_MOUSE)	Slk	19	141.37	73.72	9.89	73.4078					Single Protein		O54988	11	15	15	11	15	11	36	46	100	Confident
149	E9QA16	Protein Cald1 (E9QA16_MOUSE)	Cald1	6	61.7995	91.42	9.51	136.661					Related Proteins	F6QLP8, F6RGN9, F6T2Z7, F6ZAW1, Q8VCQ8	E9QA16, F6QLP8, F6RGN9, F6T2Z7, F6ZAW1, Q8VCQ8	8	10	0	0	0	0	36	45	100	Confident
173	Q9WV92	Band 4.1-like protein 3 (E41L3_MOUSE)	Epb41l3	17	103.274	81.05	15.72	111.94					Single Protein		Q9WV92	13	13	13	13	13	13	35	41	100	Confident
152	Q8BGD9	Eukaryotic translation initiation factor 4B (IF4B_MOUSE)	Eif4b	15	68.7992	87.23	16.04	192.064					Single Protein		Q8BGD9	11	13	13	11	13	11	34	50	100	Confident
120	E9Q0M9	Protein Cald1 (E9Q0M9_MOUSE)	Cald1	6	61.6154	91.39	11.42	131.477	Oxidation of M(M137)	Oxidation of M(1)			Related Proteins	E9Q9F3, E9QA16, Q8VCQ8, S4R1T7	E9Q0M9, E9Q9F3, E9QA16, Q8VCQ8, S4R1T7	10	11	0	0	0	0	34	39	100	Confident
85	A0A0M3HEQ7	Coatomer subunit gamma (A0A0M3HEQ7_MOUSE)	Copg2	6	97.4884	75.75	10.11	112.849					Related Proteins	Q9QXK3	A0A0M3HEQ7, Q9QXK3	8	13	13	8	13	8	34	47	100	Confident
40	B1AU75	Nuclear autoantigenic sperm protein (B1AU75_MOUSE)	Nasp	4	83.9617	64.29	15.14	124.553					Related Proteins	Q99MD9	B1AU75, Q99MD9	10	16	16	10	16	10	33	52	100	Confident
60	E9QA15	Protein Cald1 (E9QA15_MOUSE)	Cald1	6	89.2203	90.89	6.38	76.403					Related Proteins	F6T2Z7	E9QA15, F6T2Z7	7	10	0	0	0	0	33	42	100	Confident
268	Q9EP71	Ankycorbin (RAI14_MOUSE)	Rai14	15	108.785	86.31	11.03	86.0476					Single Protein		Q9EP71	10	18	18	10	18	10	31	42	100	Confident
61	P26039	Talin-1 (TLN1_MOUSE)	Tln1	4	269.653	68.87	4.49	37.8031					Single Protein		P26039	10	19	16	9	19	10	31	41	100	Confident
12	A2A6U3	Septin-9 (A2A6U3_MOUSE)	Sept9	11	63.7329	85.49	16.11	157.497					Related Proteins	Q80UG5	A2A6U3, Q80UG5	8	12	12	8	12	8	31	46	100	Confident
95	E9PVC5	Eukaryotic translation initiation factor 4 gamma 1 (E9PVC5_MOUSE)	Eif4g1	16	175.35	58.85	4.89	55.8875					Related Proteins	E9Q770	E9PVC5, E9Q770	8	11	0	0	0	0	31	35	100	Confident
24	P50446	Keratin, type II cytoskeletal 6A (K2C6A_MOUSE)	Krt6a	15	59.2986	73.24	11.21	100.876					Single Protein		P50446	7	14	5	2	7	3	30	46	100	Confident
78	B9EHJ3	Tight junction protein ZO-1 (B9EHJ3_MOUSE)	Tjp1	7	188.736	69.08	5.82	54.7444					Related Proteins	P39447	B9EHJ3, P39447	8	17	17	8	17	8	29	40	100	Confident
159	P04104	Keratin, type II cytoskeletal 1 (K2C1_MOUSE)	Krt1	15	65.5653	62.01	5.18	129.999					Single Protein		P04104	5	6	3	2	4	3	27	40	100	Confident
140	A0A0R4J1E2	Elongation factor 1-delta (A0A0R4J1E2_MOUSE)	Eef1d	15	72.8856	70	9.09	92.5393					Related Proteins	D3YUQ9, E9QN08, P57776, Q80T06	A0A0R4J1E2, D3YUQ9, E9QN08, P57776, Q80T06	6	11	0	0	0	0	26	34	100	Confident
42	Q3TTY5	Keratin, type II cytoskeletal 2 epidermal (K22E_MOUSE)	Krt2	15	70.8798	75.67	9.05	123.225					Single Protein		Q3TTY5	6	9	6	4	6	4	25	39	100	Confident
291	A0A0J9YUC1	Eukaryotic translation initiation factor 4 gamma 1 (Fragment) (A0A0J9YUC1_MOUSE)	Eif4g1	16	97.8132	44.22	6.11	121.198					Related Proteins	A0A0J9YUS5, A0A0J9YVC1, E9PVC6, E9Q9E1, Q6NZJ6	A0A0J9YUC1, A0A0J9YUS5, A0A0J9YVC1, E9PVC6, E9Q9E1, Q6NZJ6	6	9	0	0	0	0	25	29	100	Confident
274	F2Z3U3	Protein Raph1 (F2Z3U3_MOUSE)	Raph1	1	136.654	57.58	9.16	87.0816					Single Protein		F2Z3U3	8	10	10	8	10	8	24	28	100	Confident
115	Q80U93	Nuclear pore complex protein Nup214 (NU214_MOUSE)	Nup214	2	212.847	36.02	4.08	65.3107					Single Protein		Q80U93	7	11	11	7	11	7	24	26	100	Confident
301	A0A087WP83	Vigilin (A0A087WP83_MOUSE)	Hdlbp	1	134.129	84.74	6.09	47.124					Related Proteins	Q3U4Z7, Q8VDJ3	A0A087WP83, Q3U4Z7, Q8VDJ3	6	16	0	0	16	6	24	41	100	Confident
165	A0A0R4J1L2	Elongation factor 1-delta (A0A0R4J1L2_MOUSE)	Eef1d	15	28.7105	90.66	22.18	115.778					Related Proteins	D3Z7N2, F6ZFU0	A0A0R4J1L2, D3Z7N2, F6ZFU0	6	10	0	0	0	0	24	31	100	Confident
229	B1AUX2	Host cell factor 1 (B1AUX2_MOUSE)	Hcfc1	X	214.917	33.68	4.98	80.6415					Related Proteins	Q61191	B1AUX2, Q61191	8	15	15	8	15	8	23	35	100	Confident
36	Q8BJW6	Eukaryotic translation initiation factor 2A (EIF2A_MOUSE)	Eif2a	3	64.3628	69.88	15.32	123.191					Single Protein		Q8BJW6	6	11	11	6	11	6	23	29	100	Confident
267	A0A0U1RQ03	Kelch-like protein 25 (A0A0U1RQ03_MOUSE)	Klhl25	7	31.2183	67.25	3.52	1027.4	Propionamide of C(C2)	Propionamide of C(1)			Related Proteins	Q8R2P1	A0A0U1RQ03, Q8R2P1	1	1	1	1	1	1	23	29	100	Doubtful
315	P10126	Elongation factor 1-alpha 1 (EF1A1_MOUSE)	Eef1a1	9	50.0821	55.63	13.85	264.519					Related Proteins	Q58E64	P10126, Q58E64	5	8	8	5	8	5	22	35	100	Confident
296	A0A0N4SW73	Rab11 family-interacting protein 5 (A0A0N4SW73_MOUSE)	Rab11fip5	6	139.47	49.92	6.9	81.2739					Single Protein		A0A0N4SW73	8	11	11	8	11	8	21	24	100	Confident
164	Q9WVA4	Transgelin-2 (TAGL2_MOUSE)	Tagln2	1	22.3812	100	29.15	433.071					Single Protein		Q9WVA4	5	9	9	5	9	5	21	35	100	Confident
232	P51125	Calpastatin (ICAL_MOUSE)	Cast	13	84.8706	71.57	7.11	62.6499					Related Proteins	Q8CE80	P51125, Q8CE80	5	11	0	0	11	5	21	27	100	Confident
32	H3BL37	Treacle protein (H3BL37_MOUSE)	Tcof1	18	138.473	73.08	6.42	53.6144					Related Proteins	O08784	H3BL37, O08784	7	10	10	7	10	7	20	36	100	Confident
187	Q5F2E7	Nuclear fragile X mental retardation-interacting protein 2 (NUFP2_MOUSE)	Nufip2	11	75.6107	53.18	14.45	120.796					Single Protein		Q5F2E7	8	13	13	8	13	8	19	28	100	Confident
123	Q9ERU9	E3 SUMO-protein ligase RanBP2 (RBP2_MOUSE)	Ranbp2	10	340.907	75.76	3.21	21.1003					Single Protein		Q9ERU9	7	18	18	7	18	7	19	33	100	Confident
116	F6ZDS4	Nucleoprotein TPR (TPR_MOUSE)	Tpr	1	273.824	72.19	2.59	36.2066					Related Proteins	Q7M739	F6ZDS4, Q7M739	6	10	10	6	10	6	19	24	100	Confident
28	E9Q3G8	Protein Nup153 (E9Q3G8_MOUSE)	Nup153	13	151.914	49.38	4.17	105.87					Single Protein		E9Q3G8	5	7	7	5	7	5	19	23	100	Confident
135	Q6IFX2	Keratin, type I cytoskeletal 42 (K1C42_MOUSE)	Krt42	11	50.1019	81.64	7.3	218.113					Single Protein		Q6IFX2	4	7	4	1	4	1	19	30	100	Confident
88	Q62523	Zyxin (ZYX_MOUSE)	Zyx	6	60.5068	44.5	24.82	196.394	Propionamide of C(C376)	Propionamide of C(1)			Related Proteins	Q7TQE2	Q62523, Q7TQE2	10	12	11	9	11	9	18	20	100	Confident
222	Q3TGG2	Ataxin-2-like protein (Q3TGG2_MOUSE)	Atxn2l	7	105.381	51.51	7.14	108.675					Single Protein		Q3TGG2	6	10	10	6	10	6	18	29	100	Confident
192	A0A0G2JDV6	Ubiquitin associated protein 2-like, isoform CRA_g (A0A0G2JDV6_MOUSE)	Ubap2l	3	112.353	32.15	6.09	147.514					Related Proteins	A0A0H2UH17, Q80X50	A0A0G2JDV6, A0A0H2UH17, Q80X50	6	7	0	0	7	6	18	22	100	Confident
293	Q3U1S6	Cold shock domain-containing protein E1 (Q3U1S6_MOUSE)	Csde1	3	88.7348	77.69	7.39	111.17					Related Proteins	Q8JZN2, Q91W50	Q3U1S6, Q8JZN2, Q91W50	6	10	10	6	10	6	17	27	100	Confident
142	Q62448	Eukaryotic translation initiation factor 4 gamma 2 (IF4G2_MOUSE)	Eif4g2	7	102.041	73.07	6.62	75.2498					Single Protein		Q62448	5	10	10	5	10	5	17	26	100	Confident
132	Q61029	Lamina-associated polypeptide 2, isoforms beta/delta/epsilon/gamma (LAP2B_MOUSE)	Tmpo	10	50.3421	85.4	14.38	185.005					Single Protein		Q61029	5	7	3	2	3	2	17	23	100	Confident
157	P59325	Eukaryotic translation initiation factor 5 (IF5_MOUSE)	Eif5	12	48.9377	84.38	8.39	214.437					Related Proteins	Q3TQR3	P59325, Q3TQR3	4	10	10	4	10	4	17	28	100	Confident
67	A2RS22	Coronin (A2RS22_MOUSE)	Coro1b	CHR_MG153_PATCH	53.878	55.37	13.64	192.967	Propionamide of C(C345)	Propionamide of C(1)			Related Proteins	Q9WUM3	A2RS22, Q9WUM3	5	10	10	5	10	5	16	33	100	Confident
179	Q8BX02	KN motif and ankyrin repeat domain-containing protein 2 (KANK2_MOUSE)	Kank2	9	90.1896	65.01	7.71	82.6548					Single Protein		Q8BX02	5	8	7	5	8	5	16	17	100	Confident
279	Q99KG3	RNA-binding protein 10 (RBM10_MOUSE)	Rbm10	X	103.43	64.3	6.02	104.764					Single Protein		Q99KG3	5	8	8	5	8	5	15	23	100	Confident
272	Q9JLV1	BAG family molecular chaperone regulator 3 (BAG3_MOUSE)	Bag3	7	61.8222	66.72	11.61	137.06					Single Protein		Q9JLV1	5	9	9	5	9	5	15	22	100	Confident
138	P58252	Elongation factor 2 (EF2_MOUSE)	Eef2	10	95.2529	72.03	4.31	84.9242					Single Protein		P58252	4	8	8	4	8	4	15	25	100	Confident
246	B7FAU9	Filamin, alpha (B7FAU9_MOUSE)	Flna	X	280.325	60.93	3.22	19.865					Related Proteins	B7FAV1, Q8BTM8	B7FAU9, B7FAV1, Q8BTM8	7	14	12	6	12	6	14	28	100	Confident
96	A2APB8	Targeting protein for Xklp2 (TPX2_MOUSE)	Tpx2	2	85.8411	95.03	10.2	62.1232					Single Protein		A2APB8	6	11	11	6	11	6	14	22	100	Confident
62	G5E866	Splicing factor 3B subunit 1 (G5E866_MOUSE)	Sf3b1	1	145.738	71.86	5.37	34.6277					Related Proteins	Q99NB9	G5E866, Q99NB9	6	9	9	6	9	6	14	18	100	Confident
310	P60122	RuvB-like 1 (RUVB1_MOUSE)	Ruvbl1	6	50.1823	75.22	12.06	148.531					Related Proteins	Q3U1C2	P60122, Q3U1C2	5	9	9	5	9	5	14	29	100	Confident
314	Q3SYP5	Keratin 16 (Q3SYP5_MOUSE)	Krt16	11	51.5743	76.97	6.61	59.4532	Oxidation of M(M117)	Oxidation of M(1)			Related Proteins	Q9Z2K1	Q3SYP5, Q9Z2K1	5	7	1	1	1	1	14	25	100	Confident
114	Q7TSH3	Zinc finger protein 516 (ZN516_MOUSE)	Znf516		124.71	81.16	5.27	60.6143					Single Protein		Q7TSH3	5	9	9	5	9	5	14	21	100	Confident
130	Q9ERG0	LIM domain and actin-binding protein 1 (LIMA1_MOUSE)	Lima1	15	84.0081	76.89	7.04	82.3073					Single Protein		Q9ERG0	5	7	5	4	7	5	14	21	100	Confident
128	Q61033	Lamina-associated polypeptide 2, isoforms alpha/zeta (LAP2A_MOUSE)	Tmpo	10	75.1223	83.69	7.07	81.2237					Single Protein		Q61033	4	5	1	1	1	1	14	17	100	Confident
200	Q6PIU9	Uncharacterized protein FLJ45252 homolog (YJ005_MOUSE)			37.6813	66.38	15.54	362.584					Single Protein		Q6PIU9	4	5	5	4	5	4	14	16	100	Confident
199	E9Q0F0	Protein Krt78 (E9Q0F0_MOUSE)	Krt78	15	112.194	88.67	1.12	133.921					Single Protein		E9Q0F0	1	2	2	1	2	1	14	15	100	Doubtful
172	Q8CI51	PDZ and LIM domain protein 5 (PDLI5_MOUSE)	Pdlim5	3	63.2591	62.94	11.51	124.545					Single Protein		Q8CI51	5	8	3	1	8	5	13	16	100	Confident
69	E9PZD2	MICAL-like protein 2 (E9PZD2_MOUSE)	Micall2	5	98.7322	83.05	8.96	36.3528					Related Proteins	Q3TN34	E9PZD2, Q3TN34	5	6	6	5	6	5	13	13	100	Confident
218	Q6PB44	Tyrosine-protein phosphatase non-receptor type 23 (PTN23_MOUSE)	Ptpn23	9	185.1	54.55	2.96	45.8673					Single Protein		Q6PB44	4	7	7	4	7	4	13	16	100	Confident
299	F8WHR6	Probable ATP-dependent RNA helicase DDX46 (F8WHR6_MOUSE)	Ddx46	13	116.933	91.93	2.82	73.3282					Related Proteins	Q569Z5	F8WHR6, Q569Z5	3	8	8	3	8	3	13	18	100	Confident
108	Q6A028	Switch-associated protein 70 (SWP70_MOUSE)	Swap70	7	68.9525	100	8.03	85.7275					Single Protein		Q6A028	5	8	8	5	8	5	12	18	100	Confident
72	D3YW87	Filamin-C (D3YW87_MOUSE)	Flnc	6	287.186	68.81	1.71	18.6899					Related Proteins	D3Z576, Q8VHX6	D3YW87, D3Z576, Q8VHX6	4	11	9	3	9	3	12	21	100	Confident
309	G3UYG6	PERQ amino acid-rich with GYF domain-containing protein 2 (G3UYG6_MOUSE)	Gigyf2	1	148.488	66.15	4.05	60.3945					Related Proteins	Q6Y7W8	G3UYG6, Q6Y7W8	4	7	7	4	7	4	12	16	100	Confident
30	Q9D0I9	Arginine--tRNA ligase, cytoplasmic (SYRC_MOUSE)	Rars	11	75.6251	87.12	5	85.4209					Single Protein		Q9D0I9	3	7	7	3	7	3	12	19	100	Confident
190	Q6NV99	Protein Haus6 (Q6NV99_MOUSE)	Haus6	4	105.539	77.06	5.47	48.7837					Single Protein		Q6NV99	4	9	9	4	9	4	11	21	100	Confident
139	Q62418	Drebrin-like protein (DBNL_MOUSE)	Dbnl	11	48.6696	75	10.09	178.679					Single Protein		Q62418	4	6	6	4	6	4	11	16	100	Confident
34	Q9JLI8	Squamous cell carcinoma antigen recognized by T-cells 3 (SART3_MOUSE)	Sart3	5	109.55	77.13	4.37	72.2431					Single Protein		Q9JLI8	4	7	7	4	7	4	11	15	100	Confident
118	A0A0A0MQ98	Probable JmjC domain-containing histone demethylation protein 2C (A0A0A0MQ98_MOUSE)	Jmjd1c	CHR_MG3530_PATCH	281.363	68.74	1.26	17.1443					Related Proteins	G3UYW3, G3UZM1, Q69ZK6	A0A0A0MQ98, G3UYW3, G3UZM1, Q69ZK6	3	6	0	0	6	3	11	15	100	Confident
204	O70318	Band 4.1-like protein 2 (E41L2_MOUSE)	Epb41l2	10	109.873	80.16	4.76	38.1442					Single Protein		O70318	5	10	10	5	10	5	10	21	100	Confident
7	O35691	Pinin (PININ_MOUSE)	Pnn	12	82.3864	79.59	4.55	77.9335					Related Proteins	Q3TUQ5	O35691, Q3TUQ5	4	8	8	4	8	4	10	16	100	Confident
22	Q8K327	Chromosome alignment-maintaining phosphoprotein 1 (CHAP1_MOUSE)	Champ1	8	87.5058	73.57	4.99	60.3301					Single Protein		Q8K327	4	8	8	4	8	4	10	16	100	Confident
228	Q3UJB0	Protein Sf3b2 (Q3UJB0_MOUSE)	Sf3b2	19	98.1368	66.17	5.01	71.9049					Single Protein		Q3UJB0	4	5	5	4	5	4	10	11	100	Confident
212	A0A0N4SUN8	Plasminogen activator inhibitor 1 RNA-binding protein (A0A0N4SUN8_MOUSE)	Serbp1	6	17.0259	100	26.45	157.064					Related Proteins	A0A0N4SUQ1, A0A0N4SV32, A0A0N4SWH2, Q3UMP4, Q9CY58	A0A0N4SUN8, A0A0N4SUQ1, A0A0N4SV32, A0A0N4SWH2, Q3UMP4, Q9CY58	3	6	0	0	6	3	10	18	100	Confident
49	A0A087WP14	Kinectin (A0A087WP14_MOUSE)	Ktn1	14	146.94	87.34	2.66	27.31					Related Proteins	A0A087WP85, A0A087WPX0, A0A087WQQ5, A0A087WS29, F8VQC7, Q61595	A0A087WP14, A0A087WP85, A0A087WPX0, A0A087WQQ5, A0A087WS29, F8VQC7, Q61595	3	9	9	3	9	3	10	16	100	Confident
76	A0A0R4J1E2	Elongation factor 1-delta (A0A0R4J1E2_MOUSE)	Eef1d	15	72.8856	70	4.85	43.3206					Related Proteins	A0A0R4J1L2, D3YY68, E9QN08, F6ZFU0, P57776, Q80T06, Q91VK2	A0A0R4J1E2, A0A0R4J1L2, D3YY68, E9QN08, F6ZFU0, P57776, Q80T06, Q91VK2	3	6	0	0	0	0	10	14	100	Confident
124	Q61781	Keratin, type I cytoskeletal 14 (K1C14_MOUSE)	Krt14	11	52.8339	74.79	4.96	91.5076					Related Proteins	Q9QWL7	Q61781, Q9QWL7	3	4	0	0	0	0	10	13	100	Confident
44	B2RSC8	E3 ubiquitin-protein ligase NEDD4 (B2RSC8_MOUSE)	Nedd4	9	102.642	66.29	2.71	85.0479					Related Proteins	P46935	B2RSC8, P46935	2	4	4	2	4	2	10	14	100	Confident
74	Q9D0A3	Arpin (ARPIN_MOUSE)	Arpin	7	25.1775	69.47	8.85	396.929					Single Protein		Q9D0A3	2	4	4	2	4	2	10	12	100	Confident
245	E9Q0Y4	Signal-induced proliferation-associated protein 1 (E9Q0Y4_MOUSE)	Sipa1	19	112.155	64.64	6.07	24.1614					Related Proteins	P46062	E9Q0Y4, P46062	5	8	0	0	8	5	9	12	100	Confident
203	A0A0R4J0K2	Cytoskeleton-associated protein 5 (A0A0R4J0K2_MOUSE)	Ckap5	2	223.378	82.25	2.29	20.4836					Related Proteins	A2AGT5, K3W4R5, Z4YL78	A0A0R4J0K2, A2AGT5, K3W4R5, Z4YL78	4	10	10	4	10	4	9	17	100	Confident
37	Q3U2W2	MYB binding protein (P160) 1a, isoform CRA_b (Q3U2W2_MOUSE)	Mybbp1a	11	151.942	80.21	4.24	33.6537					Related Proteins	Q7TPV4	Q3U2W2, Q7TPV4	4	6	6	4	6	4	9	13	100	Confident
57	Q60838	Segment polarity protein dishevelled homolog DVL-2 (DVL2_MOUSE)	Dvl2	11	78.8115	51.49	6.93	96.7686					Single Protein		Q60838	4	7	7	4	7	4	9	13	100	Confident
70	P14873	Microtubule-associated protein 1B (MAP1B_MOUSE)	Map1b	13	270.089	64.33	1.18	23.2719					Single Protein		P14873	3	10	10	3	10	3	9	18	100	Confident
80	Q3UH70	Bromodomain-containing protein 4 (Q3UH70_MOUSE)	Brd4	17	155.954	43.9	2.5	75.979					Related Proteins	Q9ESU6	Q3UH70, Q9ESU6	3	5	5	3	5	3	9	15	100	Confident
66	D3Z5I1	Zinc finger CCCH-type antiviral protein 1 (D3Z5I1_MOUSE)	Zc3hav1	6	112.461	70.68	4.12	57.5902					Related Proteins	Q3UPF5	D3Z5I1, Q3UPF5	3	6	6	3	6	3	9	12	100	Confident
101	F8VPM7	ELKS/Rab6-interacting/CAST family member 1 (F8VPM7_MOUSE)	Erc1	6	128.252	83.57	2.77	50.8195					Related Proteins	Q99MI1, V9GWT6, V9GXF0, V9GXH3, V9GXP8	F8VPM7, Q99MI1, V9GWT6, V9GXF0, V9GXH3, V9GXP8	3	4	0	0	4	3	9	12	100	Confident
38	A2AMY5	Ubiquitin-associated protein 2 (A2AMY5_MOUSE)	Ubap2	4	117.763	39.26	3.8	93.6344					Related Proteins	Q91VX2	A2AMY5, Q91VX2	3	4	4	3	4	3	9	11	100	Confident
250	Q8K4Z5	Splicing factor 3A subunit 1 (SF3A1_MOUSE)	Sf3a1	11	88.4894	69.79	2.65	67.3132					Single Protein		Q8K4Z5	2	9	9	2	9	2	9	16	100	Doubtful
210	Q5SUH6	Clathrin interactor 1 (Q5SUH6_MOUSE)	Clint1	11	69.7147	48.83	5.46	173.892					Related Proteins	Q5SUH7, Q99KN9	Q5SUH6, Q5SUH7, Q99KN9	2	3	3	2	3	2	9	10	100	Confident
215	Q3TM89	PEST proteolytic signal-containing nuclear protein (Q3TM89_MOUSE)	Pcnp	16	15.5519	83.67	10.88	397.469					Related Proteins	Q3UCC5, Q6P8I4	Q3TM89, Q3UCC5, Q6P8I4	1	3	0	0	0	0	9	11	100	Doubtful
144	H7BX26	Centrosomal protein of 170 kDa (H7BX26_MOUSE)	Cep170	1	173.84	83.9	3.04	34.3283					Related Proteins	Q6A065	H7BX26, Q6A065	4	10	10	4	10	4	8	16	100	Confident
86	B1AZ14	Cordon-bleu protein-like 1 (B1AZ14_MOUSE)	Cobll1	2	133.291	67.93	3.38	17.3863					Related Proteins	B1AZ15, B1AZ26	B1AZ14, B1AZ15, B1AZ26	4	6	0	0	0	0	8	11	100	Confident
169	Q9CT10	Ran-binding protein 3 (RANB3_MOUSE)	Ranbp3	17	52.5407	60.49	10.18	133.068					Single Protein		Q9CT10	4	5	5	4	5	4	8	9	100	Confident
39	O08715	A-kinase anchor protein 1, mitochondrial (AKAP1_MOUSE)	Akap1	11	92.1372	49.71	4.2	91.8119					Single Protein		O08715	3	6	6	3	6	3	8	13	100	Confident
243	A2API8	A-kinase anchor protein 2 (A2API8_MOUSE)	Akap2	4	101.536	52.99	3.8	70.6833					Related and Unrelated Proteins	F7AA26, O54931	A2API8, F7AA26, O54931	3	8	0	0	0	0	8	12	100	Confident
248	Q8BU11	TOX high mobility group box family member 4 (TOX4_MOUSE)	Tox4	14	65.9199	35.06	5.98	164.74	Propionamide of C(C575)	Propionamide of C(1)			Single Protein		Q8BU11	3	5	5	3	5	3	8	12	100	Confident
91	Q9JIH2	Nuclear pore complex protein Nup50 (NUP50_MOUSE)	Nup50	15	49.4546	69.96	8.58	110.746					Single Protein		Q9JIH2	3	3	3	3	3	3	8	10	100	Confident
194	B8JJ90	Apoptotic chromatin condensation inducer in the nucleus (Fragment) (B8JJ90_MOUSE)	Acin1	14	24.5421	60.36	15.77	143.526					Related Proteins	B8JJ91, F6RJ39, Q9JIX8	B8JJ90, B8JJ91, F6RJ39, Q9JIX8	3	3	0	0	3	3	8	9	100	Confident
311	E9Q066	La-related protein 4 (E9Q066_MOUSE)	Larp4	15	79.5523	55.85	4.6	98.88					Related Proteins	G3X9Q6, Q8BWW4	E9Q066, G3X9Q6, Q8BWW4	3	4	4	3	4	3	8	8	100	Confident
265	Q8CGC7	Bifunctional glutamate/proline--tRNA ligase (SYEP_MOUSE)	Eprs	1	169.972	77.25	1.72	23.5217					Single Protein		Q8CGC7	2	8	8	2	8	2	8	16	100	Confident
223	P58871	182 kDa tankyrase-1-binding protein (TB182_MOUSE)	Tnks1bp1	2	181.714	64.71	1.34	31.7773					Single Protein		P58871	2	6	6	2	6	2	8	14	100	Confident
17	E9Q0C3	Heat shock protein HSP 90-beta (Fragment) (E9Q0C3_MOUSE)	Hsp90ab1	17	18.9002	78.26	13.04	251.178					Related Proteins	P11499, Q71LX8	E9Q0C3, P11499, Q71LX8	2	2	0	0	0	0	8	9	100	Confident
89	Q3UV17	Keratin, type II cytoskeletal 2 oral (K22O_MOUSE)	Krt76	15	62.806	81.14	1.52	145.343					Single Protein		Q3UV17	1	3	1	1	1	1	8	12	100	Doubtful
81	Q3UL31	Zinc finger CCCH domain-containing protein 11A (Q3UL31_MOUSE)	Zc3h11a	1	86.4384	79.04	6.19	61.8177					Related Proteins	Q6NZF1	Q3UL31, Q6NZF1	4	8	8	4	8	4	7	12	100	Confident
306	E9Q7G0	Protein Numa1 (E9Q7G0_MOUSE)	Numa1	7	235.487	85.72	2.63	14.0269					Single Protein		E9Q7G0	3	10	10	3	10	3	7	15	100	Confident
251	Q3UZ39	Leucine-rich repeat flightless-interacting protein 1 (LRRF1_MOUSE)	Lrrfip1	1	79.2012	70.37	5.9	50.482					Single Protein		Q3UZ39	3	5	5	3	5	3	7	8	100	Confident
304	Q3UHJ0	AP2-associated protein kinase 1 (AAK1_MOUSE)	Aak1	6	103.282	53.39	4.48	46.8816					Single Protein		Q3UHJ0	3	3	3	3	3	3	7	8	100	Confident
257	H3BKG2	T-complex protein 1 subunit theta (Fragment) (H3BKG2_MOUSE)	Cct8	16	17.2449	63.29	12.66	505.524					Related Proteins	H3BLL1, P42932, Q3UL22	H3BKG2, H3BLL1, P42932, Q3UL22	2	3	0	0	0	0	7	13	100	Confident
55	Q80UU9	Membrane-associated progesterone receptor component 2 (PGRC2_MOUSE)	Pgrmc2	3	23.3196	74.65	15.21	239.336					Single Protein		Q80UU9	2	4	3	1	4	2	7	12	100	Confident
312	B2RTB0	28 kDa heat- and acid-stable phosphoprotein (B2RTB0_MOUSE)	Pdap1	5	20.5925	100	13.26	242.104					Related Proteins	Q3UHX2	B2RTB0, Q3UHX2	2	4	4	2	4	2	7	12	100	Confident
289	D3Z3F8	Spartin (D3Z3F8_MOUSE)	Spg20	3	63.0407	65.46	5.15	77.4612					Related Proteins	Q8R1X6	D3Z3F8, Q8R1X6	2	6	6	2	6	2	7	10	100	Confident
131	B2M1R6	Heterogeneous nuclear ribonucleoprotein K (B2M1R6_MOUSE)	Hnrnpk	13	48.5322	78.86	5	98.6125					Related Proteins	H3BLL4, P61979	B2M1R6, H3BLL4, P61979	2	3	0	0	0	0	7	8	100	Confident
276	Q9D281	Protein Noxp20 (NXP20_MOUSE)	Fam114a1	5	60.9749	59.93	4.04	123.893					Single Protein		Q9D281	2	2	2	2	2	2	7	8	100	Confident
94	Q8R5H1	Ubiquitin carboxyl-terminal hydrolase 15 (UBP15_MOUSE)	Usp15	10	112.254	71.76	1.33	72.4013					Single Protein		Q8R5H1	1	3	3	1	3	1	7	9	100	Doubtful
35	Q9DBG5	Perilipin-3 (PLIN3_MOUSE)	Plin3	17	47.233	58.58	8.92	96.5627					Single Protein		Q9DBG5	3	5	5	3	5	3	6	13	100	Confident
298	Q80XK6	Autophagy-related protein 2 homolog B (ATG2B_MOUSE)	Atg2b	12	231.253	61.54	1.06	13.6923					Single Protein		Q80XK6	2	9	9	2	9	2	6	15	100	Confident
156	E9Q4P0	KxDL motif-containing protein 1 (Fragment) (E9Q4P0_MOUSE)	Kxd1	8	22.2196	100	15.03	227.051					Related and Unrelated Proteins	A0A0A6YW67, E9Q5F6, E9Q9J0, E9QNP0, J3QK04, P0CG49, P0CG50, P62983, P62984, Q5SX22, Q66JP1	A0A0A6YW67, E9Q4P0, E9Q5F6, E9Q9J0, E9QNP0, J3QK04, P0CG49, P0CG50, P62983, P62984, Q5SX22, Q66JP1	2	4	4	2	4	2	6	13	100	Confident
220	A0A087WRY3	Nuclear ubiquitous casein and cyclin-dependent kinase substrate 1 (A0A087WRY3_MOUSE)	Nucks1	1	26.1685	80.69	4.72	233.09					Related Proteins	Q80XU3	A0A087WRY3, Q80XU3	2	3	3	2	3	2	6	11	100	Confident
71	Q8BIW1	Protein prune homolog (PRUNE_MOUSE)	Prune		50.2075	55.73	8.15	70.1584					Single Protein		Q8BIW1	2	5	5	2	5	2	6	10	100	Confident
240	O35685	Nuclear migration protein nudC (NUDC_MOUSE)	Nudc	4	38.3343	91.57	6.02	131.991					Single Protein		O35685	2	4	4	2	4	2	6	10	100	Confident
181	E9Q8K8	Zinc finger CCCH domain-containing protein 4 (E9Q8K8_MOUSE)	Zc3h4	7	135.937	52.51	2.07	42.9459					Related Proteins	Q6ZPZ3	E9Q8K8, Q6ZPZ3	2	3	3	2	3	2	6	8	100	Confident
58	B1AQ77	Keratin 15, isoform CRA_a (B1AQ77_MOUSE)	Krt15	11	49.4633	71.93	3.95	33.0501					Related Proteins	B1AQ78, P08730, P19001, Q61414, Q9QWL7	B1AQ77, B1AQ78, P08730, P19001, Q61414, Q9QWL7	2	2	0	0	0	0	6	7	100	Confident
73	E9Q5C9	Protein Nolc1 (E9Q5C9_MOUSE)	Nolc1	19	73.6543	82.05	3.85	62.4229					Single Protein		E9Q5C9	2	3	3	2	3	2	6	7	100	Confident
143	Q8BH58	TIP41-like protein (TIPRL_MOUSE)	Tiprl	1	31.2336	82.29	4.43	179.668					Single Protein		Q8BH58	2	3	3	2	3	2	6	7	100	Confident
158	O70400	PDZ and LIM domain protein 1 (PDLI1_MOUSE)	Pdlim1	19	35.7519	74.01	7.34	74.0218					Related Proteins	S4R1V0	O70400, S4R1V0	2	2	0	0	2	2	6	6	100	Confident
209	P60335	Poly(rC)-binding protein 1 (PCBP1_MOUSE)	Pcbp1	6	37.4739	61.52	5.62	137.37					Single Protein		P60335	2	2	2	2	2	2	6	6	100	Confident
20	A0A0J9YUP5	Protein N4bp2 (Fragment) (A0A0J9YUP5_MOUSE)	N4bp2	5	164.29	53.64	0.87	55.5398					Related Proteins	F8VQG7	A0A0J9YUP5, F8VQG7	1	1	1	1	1	1	6	33	98.7952	Doubtful
186	E9QAS4	Chromodomain-helicase-DNA-binding protein 4 (E9QAS4_MOUSE)	Chd4	6	216.234	70.77	0.58	18.0556					Related Proteins	E9QAS5, Q6PDQ2	E9QAS4, E9QAS5, Q6PDQ2	1	7	7	1	7	1	6	12	100	Doubtful
56	Q8BR92	Paralemmin-2 (PALM2_MOUSE)	Palm2	4	42.0693	79.52	3.19	162.842					Single Protein		Q8BR92	1	3	3	1	3	1	6	11	100	Doubtful
244	D3YWA4	PEST proteolytic signal-containing nuclear protein (D3YWA4_MOUSE)	Pcnp	16	12.089	78.38	11.71	263.189					Related Proteins	F8WI88, Q3UCC5, Q6P8I4	D3YWA4, F8WI88, Q3UCC5, Q6P8I4	1	3	0	0	0	0	6	8	100	Doubtful
230	P05627	Transcription factor AP-1 (JUN_MOUSE)	Jun	4	35.9213	44.61	2.69	258.53					Related Proteins	Q52L79	P05627, Q52L79	1	1	1	1	1	1	6	7	100	Doubtful
258	Q58A65	C-Jun-amino-terminal kinase-interacting protein 4 (JIP4_MOUSE)	Spag9	11	146.129	68.96	2.65	25.0599					Single Protein		Q58A65	3	4	4	3	4	3	5	8	100	Confident
292	Q9JLQ0	CD2-associated protein (CD2AP_MOUSE)	Cd2ap	17	70.4069	82.73	3.77	70.5651					Single Protein		Q9JLQ0	2	3	3	2	3	2	5	10	100	Confident
208	Q3TM10	HN1-like protein (Q3TM10_MOUSE)	Hn1l		20.0079	74.21	14.74	230.636					Related Proteins	Q6PGH2	Q3TM10, Q6PGH2	2	4	4	2	4	2	5	9	100	Confident
280	Q8BKI2	Trinucleotide repeat-containing gene 6B protein (TNR6B_MOUSE)	Tnrc6b	15	191.845	54.42	1.22	28.2143					Single Protein		Q8BKI2	2	6	6	2	6	2	5	9	100	Confident
45	O88811	Signal transducing adapter molecule 2 (STAM2_MOUSE)	Stam2	2	57.4185	57.74	4.21	103.872					Single Protein		O88811	2	3	2	1	3	2	5	8	100	Doubtful
111	Q922U1	U4/U6 small nuclear ribonucleoprotein Prp3 (PRPF3_MOUSE)	Prpf3	3	77.4069	79.65	3.66	39.457					Single Protein		Q922U1	2	6	6	2	6	2	5	8	100	Confident
50	G3UYV4	Transcriptional coactivator YAP1 (G3UYV4_MOUSE)	Yap1	9	39.4617	56.1	5.15	141.13					Related Proteins	G3UYW7, P46938	G3UYV4, G3UYW7, P46938	2	2	0	0	0	0	5	5	100	Confident
145	E9Q3Z5	Supervillin (E9Q3Z5_MOUSE)	Svil	18	230.284	78.02	0.58	7.58804					Related Proteins	Q8K4L2, Q8K4L3	E9Q3Z5, Q8K4L2, Q8K4L3	1	12	0	0	12	1	5	14	100	Doubtful
313	Q7TMX5	Protein SHQ1 homolog (SHQ1_MOUSE)	Shq1	6	63.4186	66.43	3.69	107.96					Single Protein		Q7TMX5	1	4	4	1	4	1	5	9	100	Doubtful
68	E9Q0C1	SH3 domain-containing kinase-binding protein 1 (E9Q0C1_MOUSE)	Sh3kbp1	X	49.3534	89.71	2.46	54.463					Related Proteins	Q8R550	E9Q0C1, Q8R550	1	3	0	0	0	0	5	8	100	Doubtful
284	B0R0Y8	SH3 domain-containing kinase-binding protein 1 (Fragment) (B0R0Y8_MOUSE)	Sh3kbp1	X	22.3957	81.82	4.78	85.4209					Related Proteins	Q8R550	B0R0Y8, Q8R550	1	4	0	0	0	0	5	7	100	Doubtful
252	A0A0G2JFQ5	Methylcrotonoyl-CoA carboxylase subunit alpha, mitochondrial (A0A0G2JFQ5_MOUSE)	Mccc1	3	27.8033	79.22	3.92	95.4704					Related Proteins	Q99MR8	A0A0G2JFQ5, Q99MR8	1	1	0	0	1	1	5	6	100	Doubtful
112	D3YYK8	Microtubule-associated protein RP/EB family member 2 (Fragment) (D3YYK8_MOUSE)	Mapre2	18	29.4067	90.38	6.92	187.269					Related Proteins	E9Q6X0, Q8R001	D3YYK8, E9Q6X0, Q8R001	1	1	1	1	1	1	5	5	100	Doubtful
211	Q91VJ4	Serine/threonine-protein kinase 38 (STK38_MOUSE)	Stk38	17	54.1394	74.62	0	0					Single Protein		Q91VJ4	0	4	4	0	4	0	5	7	98.7952	Doubtful
87	P49312	Heterogeneous nuclear ribonucleoprotein A1 (ROA1_MOUSE)	Hnrnpa1	15	34.1753	78.75	9.38	38.3617					Related Proteins	Q5EBP8	P49312, Q5EBP8	3	3	0	0	3	3	4	6	100	Confident
282	Q8VE88	Protein FAM114A2 (F1142_MOUSE)	Fam114a2	11	54.0114	71.43	8.05	74.7433					Single Protein		Q8VE88	2	4	4	2	4	2	4	15	100	Confident
253	Q08093	Calponin-2 (CNN2_MOUSE)	Cnn2	10	33.134	67.87	7.21	69.3588					Related Proteins	Q543F3	Q08093, Q543F3	2	3	2	1	3	2	4	9	100	Confident
290	B7ZC50	Heat shock protein HSP 90-alpha (Fragment) (B7ZC50_MOUSE)	Hsp90aa1	12	22.3721	64.68	12.44	93.6344					Related Proteins	P07901, P11499, Q71LX8, Q80Y52	B7ZC50, P07901, P11499, Q71LX8, Q80Y52	2	4	0	0	0	0	4	9	100	Confident
170	D3YZC9	Splicing factor 1 (D3YZC9_MOUSE)	Sf1	CHR_MG4249_PATCH	61.7169	52.54	4.9	91.3751					Related Proteins	D3YZD0, E9Q4Q2, Q64213	D3YZC9, D3YZD0, E9Q4Q2, Q64213	2	4	2	1	4	2	4	8	100	Confident
100	Q7TT37	Elongator complex protein 1 (ELP1_MOUSE)	Ikbkap		149.489	54.84	1.58	26.8708					Single Protein		Q7TT37	2	3	3	2	3	2	4	7	100	Confident
255	E9QMI7	Arf-GAP with SH3 domain, ANK repeat and PH domain-containing protein 1 (E9QMI7_MOUSE)	Asap1	15	121.568	65.14	2.11	40.0976					Related Proteins	E9QMJ1, E9QN63, H3BJY2, H3BKD4, H3BKE6, H3BL41, Q9QWY8	E9QMI7, E9QMJ1, E9QN63, H3BJY2, H3BKD4, H3BKE6, H3BL41, Q9QWY8	2	4	4	2	4	2	4	6	100	Confident
288	Q810A7	ATP-dependent RNA helicase DDX42 (DDX42_MOUSE)	Ddx42	11	101.902	73.3	2.48	30.9339					Single Protein		Q810A7	2	4	4	2	4	2	4	6	100	Confident
51	B7ZC18	Signal transducer and activator of transcription (B7ZC18_MOUSE)	Stat3	11	84.8267	75.13	2.96	51.2525					Related Proteins	P42227	B7ZC18, P42227	2	3	3	2	3	2	4	5	100	Confident
64	G3UY38	Heterogeneous nuclear ribonucleoprotein L (G3UY38_MOUSE)	Hnrnpl	7	50.5325	55.26	3.95	105.465					Related Proteins	G5E924, Q8R081	G3UY38, G5E924, Q8R081	2	2	2	2	2	2	4	4	100	Doubtful
84	Q3UPL0	Protein transport protein Sec31A (SC31A_MOUSE)	Sec31a	5	133.486	49.11	2.6	17.9447					Related Proteins	S4R1Y8, S4R256, S4R2A9	Q3UPL0, S4R1Y8, S4R256, S4R2A9	2	2	0	0	2	2	4	4	100	Confident
98	Q922X9	Protein arginine N-methyltransferase 7 (ANM7_MOUSE)	Prmt7	8	78.2507	48.99	3.61	42.339					Single Protein		Q922X9	2	3	3	2	3	2	4	4	100	Confident
148	G3UY62	Transcriptional coactivator YAP1 (G3UY62_MOUSE)	Yap1	9	38.2361	54.62	5.32	99.8767					Related Proteins	G3UYA6, G3UYV4, P46938	G3UY62, G3UYA6, G3UYV4, P46938	2	2	0	0	0	0	4	4	100	Confident
171	Q91WL8	WW domain-containing oxidoreductase (WWOX_MOUSE)	Wwox	8	46.4832	74.15	4.83	88.9894					Single Protein		Q91WL8	2	2	2	2	2	2	4	4	100	Confident
59	Q9QWV9	Cyclin-T1 (CCNT1_MOUSE)	Ccnt1	15	80.5475	55.11	1.38	58.3113					Single Protein		Q9QWV9	1	2	2	1	2	1	4	9	100	Doubtful
119	Q5SQ20	Pescadillo homolog (Q5SQ20_MOUSE)	Pes1	11	68.1882	71.26	1.87	20.6751					Related Proteins	Q9EQ61	Q5SQ20, Q9EQ61	1	4	4	1	4	1	4	7	100	Doubtful
319	Q5SNZ0	Girdin (GRDN_MOUSE)	Ccdc88a	11	215.786	80.89	0.53	17.6733					Single Protein		Q5SNZ0	1	5	5	1	5	1	4	7	100	Doubtful
3	Q80W47	WD repeat domain phosphoinositide-interacting protein 2 (WIPI2_MOUSE)	Wipi2	5	48.4461	52.36	2.25	114.229					Single Protein		Q80W47	1	2	2	1	2	1	4	5	100	Doubtful
107	E9Q0U7	Heat shock protein 105 kDa (E9Q0U7_MOUSE)	Hsph1	5	91.62	87.88	1.1	52.0748					Related Proteins	Q61699	E9Q0U7, Q61699	1	2	2	1	2	1	4	5	100	Doubtful
155	B2RRX1	Actin, beta (B2RRX1_MOUSE)	Actb	5	41.7097	64.53	2.67	25.9679					Related Proteins	E9Q1F2, E9Q5F4, G3UZ07, P60710, P63260, Q4KL81	B2RRX1, E9Q1F2, E9Q5F4, G3UZ07, P60710, P63260, Q4KL81	1	2	0	0	0	0	4	5	100	Doubtful
235	Q9Z315	U4/U6.U5 tri-snRNP-associated protein 1 (SNUT1_MOUSE)	Sart1	19	90.8304	87.22	1.36	37.8419					Single Protein		Q9Z315	1	3	3	1	3	1	4	5	100	Doubtful
8	A0A087WNP6	Protein CDV3 (A0A087WNP6_MOUSE)	Cdv3	9	24.1816	64.26	12.77	95.9407					Related Proteins	Q4VAA2	A0A087WNP6, Q4VAA2	1	2	2	1	2	1	4	4	100	Doubtful
254	A0A0A0MQA5	Tubulin alpha-4A chain (Fragment) (A0A0A0MQA5_MOUSE)	Tuba4a	1	52.8699	70.23	3.77	54.2506					Related Proteins	P05213, P05214, P68368, P68369, P68373, Q52L87, Q5FW91, Q9JJZ2	A0A0A0MQA5, P05213, P05214, P68368, P68369, P68373, Q52L87, Q5FW91, Q9JJZ2	1	1	0	0	1	1	4	4	100	Doubtful
260	Q64727	Vinculin (VINC_MOUSE)	Vcl	14	116.644	85.83	3.38	16.7476					Single Protein		Q64727	3	5	5	3	5	3	3	6	100	Confident
15	Q9Z103	Activity-dependent neuroprotector homeobox protein (ADNP_MOUSE)	Adnp	2	124.229	73.47	1.99	14.6804					Single Protein		Q9Z103	2	4	4	2	4	2	3	7	100	Confident
191	Q6ZPJ3	(E3-independent) E2 ubiquitin-conjugating enzyme UBE2O (UBE2O_MOUSE)	Ube2o	11	140.746	59.01	1.55	14.6951					Single Protein		Q6ZPJ3	2	4	4	2	4	2	3	7	100	Confident
264	Q9WTI7	Unconventional myosin-Ic (MYO1C_MOUSE)	Myo1c	11	121.868	81.56	1.6	24.7408					Single Protein		Q9WTI7	2	5	4	2	5	2	3	6	100	Confident
205	A0A087WQN7	5'-3' exoribonuclease 1 (A0A087WQN7_MOUSE)	Xrn1	9	194.179	65.5	1.86	18.0199					Related Proteins	F8VQ87, P97789	A0A087WQN7, F8VQ87, P97789	2	3	3	2	3	2	3	5	100	Confident
317	Q8VEK3	Heterogeneous nuclear ribonucleoprotein U (HNRPU_MOUSE)	Hnrnpu	CHR_MG4281_PATCH	87.8627	60.88	2.63	36.6089					Related Proteins	G3XA10	G3XA10, Q8VEK3	2	3	3	2	3	2	3	4	100	Confident
26	Q6P5D8	Structural maintenance of chromosomes flexible hinge domain-containing protein 1 (SMHD1_MOUSE)	Smchd1	17	225.506	78.28	0.95	11.1355					Single Protein		Q6P5D8	2	2	2	2	2	2	3	3	100	Doubtful
219	D6RH72	Testin (Fragment) (D6RH72_MOUSE)	Tes	6	8.96464	72.15	31.65	287.62					Related Proteins	P47226, Q3ULB1, Q921W7	D6RH72, P47226, Q3ULB1, Q921W7	2	2	0	0	2	2	3	3	100	Confident
166	A0A0A6YY08	Protein Qars (Fragment) (A0A0A6YY08_MOUSE)	Qars	9	16.8177	84.21	5.92	96.0985					Related Proteins	A0A140LIN2, D3Z158, Q8BML9, Q8R1V9	A0A0A6YY08, A0A140LIN2, D3Z158, Q8BML9, Q8R1V9	1	4	0	0	0	0	3	10	100	Doubtful
106	B1AXW4	Peroxiredoxin-1 (Fragment) (B1AXW4_MOUSE)	Prdx1	4	13.6228	60.16	7.32	79.1706					Related Proteins	B1AXW5, B1AXW6, P35700	B1AXW4, B1AXW5, B1AXW6, P35700	1	3	0	0	3	1	3	8	100	Doubtful
242	P10107	Annexin A1 (ANXA1_MOUSE)	Anxa1	19	38.71	93.06	3.18	84.4334					Related Proteins	Q4FJV4	P10107, Q4FJV4	1	2	2	1	2	1	3	8	100	Doubtful
33	A0A0R4J104	Disabled homolog 2 (A0A0R4J104_MOUSE)	Dab2	15	82.1619	58.09	1.31	53.6036					Related Proteins	E9PX84, E9QL31, F6TQN9, P98078, Q3TRE6	A0A0R4J104, E9PX84, E9QL31, F6TQN9, P98078, Q3TRE6	1	4	0	0	0	0	3	7	100	Doubtful
104	P47915	60S ribosomal protein L29 (RL29_MOUSE)	Rpl29	9	17.5759	100	6.88	182.587					Related and Unrelated Proteins	D3Z1N9, F6QL70, F6YH22, Q5M8M8	D3Z1N9, F6QL70, F6YH22, P47915, Q5M8M8	1	3	0	0	3	1	3	7	100	Doubtful
147	P57784	U2 small nuclear ribonucleoprotein A' (RU2A_MOUSE)	Snrpa1	7	28.3401	76.47	4.31	132.791					Single Protein		P57784	1	3	3	1	3	1	3	7	100	Doubtful
11	Q8CDZ2	Protein-lysine methyltransferase METTL21E (MT21E_MOUSE)	Mettl21e	1	28.0494	56.97	3.69	137.802	Oxidation of M(M31)	Oxidation of M(1)			Single Protein		Q8CDZ2	1	2	2	1	2	1	3	6	100	Doubtful
174	F7D232	Adapter molecule crk (Fragment) (F7D232_MOUSE)	Crk	11	24.6495	63.39	3.57	169.848					Related Proteins	Q5ND50, Q64010, Q8JZR2	F7D232, Q5ND50, Q64010, Q8JZR2	1	2	0	0	0	0	3	6	100	Doubtful
297	P20029	78 kDa glucose-regulated protein (GRP78_MOUSE)	Hspa5	2	72.3775	82.6	1.22	51.8898					Single Protein		P20029	1	2	2	1	2	1	3	6	100	Doubtful
307	B2RTK3	Histone H2B (B2RTK3_MOUSE)	Hist1h2bm	13	13.9276	100	8.73	115.928					Related Proteins	B2RVD5, P10853, P10854, P70696, Q64475, Q64478, Q64524, Q64525, Q6ZWY9, Q8CBB6, Q8CGP0, Q8CGP1, Q8CGP2, Q9D2U9	B2RTK3, B2RVD5, P10853, P10854, P70696, Q64475, Q64478, Q64524, Q64525, Q6ZWY9, Q8CBB6, Q8CGP0, Q8CGP1, Q8CGP2, Q9D2U9	1	1	0	0	1	1	3	6	100	Doubtful
46	Q8CEE6	PAS domain-containing serine/threonine-protein kinase (PASK_MOUSE)	Pask	1	151.154	47.94	0.72	9.76728					Single Protein		Q8CEE6	1	4	4	1	4	1	3	5	100	Doubtful
133	Q8C0D5	Elongation factor-like GTPase 1 (EFL1_MOUSE)	Efl1	7	125.697	66.28	0.89	32.496					Single Protein		Q8C0D5	1	3	3	1	3	1	3	5	100	Doubtful
206	A0A140LHZ5	Protein Qars (Fragment) (A0A140LHZ5_MOUSE)	Qars	9	38.4108	83.28	3.52	42.8357					Related Proteins	A0A140LIZ4, D3Z158, Q8BML9, Q8R1V9	A0A140LHZ5, A0A140LIZ4, D3Z158, Q8BML9, Q8R1V9	1	1	0	0	0	0	3	5	100	Doubtful
13	E9PYI8	Ubiquitin carboxyl-terminal hydrolase 14 (E9PYI8_MOUSE)	Usp14	18	52.2853	82.97	3.06	31.8929					Related Proteins	Q9JMA1	E9PYI8, Q9JMA1	1	2	0	0	2	1	3	4	100	Doubtful
18	Q78JW9	Ubiquitin domain-containing protein UBFD1 (UBFD1_MOUSE)	Ubfd1	7	40.1176	63.59	2.99	124.846					Single Protein		Q78JW9	1	2	2	1	2	1	3	4	100	Doubtful
134	P97855	Ras GTPase-activating protein-binding protein 1 (G3BP1_MOUSE)	G3bp1	11	51.7969	63.44	2.37	73.7726					Single Protein		P97855	1	2	2	1	2	1	3	4	100	Doubtful
153	Q9JHS9	Spliceosome-associated protein CWC15 homolog (CWC15_MOUSE)	Cwc15	9	26.6083	71.62	4.8	51.7978					Single Protein		Q9JHS9	1	2	2	1	2	1	3	4	100	Doubtful
160	Q80ZX0	Protein Sec24b (Q80ZX0_MOUSE)	Sec24b	3	135.465	39.01	1.12	48.3675					Single Protein		Q80ZX0	1	2	2	1	2	1	3	4	100	Doubtful
180	A2APY6	ESF1 homolog (A2APY6_MOUSE)	Esf1	2	97.9877	77.75	1.07	39.7469					Related Proteins	Q3V1V3	A2APY6, Q3V1V3	1	2	2	1	2	1	3	4	100	Doubtful
216	H3BJ43	Heterogeneous nuclear ribonucleoprotein K (H3BJ43_MOUSE)	Hnrnpk	13	8.76922	100	18.18	252.935					Related Proteins	B2M1R6, H3BK96, H3BKD0, H3BKI8, P61979, Q8BT23	B2M1R6, H3BJ43, H3BK96, H3BKD0, H3BKI8, P61979, Q8BT23	1	2	0	0	0	0	3	4	100	Doubtful
224	D3YU22	LIM and calponin homology domains-containing protein 1 (D3YU22_MOUSE)	Limch1	5	119.494	80.34	1.31	29.6588					Related Proteins	D3YU59, D3Z589, Q3UH68	D3YU22, D3YU59, D3Z589, Q3UH68	1	2	2	1	2	1	3	4	100	Doubtful
259	Q8CH02	SURP and G-patch domain-containing protein 1 (SUGP1_MOUSE)	Sugp1	8	72.6035	80.56	1.56	48.6899					Single Protein		Q8CH02	1	2	2	1	2	1	3	4	100	Doubtful
263	Q3UCF2	Cell division cycle 5-like protein (Q3UCF2_MOUSE)	Cdc5l	17	92.1325	79.18	1.87	39.6929					Related Proteins	Q6A068	Q3UCF2, Q6A068	1	2	2	1	2	1	3	4	100	Doubtful
19	F7AI87	26S proteasome non-ATPase regulatory subunit 4 (Fragment) (F7AI87_MOUSE)	Psmd4	3	21.3032	53.61	6.19	140.452					Related Proteins	O35226	F7AI87, O35226	1	1	0	0	1	1	3	3	100	Doubtful
52	Q5XJY5	Coatomer subunit delta (COPD_MOUSE)	Arcn1	9	57.1932	70.84	2.54	70.5651					Single Protein		Q5XJY5	1	1	1	1	1	1	3	3	100	Doubtful
99	P70677	Caspase-3 (CASP3_MOUSE)	Casp3	8	31.4544	82.67	3.97	105.465					Single Protein		P70677	1	1	1	1	1	1	3	3	100	Doubtful
127	A0A087WNV1	Arf-GAP domain and FG repeat-containing protein 1 (A0A087WNV1_MOUSE)	Agfg1	1	53.9413	33.97	2.11	105.465					Related Proteins	A0A087WR52, A0A087WRL1, A0A087WSR7, Q8K2K6	A0A087WNV1, A0A087WR52, A0A087WRL1, A0A087WSR7, Q8K2K6	1	1	1	1	1	1	3	3	100	Doubtful
141	B0V2N5	Annexin (Fragment) (B0V2N5_MOUSE)	Anxa2	9	31.2429	73.9	3.68	53.7021					Related Proteins	B0V2N7, B0V2N8, P07356, Q542G9	B0V2N5, B0V2N7, B0V2N8, P07356, Q542G9	1	1	0	0	1	1	3	3	100	Doubtful
146	E9PX23	Metastasis-associated protein MTA1 (E9PX23_MOUSE)	Mta1	12	79.3355	89.05	1.71	41.5561					Related Proteins	F8WHY8, M1VHG1, Q8K4B0	E9PX23, F8WHY8, M1VHG1, Q8K4B0	1	1	1	1	1	1	3	3	100	Doubtful
151	D3Z3B8	Disks large homolog 1 (D3Z3B8_MOUSE)	Dlg1	16	91.5664	61.51	1.44	45.7182					Related Proteins	E9Q9H0, H7BWY4, Q811D0, S4R2T8	D3Z3B8, E9Q9H0, H7BWY4, Q811D0, S4R2T8	1	1	1	1	1	1	3	3	100	Doubtful
154	Q61990	Poly(rC)-binding protein 2 (PCBP2_MOUSE)	Pcbp2	15	38.1974	57.73	3.04	102.505					Single Protein		Q61990	1	1	1	1	1	1	3	3	100	Doubtful
161	E9Q1G8	Septin-7 (E9Q1G8_MOUSE)	Sept7	9	50.617	81.01	2.29	72.8527					Related Proteins	E9Q9F5, O55131	E9Q1G8, E9Q9F5, O55131	1	1	1	1	1	1	3	3	100	Doubtful
163	E9Q3D6	Heat shock protein HSP 90-beta (Fragment) (E9Q3D6_MOUSE)	Hsp90ab1	17	22.4682	100	7.41	51.5237					Related Proteins	P07901, P11499, Q71LX8, Q80Y52, Q9CQN1	E9Q3D6, P07901, P11499, Q71LX8, Q80Y52, Q9CQN1	1	1	0	0	0	0	3	3	100	Doubtful
185	Q3TQV3	Adapter molecule crk (Q3TQV3_MOUSE)	Crk	11	9.00147	67.07	21.95	237.512					Related Proteins	Q5ND50, Q64010, Q8JZR2	Q3TQV3, Q5ND50, Q64010, Q8JZR2	1	2	0	0	0	0	3	3	100	Doubtful
214	Q9D428	Golgin subfamily A member 7B (GOG7B_MOUSE)	GOLGA7B		18.323	65.87	6.59	174.934					Single Protein		Q9D428	1	1	1	1	1	1	3	3	100	Doubtful
221	P11370	Retrovirus-related Env polyprotein from Fv-4 locus (ENV2_MOUSE)	Fv4		74.4056	53.31	1.62	63.3708					Single Protein		P11370	1	1	1	1	1	1	3	3	100	Doubtful
225	Q8CHP5	Partner of Y14 and mago (PYM1_MOUSE)	Pym1	10	22.676	67.49	5.42	213.24					Single Protein		Q8CHP5	1	1	1	1	1	1	3	3	100	Doubtful
241	F6RUL9	Phosphoribosylformylglycinamidine synthase (Fragment) (F6RUL9_MOUSE)	Pfas	11	50.8192	43.76	2.54	50.8954					Related Proteins	Q5SUR0	F6RUL9, Q5SUR0	1	1	0	0	1	1	3	3	100	Doubtful
247	A0A140LHB3	Protein Qars (Fragment) (A0A140LHB3_MOUSE)	Qars	9	27.4574	86.59	4.07	137.155					Related Proteins	A0A140LHJ3, A0A140LHZ5, A0A140LIS6, A0A140LJK5, D3Z158, Q8BML9	A0A140LHB3, A0A140LHJ3, A0A140LHZ5, A0A140LIS6, A0A140LJK5, D3Z158, Q8BML9	1	1	0	0	0	0	3	3	100	Doubtful
277	D3Z1R1	Heat shock protein HSP 90-beta (Fragment) (D3Z1R1_MOUSE)	Hsp90ab1	17	8.7104	53.95	15.79	356.268					Related Proteins	E9PX27, P08113, P11499, Q3UAD6, Q71LX8	D3Z1R1, E9PX27, P08113, P11499, Q3UAD6, Q71LX8	1	1	0	0	0	0	3	3	100	Doubtful
285	A0A0R4J104	Disabled homolog 2 (A0A0R4J104_MOUSE)	Dab2	15	82.1619	58.09	1.44	53.6036					Related Proteins	E0CXT5, E0CZ53, E9PX84, E9QL31, P98078, Q3TRE6, Q9DCE6	A0A0R4J104, E0CXT5, E0CZ53, E9PX84, E9QL31, P98078, Q3TRE6, Q9DCE6	1	1	0	0	0	0	3	3	100	Doubtful
302	O70250	Phosphoglycerate mutase 2 (PGAM2_MOUSE)	Pgam2	11	28.8088	85.77	3.95	67.3132					Related Proteins	Q3U7Z6, Q5NCI4, Q9DBJ1	O70250, Q3U7Z6, Q5NCI4, Q9DBJ1	1	1	0	0	1	1	3	3	100	Doubtful
275	E9Q6R7	Protein Utrn (E9Q6R7_MOUSE)	Utrn	10	392.461	74.66	0.61	4.95992					Single Protein		E9Q6R7	2	3	3	2	3	2	2	4	100	Confident
167	A0A0N4SUJ0	WASH complex subunit FAM21 (Fragment) (A0A0N4SUJ0_MOUSE)	Fam21		113.575	54.9	2.66	16.7896					Related Proteins	Q6PGL7	A0A0N4SUJ0, Q6PGL7	2	2	2	2	2	2	2	2	100	Confident
90	E9Q3T3	Kinesin-like protein KIF14 (E9Q3T3_MOUSE)	Kif14	1	180.836	85.04	0.68	13.1683					Related Proteins	L0N7N1	E9Q3T3, L0N7N1	1	2	2	1	2	1	2	8	100	Doubtful
136	A0A087WPN8	Cytosolic phospholipase A2 (Fragment) (A0A087WPN8_MOUSE)	Pla2g4a	1	17.3295	46.98	6.04	100.392					Related Proteins	P47713, Q3UMQ1, Q9DBX5	A0A087WPN8, P47713, Q3UMQ1, Q9DBX5	1	2	0	0	2	1	2	5	100	Doubtful
197	E9PWH3	Amyloid beta A4 precursor protein-binding family B member 2 (E9PWH3_MOUSE)	Apbb2	5	80.55	63.55	1.76	33.5214					Related Proteins	E9QPX0, F6V9I9, Q3TDW6, Q3TIZ5, Q9DBR4	E9PWH3, E9QPX0, F6V9I9, Q3TDW6, Q3TIZ5, Q9DBR4	1	3	3	1	3	1	2	5	100	Doubtful
278	A2AMG5	Nibrin (Fragment) (A2AMG5_MOUSE)	Nbn	4	60.5156	66.06	2.55	47.5023					Related Proteins	Q9R207	A2AMG5, Q9R207	1	4	4	1	4	1	2	5	100	Doubtful
21	Q5SQB0	Nucleophosmin (Q5SQB0_MOUSE)	Npm1	11	29.5062	67.8	3.41	48.2078					Related and Unrelated Proteins	E9Q5T3, Q5SQB5, Q5SQB7, Q61937, Q9DAY9	E9Q5T3, Q5SQB0, Q5SQB5, Q5SQB7, Q61937, Q9DAY9	1	1	0	0	1	1	2	4	100	Doubtful
23	A0A0R4J1F8	WD repeat and HMG-box DNA-binding protein 1 (A0A0R4J1F8_MOUSE)	Wdhd1	14	120.27	65.96	1.39	11.0158					Related Proteins	E9QPB3, P59328	A0A0R4J1F8, E9QPB3, P59328	1	3	3	1	3	1	2	4	100	Doubtful
113	B8JK32	Heterogeneous nuclear ribonucleoprotein M (B8JK32_MOUSE)	Hnrnpm	17	72.0216	76.73	2.36	17.1746					Related Proteins	B8JK33, Q9D0E1	B8JK32, B8JK33, Q9D0E1	1	3	3	1	3	1	2	4	100	Doubtful
129	Q5SV85	Synergin gamma (SYNRG_MOUSE)	Synrg	11	139.528	64.32	0.92	21.4257					Related Proteins	V9GX40, V9GXD9	Q5SV85, V9GX40, V9GXD9	1	2	2	1	2	1	2	4	100	Doubtful
189	Q6NV83	U2 snRNP-associated SURP motif-containing protein (SR140_MOUSE)	U2surp	9	118.188	76.19	1.17	24.0147					Single Protein		Q6NV83	1	2	2	1	2	1	2	4	100	Doubtful
5	D3Z5I9	RNA-binding protein 33 (D3Z5I9_MOUSE)	Rbm33	5	132.744	47.69	1.01	25.4921					Related Proteins	F6RNF9, Q9CXK9	D3Z5I9, F6RNF9, Q9CXK9	1	2	2	1	2	1	2	3	100	Doubtful
31	E9Q9M4	Protein 1110065P20Rik (E9Q9M4_MOUSE)	1110065P20Rik	4	4.58331	100	25.53	414.382					Related and Unrelated Proteins	B1ARW8, V9GWZ1, V9GXF1	B1ARW8, E9Q9M4, V9GWZ1, V9GXF1	1	2	2	1	2	1	2	3	100	Doubtful
63	P70168	Importin subunit beta-1 (IMB1_MOUSE)	Kpnb1	11	97.122	54.11	1.83	32.5685					Single Protein		P70168	1	1	1	1	1	1	2	3	100	Doubtful
65	Q542F1	Chloride intracellular channel protein (Q542F1_MOUSE)	Clic1	17	26.9957	70.54	3.32	80.8131					Related Proteins	Q9Z1Q5	Q542F1, Q9Z1Q5	1	1	1	1	1	1	2	3	100	Doubtful
109	P19324	Serpin H1 (SERPH_MOUSE)	Serpinh1	7	46.5042	86.81	2.64	46.7049					Single Protein		P19324	1	2	2	1	2	1	2	3	100	Doubtful
117	A2API8	A-kinase anchor protein 2 (A2API8_MOUSE)	Akap2	4	101.536	52.99	1.41	32.623					Related and Unrelated Proteins	A2API9, F7AA26	A2API8, A2API9, F7AA26	1	2	0	0	0	0	2	3	100	Doubtful
183	Q9ERB0	Synaptosomal-associated protein 29 (SNP29_MOUSE)	Snap29	16	29.5539	100	4.62	37.4538					Single Protein		Q9ERB0	1	3	3	1	3	1	2	3	100	Doubtful
196	G3UY93	Valine--tRNA ligase (Fragment) (G3UY93_MOUSE)	Vars	17	141.317	67.68	0.63	19.7926					Related Proteins	Q790I0, Q9Z1Q9	G3UY93, Q790I0, Q9Z1Q9	1	2	2	1	2	1	2	3	100	Doubtful
227	Q5NBZ4	Eukaryotic translation initiation factor 4E transporter (Fragment) (Q5NBZ4_MOUSE)	Eif4enif1	11	25.8634	70.29	4.18	101.968					Related Proteins	Q9EST3	Q5NBZ4, Q9EST3	1	1	0	0	1	1	2	3	100	Doubtful
270	D3YUF7	Prelamin-A/C (Fragment) (D3YUF7_MOUSE)	Lmna	3	13.293	100	7.69	166.461					Related Proteins	P48678	D3YUF7, P48678	1	1	1	1	1	1	2	3	100	Doubtful
281	B9EJ80	PDZ domain containing 8 (B9EJ80_MOUSE)	Pdzd8	19	127.66	69.66	1.05	10.4709					Single Protein		B9EJ80	1	2	2	1	2	1	2	3	100	Doubtful
286	Q6PGC1	ATP-dependent RNA helicase Dhx29 (DHX29_MOUSE)	Dhx29	13	153.879	80.95	0.95	7.77794					Single Protein		Q6PGC1	1	3	3	1	3	1	2	3	100	Doubtful
25	A0A0A0MQF6	Glyceraldehyde-3-phosphate dehydrogenase (A0A0A0MQF6_MOUSE)	Gapdh	6	38.6288	74.93	4.18	30.3364					Related Proteins	D2KHZ9, P16858, S4R1W1, S4R257	A0A0A0MQF6, D2KHZ9, P16858, S4R1W1, S4R257	1	2	2	1	2	1	2	2	100	Doubtful
27	B1ATY1	Actin, cytoplasmic 2 (B1ATY1_MOUSE)	Actg1	11	16.7233	69.93	7.19	127.294					Related Proteins	B2RRX1, E9Q1F2, F8WGM8, P60710, P62737, P63260, P63268, P68033, P68134, Q3UJ36, Q497E4, Q4KL81	B1ATY1, B2RRX1, E9Q1F2, F8WGM8, P60710, P62737, P63260, P63268, P68033, P68134, Q3UJ36, Q497E4, Q4KL81	1	1	0	0	0	0	2	2	100	Doubtful
48	Q9QYB5	Gamma-adducin (ADDG_MOUSE)	Add3	19	78.7277	66.01	1.13	19.833					Single Protein		Q9QYB5	1	2	2	1	2	1	2	2	100	Doubtful
77	Q9QXD8	LIM domain-containing protein 1 (LIMD1_MOUSE)	Limd1	9	71.3759	63.32	2.25	39.1084					Single Protein		Q9QXD8	1	1	1	1	1	1	2	2	100	Doubtful
79	D3YVX4	Stromal membrane-associated protein 1 (D3YVX4_MOUSE)	Smap1	1	37.8168	30.42	4.23	180.333					Related Proteins	Q91VZ6	D3YVX4, Q91VZ6	1	1	1	1	1	1	2	2	100	Doubtful
82	Q63918	Serum deprivation-response protein (SDPR_MOUSE)	Sdpr		46.7354	76.56	2.15	55.9654					Single Protein		Q63918	1	1	1	1	1	1	2	2	100	Doubtful
83	Q3TC93	HCLS1-binding protein 3 (H1BP3_MOUSE)	Hs1bp3	12	43.6643	69.11	2.53	60.4843					Single Protein		Q3TC93	1	1	1	1	1	1	2	2	100	Doubtful
178	Q60596	DNA repair protein XRCC1 (XRCC1_MOUSE)	Xrcc1	7	68.9286	70.84	2.06	38.6428					Single Protein		Q60596	1	1	1	1	1	1	2	2	100	Doubtful
217	A2ADI3	Nuclear factor 1 B-type (Fragment) (A2ADI3_MOUSE)	Nfib	4	20.8088	100	6.29	37.0971					Related Proteins	A2BG75, A2BG76, A2BG77, B1AUB6, B1AUB8, B1AUB9, B1AUC0, D3YZ00, E9PUH7, I7HIP8, P70255, P70257, P97863, Q02780, Q3TYK3	A2ADI3, A2BG75, A2BG76, A2BG77, B1AUB6, B1AUB8, B1AUB9, B1AUC0, D3YZ00, E9PUH7, I7HIP8, P70255, P70257, P97863, Q02780, Q3TYK3	1	1	0	0	0	0	2	2	100	Doubtful
231	Q9CR57	60S ribosomal protein L14 (RL14_MOUSE)	Rpl14	9	23.5492	100	5.99	89.751					Single Protein		Q9CR57	1	1	1	1	1	1	2	2	100	Doubtful
256	Q3U425	Nuclear envelope pore membrane protein POM 121 (Q3U425_MOUSE)	Pom121	5	120.948	31.67	0.83	38.3385					Related Proteins	Q8K3Z9	Q3U425, Q8K3Z9	1	1	1	1	1	1	2	2	100	Doubtful
269	B2KF76	Double-strand break repair protein MRE11A (Fragment) (B2KF76_MOUSE)	Mre11a	9	22.7734	51.72	4.93	127.294					Related Proteins	Q61216	B2KF76, Q61216	1	1	0	0	1	1	2	2	100	Doubtful
271	B1AUB9	Nuclear factor 1 (B1AUB9_MOUSE)	Nfia	4	53.567	45.59	2.46	59.1974					Related Proteins	B1AUC0, F7CDR2, Q02780	B1AUB9, B1AUC0, F7CDR2, Q02780	1	1	0	0	0	0	2	2	100	Doubtful
295	Q8K4P0	pre-mRNA 3' end processing protein WDR33 (WDR33_MOUSE)	Wdr33	18	145.176	61.65	1.35	4.98872					Single Protein		Q8K4P0	1	2	2	1	2	1	2	2	100	Doubtful
122	Q8R507	Fukutin (FKTN_MOUSE)	Fktn	4	53.5444	73.1	3.9	21.1236	Oxidation of M(M133); Propionamide of C(C137)	Oxidation of M(1); Propionamide of C(1)			Single Protein		Q8R507	1	1	1	1	1	1	1	28	98.7952	Doubtful
6	Q569Z6	Thyroid hormone receptor-associated protein 3 (TR150_MOUSE)	Thrap3	4	108.114	94.74	1.37	10.808					Related Proteins	Q8BZN7	Q569Z6, Q8BZN7	1	4	4	1	4	1	1	5	100	Doubtful
184	Q62318	Transcription intermediary factor 1-beta (TIF1B_MOUSE)	Trim28	7	88.7905	51.08	1.32	19.9959					Single Protein		Q62318	1	2	2	1	2	1	1	5	100	Doubtful
318	E9PUF4	RNA-binding protein 26 (E9PUF4_MOUSE)	Rbm26	14	110.946	64.19	1.32	14.113					Related Proteins	E9PYZ7, E9Q640, Q6NZN0	E9PUF4, E9PYZ7, E9Q640, Q6NZN0	1	4	4	1	4	1	1	5	100	Doubtful
41	O88844	Isocitrate dehydrogenase [NADP] cytoplasmic (IDHC_MOUSE)	Idh1	1	46.6445	86.96	3.14	25.4255					Single Protein		O88844	1	2	2	1	2	1	1	4	100	Doubtful
47	Q9Z0U1	Tight junction protein ZO-2 (ZO2_MOUSE)	Tjp2	19	131.2	79.78	1.03	9.50047					Single Protein		Q9Z0U1	1	4	4	1	4	1	1	4	100	Doubtful
207	A0A0J9YUJ8	Gelsolin (Fragment) (A0A0J9YUJ8_MOUSE)	Gsn	2	18.7276	62.65	6.63	25.3593					Related Proteins	A0A0J9YUQ8, A0A0J9YV37, A6PWS5, P13020	A0A0J9YUJ8, A0A0J9YUQ8, A0A0J9YV37, A6PWS5, P13020	1	2	0	0	2	1	1	4	100	Doubtful
4	F6QHD1	Protein LYRIC (Fragment) (F6QHD1_MOUSE)	Mtdh	15	40.3575	81.1	3.56	16.4493					Related Proteins	F6ZQL0, F6ZSG0, Q80WJ7	F6QHD1, F6ZQL0, F6ZSG0, Q80WJ7	1	2	0	0	2	1	1	3	100	Doubtful
168	Q02614	SAP30-binding protein (S30BP_MOUSE)	Sap30bp	11	33.8116	59.74	3.25	47.0434					Single Protein		Q02614	1	1	1	1	1	1	1	3	100	Doubtful
198	O70310	Glycylpeptide N-tetradecanoyltransferase 1 (NMT1_MOUSE)	Nmt1	11	56.8519	66.53	2.62	23.9262					Related Proteins	Q3UJC3	O70310, Q3UJC3	1	2	2	1	2	1	1	3	100	Doubtful
239	E9Q509	Pyruvate kinase (E9Q509_MOUSE)	Pklr	3	58.7838	74.59	2.03	6.51806					Related Proteins	G3X925, P52480, P53657	E9Q509, G3X925, P52480, P53657	1	1	0	0	1	1	1	3	100	Doubtful
126	O35382	Exocyst complex component 4 (EXOC4_MOUSE)	Exoc4	6	110.475	79.79	1.23	5.20748					Related Proteins	Q8C391, Q9CXE1	O35382, Q8C391, Q9CXE1	1	2	0	0	2	1	1	2	100	Doubtful
202	H3BJH7	Aftiphilin (H3BJH7_MOUSE)	Aftph	11	89.4619	52.19	1.46	18.6195					Related Proteins	Q80WT5	H3BJH7, Q80WT5	1	2	0	0	2	1	1	2	100	Doubtful
266	A0A0N4SUM2	Heterogeneous nuclear ribonucleoproteins A2/B1 (Fragment) (A0A0N4SUM2_MOUSE)	Hnrnpa2b1	6	17.0361	78.71	6.45	39.9098					Related Proteins	O88569	A0A0N4SUM2, O88569	1	2	0	0	2	1	1	2	100	Doubtful
273	Q9DBR7	Protein phosphatase 1 regulatory subunit 12A (MYPT1_MOUSE)	Ppp1r12a	10	114.927	71.62	1.07	11.6483					Single Protein		Q9DBR7	1	1	1	1	1	1	1	2	100	Doubtful
2	B2RRX1	Actin, beta (B2RRX1_MOUSE)	Actb	5	41.7097	64.53	2.93	12.984					Related and Unrelated Proteins	D3YZY0, D3Z2K3, E9Q5F4, E9Q606, G3UYG0, G3UZ07, P60710, P62737, P63260, P63268, P68033, P68134, Q3UJ36, Q497E4, Q4KL81, V9GXQ2	B2RRX1, D3YZY0, D3Z2K3, E9Q5F4, E9Q606, G3UYG0, G3UZ07, P60710, P62737, P63260, P63268, P68033, P68134, Q3UJ36, Q497E4, Q4KL81, V9GXQ2	1	1	0	0	0	0	1	1	100	Doubtful
9	A2A432	Cullin-4B (CUL4B_MOUSE)	Cul4b	X	110.63	79.59	1.24	10.4709					Related Proteins	E9PXY1	A2A432, E9PXY1	1	1	1	1	1	1	1	1	100	Doubtful
14	Q8BJH1	Zinc finger C2HC domain-containing protein 1A (ZC21A_MOUSE)	Zc2hc1a	3	35.1301	92.59	3.7	30.0555					Single Protein		Q8BJH1	1	1	1	1	1	1	1	1	100	Doubtful
16	Q545R3	N-myc downstream regulated gene 1 (Q545R3_MOUSE)	Ndrg1	15	42.9809	52.03	3.55	42.8986					Related Proteins	Q62433	Q545R3, Q62433	1	1	1	1	1	1	1	1	100	Doubtful
29	B9EKS2	Jumonji domain containing 1B (B9EKS2_MOUSE)	Kdm3b	18	191.34	64.47	0.68	3.32128					Related Proteins	Q6ZPY7	B9EKS2, Q6ZPY7	1	1	0	0	1	1	1	1	100	Doubtful
53	A0A0U1RNK7	Dedicator of cytokinesis protein 7 (A0A0U1RNK7_MOUSE)	Dock7	4	237.945	68.59	0.57	5.44935					Related Proteins	A2A9M4, A2A9M5, E9PX48, Q8R1A4	A0A0U1RNK7, A2A9M4, A2A9M5, E9PX48, Q8R1A4	1	1	1	1	1	1	1	1	100	Doubtful
54	Q8K298	Actin-binding protein anillin (ANLN_MOUSE)	Anln	9	122.718	78.95	1.16	9.86624					Single Protein		Q8K298	1	1	1	1	1	1	1	1	100	Doubtful
102	A0A140LHL8	Testis-expressed sequence 2 protein (Fragment) (A0A140LHL8_MOUSE)	Tex2	11	71.4226	75.36	2.23	8.16945					Related Proteins	B1ATR2, Q6ZPJ0	A0A140LHL8, B1ATR2, Q6ZPJ0	1	1	0	0	1	1	1	1	100	Doubtful
103	Q8BYK6	YTH domain-containing family protein 3 (YTHD3_MOUSE)	Ythdf3	3	63.9218	48.89	1.71	31.6168					Single Protein		Q8BYK6	1	1	1	1	1	1	1	1	100	Doubtful
105	D3Z2H2	Catenin delta-1 (D3Z2H2_MOUSE)	Ctnnd1	2	98.7669	78.05	1.24	11.9778					Related Proteins	D3Z2H7, D3Z7H6, E9Q8Z4, E9Q8Z5, E9Q8Z6, E9Q8Z8, E9Q8Z9, E9Q901, E9Q903, E9Q904, E9Q905, E9Q906, E9Q907, E9Q986, G3X9V2, P30999	D3Z2H2, D3Z2H7, D3Z7H6, E9Q8Z4, E9Q8Z5, E9Q8Z6, E9Q8Z8, E9Q8Z9, E9Q901, E9Q903, E9Q904, E9Q905, E9Q906, E9Q907, E9Q986, G3X9V2, P30999	1	1	1	1	1	1	1	1	100	Doubtful
125	D3Z1Z8	Stathmin (Fragment) (D3Z1Z8_MOUSE)	Stmn1	4	11.7222	100	9.8	95.4704					Related Proteins	D3Z5N2, P54227, P55821, Q545B6, Q545S4	D3Z1Z8, D3Z5N2, P54227, P55821, Q545B6, Q545S4	1	1	1	1	1	1	1	1	100	Doubtful
201	D3Z5G4	Zinc finger RNA-binding protein (Fragment) (D3Z5G4_MOUSE)	Zfr	15	25.5933	11.34	4.45	93.6344					Related Proteins	D3Z7V6, O88532	D3Z5G4, D3Z7V6, O88532	1	1	0	0	1	1	1	1	100	Doubtful
213	A0A0G2JEM3	Protein strawberry notch homolog 1 (Fragment) (A0A0G2JEM3_MOUSE)	Sbno1	5	86.4611	70.96	1.66	14.1953					Related Proteins	A0A0G2JGC7, B2RRI2, F7CVW0, Q3TMM7, Q689Z5, Q7TNB8	A0A0G2JEM3, A0A0G2JGC7, B2RRI2, F7CVW0, Q3TMM7, Q689Z5, Q7TNB8	1	1	1	1	1	1	1	1	100	Doubtful
226	Q9WUK2	Eukaryotic translation initiation factor 4H (IF4H_MOUSE)	Eif4h	5	27.3244	79.03	5.65	39.266					Single Protein		Q9WUK2	1	1	1	1	1	1	1	1	100	Doubtful
236	B1AZI6	THO complex subunit 2 (THOC2_MOUSE)	Thoc2	X	182.658	74.22	0.56	6.72048					Related Proteins	F6SBF2	B1AZI6, F6SBF2	1	1	1	1	1	1	1	1	100	Doubtful
262	E9QQ30	Eukaryotic translation initiation factor 2-alpha kinase 3 (E9QQ30_MOUSE)	Eif2ak3	6	124.592	65.98	1.08	10.1332					Related Proteins	Q9Z2B5	E9QQ30, Q9Z2B5	1	1	1	1	1	1	1	1	100	Doubtful
283	Q6NZR2	Myb/SANT-like DNA-binding domain-containing protein 2 (MSD2_MOUSE)	Msantd2	9	61.3227	58.14	1.61	21.592					Single Protein		Q6NZR2	1	1	1	1	1	1	1	1	100	Doubtful
287	Q9Z1M8	Protein Red (RED_MOUSE)	Ik	18	65.5758	81.15	2.69	18.6551					Single Protein		Q9Z1M8	1	1	1	1	1	1	1	1	100	Doubtful
303	F6VCW7	Nuclear factor of-activated T-cells 5 (Fragment) (F6VCW7_MOUSE)	Nfat5	8	14.6604	80	7.41	72.1332					Related Proteins	Q9WV30	F6VCW7, Q9WV30	1	1	1	1	1	1	1	1	100	Doubtful
308	D3Z216	TGF-beta-activated kinase 1 and MAP3K7-binding protein 2 (Fragment) (D3Z216_MOUSE)	Tab2	10	60.1876	51.72	1.99	31.6168					Related Proteins	D3Z564, Q99K90	D3Z216, D3Z564, Q99K90	1	1	1	1	1	1	1	1	100	Doubtful
316	Q8BKR5	Protein phosphatase 1 regulatory subunit 37 (PPR37_MOUSE)	Ppp1r37	7	77.5262	56.04	1.83	21.4966					Single Protein		Q8BKR5	1	1	1	1	1	1	1	1	100	Doubtful
234	D3Z5U4	Proline-rich protein 14 (Fragment) (D3Z5U4_MOUSE)	Prr14	7	11.721	72.38	16.19	0	Propionamide of C(C16)	Propionamide of C(1)			Related Proteins	Q7TPN9	D3Z5U4, Q7TPN9	1	1	1	1	1	1	0	71	98.7952	Doubtful
